# Supplementary material for: The reverse transcriptase inhibitor 3TC protects against age‐related cognitive dysfunction
Source: Aging Cell. 2023 Mar 22;22(5):e13798. doi: 10.1111/acel.13798 (PMC10186603; doi:10.1111/acel.13798)
Supplement: Supplementary file 2 — Appendix S1: Supporting Information [file ACEL-22-e13798-s001.xlsx]

## Sheet: CR v AL Hippocampus TE
TE	Family	Class	log2FoldChange	pvalue	FDR
L1Md_F2	L1	LINE	-0.12534	6.84e-07	7.69e-05
L1VL2	L1	LINE	-0.177451	6.22e-07	7.69e-05
MMERVK10C-int	ERVK	LTR	-0.203552	3.62e-07	7.69e-05
ORR1A1-int	ERVL-MaLR	LTR	-0.196911	3.39e-06	0.000285987
Lx4A	L1	LINE	-0.13392	6.39e-06	0.000430827
Lx6	L1	LINE	-0.110215	4.73e-05	0.00264753
Lx2B	L1	LINE	-0.126156	5.5e-05	0.00264753
MTA_Mm-int	ERVL-MaLR	LTR	-0.134702	0.000125848	0.00449922
IAPEz-int	ERVK	LTR	-0.150688	0.00011073	0.00449922
ORR1A0-int	ERVL-MaLR	LTR	-0.16424	0.000133508	0.00449922
Lx9	L1	LINE	-0.0951366	0.000208363	0.00585152
L1MC1	L1	LINE	-0.131927	0.000204914	0.00585152
Lx8	L1	LINE	-0.0810007	0.000270765	0.00651769
L1_Mur1	L1	LINE	-0.159261	0.000257753	0.00651769
Kanga1	TcMar-Tc2	DNA	-0.256491	0.000397946	0.00894052
MLT1E3	ERVL-MaLR	LTR	0.176252	0.000570897	0.00946875
MTD	ERVL-MaLR	LTR	-0.0617676	0.000466591	0.00946875
ORR1B1	ERVL-MaLR	LTR	-0.0842266	0.000513779	0.00946875
MERVL_2A-int	ERVL	LTR	-0.108156	0.000491152	0.00946875
Lx4B	L1	LINE	-0.144582	0.000542881	0.00946875
MLT1E2	ERVL-MaLR	LTR	-0.188478	0.00073458	0.0112524
MTA_Mm	ERVL-MaLR	LTR	-0.0743118	0.000925523	0.0135609
ETnERV2-int	ERVK	LTR	-0.239805	0.0010944	0.0153672
MMSAT4	Satellite	Satellite	-0.146928	0.00125165	0.0168722
Lx3_Mus	L1	LINE	-0.109676	0.00144964	0.0187895
Lx5	L1	LINE	-0.0768082	0.00158281	0.0190982
Lx8b	L1	LINE	-0.0928966	0.00161077	0.0190982
L1VL1	L1	LINE	-0.155273	0.00164346	0.0190982
MADE2	TcMar-Mariner	DNA	-0.224988	0.00174467	0.0195984
L1Md_Gf	L1	LINE	-0.170451	0.00193341	0.0210181
ORR1A4-int	ERVL-MaLR	LTR	-0.151911	0.00206232	0.0217189
IAPLTR1_Mm	ERVK	LTR	-0.13919	0.0022629	0.023109
L1Md_T	L1	LINE	-0.0921302	0.0024263	0.0240489
ERVB4_2-I_MM-int	ERVK	LTR	-0.185207	0.0030109	0.0289907
MERVL-int	ERVL	LTR	-0.133424	0.00340551	0.0318793
L1_Mus1	L1	LINE	-0.0821807	0.00370043	0.0337039
ORR1D1	ERVL-MaLR	LTR	-0.0644863	0.00405833	0.0341914
L1_Mur3	L1	LINE	-0.0972961	0.00403937	0.0341914
L1MA5	L1	LINE	-0.134718	0.00394343	0.0341914
B2_Mm2	B2	SINE	-0.0574912	0.00430338	0.0353717
L1MD2	L1	LINE	-0.121167	0.00466608	0.0353934
L1_Mm	L1	LINE	-0.142755	0.0045804	0.0353934
MT2_Mm	ERVL	LTR	-0.146399	0.00441846	0.0353934
L1Md_F	L1	LINE	-0.159404	0.00472612	0.0353934
ERVL-B4-int	ERVL	LTR	-0.13204	0.00540997	0.0396339
MusHAL1	L1	LINE	-0.131158	0.00701876	0.050326
RLTR20B5_MM	ERVK	LTR	-0.211348	0.0073705	0.0517471
L1MEc	L1	LINE	-0.112029	0.00752628	0.0517624
URR1B	hAT-Charlie	DNA	-0.0716883	0.00815156	0.0549415
Charlie1a	hAT-Charlie	DNA	-0.11911	0.00842828	0.0556928
Lx3A	L1	LINE	-0.112432	0.00907157	0.0587907
ORR1C2	ERVL-MaLR	LTR	-0.0715047	0.00928102	0.0590133
L1M3	L1	LINE	-0.112021	0.00962265	0.0600525
L1_Mus4	L1	LINE	-0.100702	0.010402	0.0637358
B3	B2	SINE	-0.0426999	0.0107499	0.0640139
L1M2	L1	LINE	-0.0885511	0.0108273	0.0640139
MER20	hAT-Charlie	DNA	-0.0699008	0.0110564	0.0642346
URR1A	hAT-Charlie	DNA	-0.0721889	0.0112458	0.0642346
IAPLTR1a_Mm	ERVK	LTR	-0.120215	0.0116301	0.0648696
MYSERV-int	ERVK	LTR	-0.16825	0.011742	0.0648696
MYSERV6-int	ERVK	LTR	-0.0996612	0.0124664	0.0677612
Lx7	L1	LINE	-0.0963082	0.012876	0.0688763
Tigger5	TcMar-Tigger	DNA	-0.11571	0.0136108	0.0716694
MLT1A	ERVL-MaLR	LTR	-0.115258	0.0144704	0.0749248
MMERVK9E_I-int	ERVK	LTR	-0.154666	0.0146737	0.0749248
MYSERV16_I-int	ERVK	LTR	-0.185093	0.0162926	0.0819496
Charlie8	hAT-Charlie	DNA	0.0968873	0.0180753	0.0895318
RLTR13E	ERVK	LTR	-0.134892	0.0183314	0.0895318
ETnERV-int	ERVK	LTR	-0.132815	0.018712	0.0900849
MER3	hAT-Charlie	DNA	-0.0926599	0.0190035	0.0901999
L1MB8	L1	LINE	-0.0834083	0.019795	0.0926515
RLTR17D_Mm	ERVK	LTR	-0.146017	0.0204527	0.0944184
Lx2	L1	LINE	-0.0650925	0.0230007	0.099607
ORR1A4	ERVL-MaLR	LTR	-0.0673734	0.0230544	0.099607
L1_Mur2	L1	LINE	-0.0909639	0.0225034	0.099607
RLTR10-int	ERVK	LTR	-0.0971315	0.0220797	0.099607
LTR81	Gypsy	LTR	-0.137109	0.0222179	0.099607
RSINE1	B4	SINE	-0.0396264	0.0233517	0.0996141
RLTR22_Mur	ERVK	LTR	-0.121603	0.0238669	0.100539
L1VL4	L1	LINE	-0.0721965	0.0246045	0.101118
RMER19A	ERVK	LTR	-0.111846	0.0243458	0.101118
MurERV4-int	ERVK	LTR	-0.100888	0.0255339	0.103674
ETnERV3-int	ERVK	LTR	-0.168058	0.0259913	0.104275
MER68	ERVL	LTR	-0.106838	0.0268544	0.10647
Lx3C	L1	LINE	-0.081524	0.0275825	0.108085
MTEa	ERVL-MaLR	LTR	-0.069194	0.0282141	0.109289
MT2C_Mm	ERVL	LTR	-0.105488	0.0287294	0.109682
MERV1_I-int	ERV1	LTR	-0.212877	0.0315134	0.118
MTC	ERVL-MaLR	LTR	-0.043859	0.0326985	0.118705
MTB	ERVL-MaLR	LTR	-0.0558269	0.0321337	0.118705
RMER6A	ERVK	LTR	-0.0701835	0.0327583	0.118705
MTE-int	ERVL-MaLR	LTR	-0.0745547	0.0340487	0.122068
MER34B-int	ERV1	LTR	0.116162	0.0355503	0.124796
ID4	ID	SINE	-0.043871	0.0352842	0.124796
L1MD1	L1	LINE	-0.118017	0.0370726	0.128799
RMER5	ERV1	LTR	-0.0797715	0.0406291	0.138303
L1Md_A	L1	LINE	-0.0598715	0.0414734	0.139765
ORR1E	ERVL-MaLR	LTR	-0.0474553	0.0460984	0.150827
RLTR33	ERVK	LTR	-0.0902485	0.0458785	0.150827
L1MCa	L1	LINE	-0.106222	0.0458375	0.150827
RLTR15	ERVK	LTR	-0.0705072	0.0466862	0.151281
RLTR40	ERVK	LTR	-0.096816	0.0498223	0.159906
L1MB4	L1	LINE	-0.106592	0.0507206	0.161253
MT2A	ERVL	LTR	-0.0610145	0.0556	0.175114
RLTR42-int	ERVK	LTR	-0.111243	0.058932	0.182203
ID_B1	B4	SINE	-0.0306557	0.0610964	0.187177
MER58B	hAT-Charlie	DNA	-0.0702316	0.0617018	0.187329
Charlie1b	hAT-Charlie	DNA	-0.111236	0.0639097	0.1923
ID4_	ID	SINE	-0.037801	0.0653011	0.194747
MTB_Mm	ERVL-MaLR	LTR	-0.0714421	0.0661663	0.195597
MT-int	ERVL-MaLR	LTR	-0.0926825	0.0677348	0.196781
ORR1D2	ERVL-MaLR	LTR	-0.0551824	0.0700019	0.199921
RLTR17B_Mm	ERVK	LTR	-0.0606367	0.0696505	0.199921
LTRIS_Mus	ERV1	LTR	-0.0897433	0.0717765	0.203266
B3A	B2	SINE	-0.0324388	0.0786127	0.213437
MER58A	hAT-Charlie	DNA	-0.049036	0.078271	0.213437
Tigger7	TcMar-Tigger	DNA	-0.0635698	0.0788527	0.213437
RLTR25B	ERVK	LTR	-0.0732912	0.0791681	0.213437
RMER1C	RMER1C	Other	-0.0829406	0.0775918	0.213437
L1MEf	L1	LINE	-0.0998235	0.077057	0.213437
Lx	L1	LINE	-0.0590806	0.0807203	0.214195
MMETn-int	ERVK	LTR	-0.0735548	0.0804071	0.214195
L1Md_F3	L1	LINE	-0.0696756	0.0837988	0.220627
L3	CR1	LINE	-0.043595	0.0858428	0.220832
L1MD3	L1	LINE	-0.0774803	0.0857384	0.220832
MER96B	hAT-Tip100	DNA	-0.15091	0.0845852	0.220832
LTR16A	ERVL	LTR	0.139578	0.0908722	0.230255
B1_Mur2	Alu	SINE	-0.03218	0.0902978	0.230255
MTE2b	ERVL-MaLR	LTR	-0.0539205	0.0935991	0.233651
MLT1D	ERVL-MaLR	LTR	-0.0537853	0.098614	0.240818
MER21B	ERVL	LTR	-0.0968799	0.0983553	0.240818
PB1	Alu	SINE	-0.0414552	0.100104	0.242699
B1F	Alu	SINE	-0.0303444	0.106165	0.255554
MIR	MIR	SINE	-0.0339574	0.107734	0.255684
ORR1A3-int	ERVL-MaLR	LTR	-0.0816267	0.107736	0.255684
MTE2a	ERVL-MaLR	LTR	-0.0568447	0.112302	0.264655
IAPLTR3-int	ERVK	LTR	-0.0975583	0.113685	0.266055
B2_Mm1t	B2	SINE	-0.0524236	0.116816	0.269879
RMER4A	ERVK	LTR	-0.0628351	0.117826	0.269879
RMER17B	ERVK	LTR	-0.0759028	0.118947	0.269879
MLT1L	ERVL-MaLR	LTR	-0.080997	0.119323	0.269879
ORR1A0	ERVL-MaLR	LTR	-0.0877172	0.119025	0.269879
MER5B	hAT-Charlie	DNA	-0.0516787	0.120581	0.270905
RLTR45-int	ERVK	LTR	0.201077	0.12189	0.272033
L1MA6	L1	LINE	-0.0861551	0.122854	0.272381
L1MEg	L1	LINE	-0.0734937	0.127844	0.281591
ORR1A3	ERVL-MaLR	LTR	-0.0600417	0.132246	0.286176
B2_Mm1a	B2	SINE	-0.0625225	0.132473	0.286176
MLT1H	ERVL-MaLR	LTR	-0.110517	0.131402	0.286176
RMER6B	ERVK	LTR	-0.0734349	0.134422	0.288536
RLTR18B	ERVK	LTR	-0.144517	0.139369	0.297261
RMER16-int	ERVK	LTR	-0.093506	0.141186	0.299243
B1_Mur4	Alu	SINE	-0.0339839	0.146251	0.308041
Tigger16a	TcMar-Tigger	DNA	0.096427	0.155743	0.313034
PB1D10	Alu	SINE	-0.0290373	0.155211	0.313034
MTC-int	ERVL-MaLR	LTR	-0.0530684	0.150492	0.313034
RMER19C	ERVK	LTR	-0.0585027	0.151847	0.313034
Lx10	L1	LINE	-0.0592556	0.154204	0.313034
MMERVK9C_I-int	ERVK	LTR	-0.0747706	0.155798	0.313034
BGLII	ERVK	LTR	-0.096839	0.153314	0.313034
RLTR20C1_MM	ERVK	LTR	0.0611686	0.159652	0.314636
MLT1B	ERVL-MaLR	LTR	-0.0472908	0.159625	0.314636
RMER3D-int	ERVK	LTR	-0.120274	0.159607	0.314636
RLTR10	ERVK	LTR	-0.0702074	0.16198	0.317367
MLTR25A	ERVK	LTR	-0.0708567	0.16379	0.31906
L1M4	L1	LINE	-0.0524781	0.166082	0.319827
MER21C	ERVL	LTR	-0.0633834	0.165318	0.319827
ORR1C1	ERVL-MaLR	LTR	-0.0429761	0.169598	0.324743
ORR1A2-int	ERVL-MaLR	LTR	-0.0578626	0.174741	0.332698
L2b	L2	LINE	0.031652	0.183763	0.344044
PB1D7	Alu	SINE	-0.0275095	0.18283	0.344044
RLTR19-int	ERVK	LTR	-0.067992	0.182697	0.344044
B1_Mur1	Alu	SINE	-0.027484	0.186147	0.344999
L1ME1	L1	LINE	-0.0416495	0.188705	0.344999
RMER12	ERVK	LTR	-0.0449773	0.188711	0.344999
L1MD	L1	LINE	-0.0538354	0.18792	0.344999
L1MA5A	L1	LINE	-0.0876055	0.189391	0.344999
L1MB7	L1	LINE	-0.0375467	0.191168	0.346363
MamGyp-int	Gypsy	LTR	0.100827	0.193073	0.347944
ORR1B2	ERVL-MaLR	LTR	-0.0410315	0.196165	0.350139
MTB-int	ERVL-MaLR	LTR	-0.0664802	0.196524	0.350139
L1MC3	L1	LINE	-0.0674764	0.197408	0.350139
L1MC5	L1	LINE	-0.0498021	0.201099	0.351142
L1MA4	L1	LINE	-0.0569672	0.200665	0.351142
RMER16	ERVK	LTR	-0.0749264	0.199237	0.351142
RLTR11B	ERVK	LTR	-0.0781956	0.206156	0.358116
Charlie5	hAT-Charlie	DNA	0.0783289	0.212515	0.365979
MT2B	ERVL	LTR	-0.0283175	0.212854	0.365979
L1MA9	L1	LINE	-0.0765301	0.214689	0.367259
MER2	TcMar-Tigger	DNA	-0.033544	0.217812	0.368857
ORR1D2-int	ERVL-MaLR	LTR	-0.0588213	0.220237	0.3711
L1_Rod	L1	LINE	-0.0473823	0.226917	0.379639
L1MB2	L1	LINE	-0.05349	0.227558	0.379639
MLT1A0	ERVL-MaLR	LTR	-0.0508438	0.239676	0.395935
L1ME2	L1	LINE	-0.0527359	0.238876	0.395935
MLT1J	ERVL-MaLR	LTR	-0.0491135	0.240852	0.395938
RLTR4_Mm	ERV1	LTR	0.0798475	0.242848	0.39728
RLTR13B3	ERVK	LTR	-0.0778492	0.247731	0.403311
B1F1	Alu	SINE	-0.0237824	0.251401	0.406172
MER44B	TcMar-Tigger	DNA	-0.0610557	0.251899	0.406172
RLTR21	ERVK	LTR	-0.0611569	0.257872	0.413824
ZP3AR	Satellite	Satellite	0.0405391	0.259483	0.414435
RLTR14	ERV1	LTR	-0.0590067	0.261397	0.415523
MER5A1	hAT-Charlie	DNA	-0.0443425	0.263081	0.416236
B1_Mm	Alu	SINE	-0.0330495	0.271777	0.423657
L1MB3	L1	LINE	-0.0372066	0.27094	0.423657
L1M5	L1	LINE	-0.0495743	0.2728	0.423657
MTD-int	ERVL-MaLR	LTR	-0.0570147	0.269289	0.423657
Lx3B	L1	LINE	-0.033116	0.275365	0.425679
L1ME4a	L1	LINE	0.0441783	0.282396	0.434555
B4A	B4	SINE	-0.0194121	0.285032	0.436617
MMERGLN-int	ERV1	LTR	-0.0601756	0.286958	0.437578
X6B_LINE	CR1	LINE	0.0853547	0.291381	0.440432
B1F2	Alu	SINE	-0.0250896	0.292734	0.440432
ORR1A2	ERVL-MaLR	LTR	-0.0336104	0.29275	0.440432
ID2	ID	SINE	-0.0324836	0.296014	0.443363
RLTR24	ERV1	LTR	-0.0576989	0.306025	0.456329
RLTR11A	ERVK	LTR	-0.0436149	0.313018	0.464701
MTEb	ERVL-MaLR	LTR	-0.0327945	0.316576	0.467921
RLTR17	ERVK	LTR	-0.0501018	0.318864	0.469245
L1MC4a	L1	LINE	-0.0385803	0.323916	0.472552
RMER15-int	ERVL	LTR	-0.046858	0.323915	0.472552
RLTR49	ERVK	LTR	-0.0684111	0.326383	0.474099
MIRc	MIR	SINE	0.0234105	0.334757	0.484149
MLT1C	ERVL-MaLR	LTR	-0.0334083	0.336174	0.484149
ORR1A1	ERVL-MaLR	LTR	-0.0396456	0.338348	0.485205
L1MC4	L1	LINE	-0.0302399	0.342759	0.489448
B4	B4	SINE	-0.0195966	0.346183	0.49211
ID	ID	SINE	-0.0246393	0.347647	0.49211
L1MC	L1	LINE	-0.0356067	0.349004	0.49211
RLTR12D	ERVK	LTR	0.047067	0.351234	0.493191
RMER30	hAT-Charlie	DNA	-0.0363212	0.355382	0.496945
LTRIS2	ERV1	LTR	-0.0487195	0.359025	0.499965
L1MA7	L1	LINE	-0.0554168	0.362128	0.50221
L1ME3	L1	LINE	-0.0508405	0.364776	0.503809
RMER10A	ERVL	LTR	-0.0441826	0.370726	0.508705
Charlie1	hAT-Charlie	DNA	-0.0442367	0.37134	0.508705
Charlie4a	hAT-Charlie	DNA	-0.0553436	0.391487	0.53198
RLTR25A	ERVK	LTR	-0.0494384	0.400172	0.541599
MLT1G1	ERVL-MaLR	LTR	-0.0449473	0.407383	0.549153
RMER1B	RMER1B	Other	-0.0310207	0.410243	0.550804
RLTR20C2_MM	ERVK	LTR	-0.0430785	0.417675	0.558558
RLTR13D3A1	ERVK	LTR	-0.051836	0.426495	0.568098
MER5A	hAT-Charlie	DNA	-0.0205216	0.435259	0.575224
ORR1B1-int	ERVL-MaLR	LTR	-0.0248818	0.441139	0.580718
RLTR18-int	ERVK	LTR	-0.0766635	0.451266	0.591739
L1MB1	L1	LINE	-0.038042	0.45339	0.592219
Lx2A1	L1	LINE	-0.0445338	0.455988	0.593313
RMER15	ERVL	LTR	-0.020014	0.458264	0.593564
L1M4c	L1	LINE	-0.0366721	0.459704	0.593564
MT2B2	ERVL	LTR	-0.0286209	0.461996	0.594247
RMER17D	ERVK	LTR	-0.0533981	0.483183	0.619136
RLTR14-int	ERV1	LTR	-0.0383726	0.48847	0.623539
RMER19B	ERVK	LTR	0.0243212	0.490451	0.623705
ORR1D1-int	ERVL-MaLR	LTR	-0.0351167	0.498714	0.63183
L1ME3C	L1	LINE	-0.0529513	0.508311	0.641576
RLTR4_MM-int	ERV1	LTR	0.0631739	0.523773	0.658624
LTR16A1	ERVL	LTR	-0.0619949	0.5266	0.659718
HAL1	L1	LINE	-0.0366526	0.536087	0.669116
L1MDa	L1	LINE	-0.0358876	0.541356	0.673199
RLTR31C_MM	ERVK	LTR	-0.038454	0.544884	0.675095
MARNA	TcMar-Mariner	DNA	0.0825666	0.552282	0.67962
RMER21A	ERV1	LTR	-0.0323156	0.552569	0.67962
B1_Mus1	Alu	SINE	-0.0114026	0.563171	0.68764
L1MA8	L1	LINE	-0.0288751	0.562062	0.68764
Tigger1	TcMar-Tigger	DNA	0.0511955	0.571111	0.692981
RodERV21-int	ERV1	LTR	0.0325529	0.571884	0.692981
L1ME2z	L1	LINE	-0.0326715	0.573714	0.692981
BGLII_B	ERVK	LTR	-0.0331619	0.576163	0.693453
L2	L2	LINE	-0.0130652	0.583714	0.700042
L1ME3A	L1	LINE	0.0251524	0.593792	0.707096
L2c	L2	LINE	0.0144303	0.593234	0.707096
L2a	L2	LINE	0.0133851	0.596788	0.70816
RLTR6-int	ERV1	LTR	0.0325512	0.599947	0.709411
MuLV-int	ERV1	LTR	0.0631132	0.614392	0.723951
B1_Mur3	Alu	SINE	-0.010177	0.63397	0.741832
RLTR10C	ERVK	LTR	-0.028875	0.632719	0.741832
L3b	CR1	LINE	0.0151511	0.649108	0.756918
RMER17C	ERVK	LTR	0.0160866	0.661422	0.768299
RCHARR1	hAT-Charlie	DNA	-0.0146174	0.663427	0.768299
MER33	hAT-Charlie	DNA	-0.018803	0.672344	0.774482
RLTR16	ERVK	LTR	-0.0314599	0.673363	0.774482
RMER12B	ERVK	LTR	0.0147597	0.69159	0.792741
RMER4B	ERVK	LTR	-0.0130972	0.712669	0.814134
IAPEY4_I-int	ERVK	LTR	-0.0308098	0.724325	0.824653
MIRb	MIR	SINE	-0.00648071	0.73014	0.826687
PB1D9	Alu	SINE	-0.00730952	0.731017	0.826687
RLTRETN_Mm	ERVK	LTR	0.0179633	0.763296	0.855074
RLTR28	ERVL	LTR	0.0150851	0.763117	0.855074
RLTR11A2	ERVK	LTR	-0.0148461	0.763731	0.855074
L1MA4A	L1	LINE	-0.0175325	0.7715	0.860912
IAPLTR2_Mm	ERVK	LTR	-0.0133216	0.780326	0.867887
B1_Mus2	Alu	SINE	-0.00514191	0.793909	0.880089
MER103C	hAT-Charlie	DNA	0.0161359	0.803895	0.884384
Charlie4z	hAT-Charlie	DNA	0.015132	0.821401	0.884384
MLT1A1	ERVL-MaLR	LTR	0.00797205	0.810588	0.884384
MIR3	MIR	SINE	0.0056646	0.807041	0.884384
L1_Mus2	L1	LINE	-0.00865397	0.812088	0.884384
MuRRS4-int	ERV1	LTR	-0.0137129	0.819495	0.884384
MMVL30-int	ERV1	LTR	-0.0432292	0.805262	0.884384
MLT1F2	ERVL-MaLR	LTR	-0.01064	0.851391	0.910853
L1MB5	L1	LINE	0.00612962	0.86424	0.919133
RLTR1B-int	ERV1	LTR	-0.0201774	0.864585	0.919133
MER117	hAT-Charlie	DNA	0.00887106	0.901626	0.952501
L1M4b	L1	LINE	0.00637083	0.90957	0.957891
RMER1A	RMER1A	Other	0.00604624	0.920063	0.962923
RMER6C	ERVK	LTR	0.00494434	0.91782	0.962923
L1M	L1	LINE	0.00741294	0.927373	0.964583
RMER10B	ERVL	LTR	-0.00448811	0.924977	0.964583
MER44A	TcMar-Tigger	DNA	0.0115214	0.938141	0.971307
MER50B	ERV1	LTR	0.00549098	0.942789	0.971307
L1MC2	L1	LINE	0.00428697	0.945367	0.971307
Charlie15a	hAT-Charlie	DNA	-0.00513153	0.944307	0.971307
AmnSINE1	Deu	SINE	0.00292739	0.950262	0.973368
MER46C	TcMar-Tigger	DNA	0.00329875	0.965988	0.974986
MLT1K	ERVL-MaLR	LTR	0.00261468	0.955277	0.974986
MamRep434	TcMar-Tigger	DNA	0.00225408	0.9692	0.974986
RMER6D	ERVK	LTR	-0.00280575	0.968304	0.974986
MLT1G3	ERVL-MaLR	LTR	-0.00283968	0.96473	0.974986
L1_Mus3	L1	LINE	0.000633282	0.978681	0.981594
MER74A	ERVL	LTR	-0.0005328	0.994227	0.994227
Cheshire_Mars	hAT-Charlie	DNA	2.21586	0.0601904	NA
C573_MM	C573_MM	Other	2.14836	0.162841	NA
MER83B-int	ERV1	LTR	1.68684	0.258524	NA
MER50-int	ERV1	LTR	1.54295	0.0481525	NA
LTR75_1	ERV1	LTR	1.32731	0.480028	NA
Helitron1Nb_Mam	Helitron	RC	1.04618	0.153723	NA
Ricksha_a	MULE-MuDR	DNA	1.03168	0.692535	NA
L1M2a1	L1	LINE	1.03168	0.693839	NA
LTR28	ERV1	LTR	1.03168	0.695768	NA
LTR32	ERVL	LTR	1.03168	0.696662	NA
MLT1H2-int	ERVL-MaLR	LTR	1.0257	0.429268	NA
MER66C	ERV1	LTR	0.935592	0.595633	NA
Eulor9A	DNA	DNA	0.861341	0.113805	NA
LTR44	ERV1	LTR	0.809439	0.458039	NA
RMER3D4	ERVK	LTR	0.802577	0.288007	NA
MER92A	ERV1	LTR	0.797946	0.454155	NA
MLT1L-int	ERVL-MaLR	LTR	0.786746	0.591994	NA
SUBTEL_sa	Satellite	Satellite	0.748377	0.23541	NA
MER97a	hAT-Tip100	DNA	0.674049	0.128367	NA
LTR9	ERV1	LTR	0.659492	0.186509	NA
MER97d	hAT-Tip100	DNA	0.64075	0.381116	NA
MER72	ERV1	LTR	0.624968	0.57746	NA
MER21-int	ERVL	LTR	0.620308	0.141419	NA
LTR45	ERV1	LTR	0.55769	0.0206633	NA
MurSAT1	Satellite	Satellite	0.554682	0.672147	NA
RLTR30C_MM	ERV1	LTR	0.553037	0.224296	NA
HUERS-P3b-int	ERV1	LTR	0.550776	0.861187	NA
LTR27C	ERV1	LTR	0.550776	0.861187	NA
MER4CL34	ERV1	LTR	0.550776	0.861187	NA
MLT1N2-int	ERVL-MaLR	LTR	0.550776	0.861187	NA
RMER3D1	ERVK	LTR	0.550776	0.861187	NA
Arthur1C	hAT-Tip100	DNA	0.550481	0.0988539	NA
LTR29	ERV1	LTR	0.536134	0.48814	NA
X2_LINE	CR1	LINE	0.51171	0.471794	NA
MER97c	hAT-Tip100	DNA	0.498469	0.395844	NA
MLT1E1A-int	ERVL-MaLR	LTR	0.493395	0.646021	NA
L5	RTE-X	LINE	0.473545	0.213988	NA
RLTR19D	ERVK	LTR	0.464234	0.324398	NA
MER132	TcMar-Pogo	DNA	0.454609	0.827204	NA
LTR53B	ERVL	LTR	0.451909	0.0432199	NA
LTR77	ERV1	LTR	0.444825	0.545426	NA
RLTR13D1	ERVK	LTR	0.423558	0.0333879	NA
MER125	DNA	DNA	0.40387	0.636082	NA
LTR16D	ERVL	LTR	0.400292	0.11469	NA
Kanga1d	TcMar-Tc2	DNA	0.391537	0.339805	NA
LTR58	ERV1	LTR	0.363027	0.439599	NA
MER57E1	ERV1	LTR	0.354984	0.306562	NA
Charlie17a	hAT-Charlie	DNA	0.346903	0.186609	NA
LTR33A	ERVL	LTR	0.344907	7.75e-06	NA
RLTR1	ERV1	LTR	0.334071	0.426042	NA
ERVB4_2-LTR_MM	ERVK	LTR	0.333115	0.369205	NA
MLT1J2-int	ERVL-MaLR	LTR	0.29304	0.530138	NA
MER5C1	hAT-Charlie	DNA	0.278352	0.452597	NA
MLT1F2-int	ERVL-MaLR	LTR	0.272589	0.21116	NA
LTR88b	Gypsy	LTR	0.256789	0.632133	NA
LTR16D2	ERVL	LTR	0.255556	0.111043	NA
ERVB7_4-LTR_MM	ERVK	LTR	0.248983	0.409601	NA
LTR81B	Gypsy	LTR	0.245915	0.024046	NA
MLT1H1-int	ERVL-MaLR	LTR	0.244186	0.692861	NA
MER70-int	ERVL	LTR	0.240244	0.679447	NA
MER92B	ERV1	LTR	0.237873	0.297781	NA
RLTR44C	ERVK	LTR	0.23506	0.0662435	NA
MamRep1527	LTR	LTR	0.234525	0.158832	NA
ORSL-2a	hAT-Tip100	DNA	0.231179	0.515472	NA
RLTR44D	ERVK	LTR	0.226679	0.460177	NA
CR1_Mam	CR1	LINE	0.224523	0.0191677	NA
MamGypLTR1a	Gypsy	LTR	0.222711	0.500502	NA
L1M3de	L1	LINE	0.221595	0.268505	NA
LTR82A	ERVL	LTR	0.218674	0.090387	NA
ERVB5_1-LTR_MM	ERVK	LTR	0.215916	0.29829	NA
LTR48B	ERV1	LTR	0.212005	0.0397576	NA
MER104	TcMar-Tc2	DNA	0.201663	0.127899	NA
MER57D	ERV1	LTR	0.200058	0.341282	NA
LTR86B2	ERVL	LTR	0.197789	0.703535	NA
L1M2b	L1	LINE	0.196311	0.0942844	NA
LTR16D1	ERVL	LTR	0.195396	0.246534	NA
Charlie23a	hAT-Charlie	DNA	0.193481	0.248698	NA
MER123	DNA	DNA	0.191256	0.580671	NA
L1M1	L1	LINE	0.186599	0.178142	NA
Arthur1A	hAT-Tip100	DNA	0.176937	0.310862	NA
ERVB3_1-LTR_MM	ERVK	LTR	0.172516	0.435841	NA
ERVB4_1-LTR_MM	ERVK	LTR	0.164108	0.438375	NA
Plat_L3	CR1	LINE	0.153812	0.0231843	NA
MamGypLTR2b	Gypsy	LTR	0.15157	0.608622	NA
LTRIS5	ERV1	LTR	0.149318	0.66654	NA
MLTR31C_MM	ERVK	LTR	0.148087	0.224472	NA
RLTR44A	ERVK	LTR	0.145823	0.366826	NA
MER50	ERV1	LTR	0.144479	0.58081	NA
MLT1H-int	ERVL-MaLR	LTR	0.135766	0.148617	NA
ERVB7_2-LTR_MM	ERVK	LTR	0.134184	0.270851	NA
MER73	ERVL	LTR	0.133413	0.696248	NA
LTRIS6	ERV1	LTR	0.13062	0.550939	NA
BLACKJACK	hAT-Blackjack	DNA	0.128228	0.196287	NA
MER45R	hAT-Tip100	DNA	0.125048	0.3844	NA
MER47B	TcMar-Tigger	DNA	0.12151	0.126076	NA
RLTR1A2_MM	ERV1	LTR	0.119751	0.338458	NA
MamGypLTR1d	Gypsy	LTR	0.1152	0.274884	NA
MER110-int	ERV1	LTR	0.113146	0.77618	NA
Helitron3Na_Mam	Helitron	RC	0.112277	0.609059	NA
MLT1G3-int	ERVL-MaLR	LTR	0.111927	0.766889	NA
MLTR32C_MM	ERVK	LTR	0.108493	0.63705	NA
L1M2a	L1	LINE	0.104015	0.607919	NA
RNLTR23	ERVK	LTR	0.104009	0.810942	NA
LTR28B	ERV1	LTR	0.102836	0.487951	NA
MER54A	ERVL	LTR	0.101893	0.592476	NA
MER87	ERV1	LTR	0.101416	0.834769	NA
RLTR26C_MM	ERVK	LTR	0.0975494	0.307931	NA
Tigger2b	TcMar-Tigger	DNA	0.0969213	0.529306	NA
X7C_LINE	CR1	LINE	0.0936188	0.5864	NA
MamRep137	TcMar-Tigger	DNA	0.0914984	0.511729	NA
ORSL-2b	hAT-Tip100	DNA	0.0912123	0.546525	NA
LTR73	ERV1	LTR	0.0903211	0.749173	NA
MER77	ERVL	LTR	0.0901144	0.322549	NA
LTR16A2	ERVL	LTR	0.0900968	0.549627	NA
Tigger9b	TcMar-Tigger	DNA	0.0896193	0.448697	NA
MamGypLTR2c	Gypsy	LTR	0.0876575	0.783097	NA
Tigger15a	TcMar-Tigger	DNA	0.0867734	0.185335	NA
MLT1E2-int	ERVL-MaLR	LTR	0.0853196	0.743656	NA
MER115	hAT-Tip100	DNA	0.083555	0.403502	NA
MER58C	hAT-Charlie	DNA	0.0817471	0.26042	NA
MTEb-int	ERVL-MaLR	LTR	0.0794547	0.340879	NA
IAPEY4_LTR	ERVK	LTR	0.0788762	0.687805	NA
LTR67B	ERVL	LTR	0.0776458	0.491484	NA
LTR48	ERV1	LTR	0.0773605	0.598339	NA
IAPEY2_LTR	ERVK	LTR	0.076134	0.620802	NA
MER102b	hAT-Charlie	DNA	0.0755175	0.352677	NA
RLTR20B2	ERVK	LTR	0.0750061	0.518116	NA
IAPEY3_LTR	ERVK	LTR	0.0748266	0.580686	NA
MLT2F	ERVL	LTR	0.073467	0.289707	NA
RMER21B	ERV1	LTR	0.0725117	0.41314	NA
MLT-int	ERVL-MaLR	LTR	0.0713764	0.308793	NA
MamRep1161	TcMar	DNA	0.0700703	0.697789	NA
ERVB2_1A-I_MM-int	ERVK	LTR	0.0690939	0.508242	NA
RMER17A-int	ERVK	LTR	0.0668346	0.62848	NA
RLTR5_Mm	ERV1	LTR	0.066356	0.728331	NA
LTR50	ERVL	LTR	0.0658813	0.387675	NA
RLTR31B_Mm	ERVK	LTR	0.0656992	0.7486	NA
RLTR13D3A	ERVK	LTR	0.0656319	0.711527	NA
RLTR10E	ERVK	LTR	0.0631504	0.521843	NA
MER110	ERV1	LTR	0.0621089	0.828628	NA
ERVB4_3-LTR_MM	ERVK	LTR	0.0609669	0.918452	NA
LTR69	ERVL	LTR	0.0606358	0.829132	NA
MER70A	ERVL	LTR	0.0598204	0.842506	NA
MLTR31D_MM	ERVK	LTR	0.0581974	0.710145	NA
Charlie6	hAT-Charlie	DNA	0.0581205	0.542612	NA
L1M2c	L1	LINE	0.0574461	0.853998	NA
RLTR13D2	ERVK	LTR	0.0568754	0.524583	NA
RLTR44-int	ERVK	LTR	0.0554025	0.537443	NA
RLTR41C	ERV1	LTR	0.0548564	0.767796	NA
MER2B	TcMar-Tigger	DNA	0.0544912	0.409735	NA
MLT1J1-int	ERVL-MaLR	LTR	0.0539866	0.786896	NA
Tigger16b	TcMar-Tigger	DNA	0.0532057	0.558699	NA
RMER17A	ERVK	LTR	0.0525502	0.516999	NA
MER20B	hAT-Charlie	DNA	0.0521461	0.543585	NA
MLTR31A_MM	ERVK	LTR	0.0517115	0.755377	NA
X6A_LINE	CR1	LINE	0.0502519	0.880247	NA
L1MEb	L1	LINE	0.0498803	0.547927	NA
L1M6	L1	LINE	0.0491815	0.803107	NA
MLT1A0-int	ERVL-MaLR	LTR	0.0488607	0.682772	NA
X9_LINE	L1	LINE	0.0488112	0.794962	NA
MER90	ERV1	LTR	0.0486992	0.821629	NA
Charlie14a	hAT-Charlie	DNA	0.0486441	0.882921	NA
MamGypLTR1c	Gypsy	LTR	0.0470898	0.785549	NA
MMERVK10D3_LTR	ERVK	LTR	0.0459241	0.918549	NA
RLTR10B	ERVK	LTR	0.0458601	0.797519	NA
MER34A	ERV1	LTR	0.043824	0.760971	NA
LTR83	ERVL	LTR	0.0436635	0.817662	NA
RMER2	ERV1	LTR	0.042598	0.558233	NA
MLT1E1	ERVL-MaLR	LTR	0.0419045	0.7698	NA
MLTR31E_MM	ERVK	LTR	0.0415444	0.735883	NA
MTB_Mm-int	ERVL-MaLR	LTR	0.0413923	0.643937	NA
Ricksha_c	MULE-MuDR	DNA	0.0404768	0.811014	NA
MLT2D	ERVL	LTR	0.0399476	0.671367	NA
ERVB4_3-I_MM-int	ERVK	LTR	0.0376605	0.920637	NA
MER121	TcMar	DNA	0.0347505	0.849825	NA
RLTR20A	ERVK	LTR	0.0342126	0.738326	NA
MER58D	hAT-Charlie	DNA	0.0341819	0.831717	NA
L1MA10	L1	LINE	0.0338604	0.822745	NA
L1ME3E	L1	LINE	0.0337689	0.759656	NA
Charlie18a	hAT-Charlie	DNA	0.0332605	0.770146	NA
LTR16B2	ERVL	LTR	0.032942	0.842831	NA
LTR40A1	ERVL	LTR	0.0306411	0.904765	NA
Tigger10	TcMar-Tigger	DNA	0.0296104	0.717482	NA
MER77B	ERVL	LTR	0.0278502	0.80449	NA
MTE2b-int	ERVL-MaLR	LTR	0.0272425	0.744358	NA
RLTR13D	ERVK	LTR	0.0271929	0.900891	NA
LTR85c	Gypsy	LTR	0.0262097	0.885416	NA
RLTR19C	ERVK	LTR	0.0258936	0.869189	NA
MER94	hAT-Blackjack	DNA	0.0247945	0.807824	NA
Charlie7a	hAT-Charlie	DNA	0.02281	0.832161	NA
RLTR16C_MM	ERVK	LTR	0.021919	0.839891	NA
RLTR30B_MM	ERV1	LTR	0.0205702	0.843311	NA
RLTR20A3_MM	ERVK	LTR	0.0202871	0.832789	NA
RLTR9A2	ERVK	LTR	0.0198104	0.955339	NA
MER92C	ERV1	LTR	0.0178666	0.959441	NA
IAPEY3C_LTR	ERVK	LTR	0.0141218	0.9496	NA
MER102c	hAT-Charlie	DNA	0.0133151	0.882975	NA
RLTR8	ERVK	LTR	0.0123582	0.905287	NA
LTR85a	Gypsy	LTR	0.0116184	0.960696	NA
MLT1D-int	ERVL-MaLR	LTR	0.011234	0.936708	NA
RLTR20A2	ERVK	LTR	0.0107311	0.914049	NA
MuRRS-int	ERV1	LTR	0.0105386	0.902685	NA
RMER13B	ERVK	LTR	0.0105023	0.871278	NA
MLT1C-int	ERVL-MaLR	LTR	0.0102808	0.942042	NA
FordPrefect_a	hAT-Tip100	DNA	0.00986963	0.992521	NA
MamRep38	hAT	DNA	0.00785862	0.955508	NA
RLTR6_Mm	ERV1	LTR	0.00534368	0.962077	NA
RLTR30D2_MM	ERV1	LTR	0.00503997	0.952553	NA
MLTR18B_MM	ERVK	LTR	0.00474346	0.957762	NA
MER91B	hAT-Tip100	DNA	0.00443133	0.970234	NA
Charlie21a	hAT-Charlie	DNA	0.00244894	0.990546	NA
IAPEy-int	ERVK	LTR	0.00205204	0.986438	NA
LTR45C	ERV1	LTR	0.00156375	0.997216	NA
MLT1N2	ERVL-MaLR	LTR	0.000391216	0.997588	NA
Charlie19a	hAT-Charlie	DNA	0.000320824	0.998174	NA
Charlie22a	hAT-Charlie	DNA	0.000151411	0.998602	NA
RLTR1B	ERV1	LTR	-0.00123424	0.986974	NA
Cheshire	hAT-Charlie	DNA	-0.00221828	0.976261	NA
L1MCc	L1	LINE	-0.00233679	0.985278	NA
RMER20A	ERVK	LTR	-0.00442487	0.948142	NA
ERVB5_2-LTR_MM	ERVK	LTR	-0.00482931	0.959519	NA
Tigger12c	TcMar-Tigger	DNA	-0.00505066	0.967553	NA
RLTR11C_MM	ERVK	LTR	-0.00509754	0.937522	NA
ORR1C2-int	ERVL-MaLR	LTR	-0.00590969	0.931329	NA
MLT2B3	ERVL	LTR	-0.00596906	0.945057	NA
RLTR20D	ERVK	LTR	-0.00686344	0.940666	NA
LTR52	ERVL	LTR	-0.00742487	0.973913	NA
RLTR18	ERVK	LTR	-0.00795189	0.926876	NA
RMER13A1	ERVK	LTR	-0.00927948	0.897641	NA
MER110A	ERV1	LTR	-0.00929184	0.971731	NA
Ricksha_0	MULE-MuDR	DNA	-0.00962286	0.983386	NA
RMER17D2	ERVK	LTR	-0.0102684	0.904819	NA
HERVL40-int	ERVL	LTR	-0.0115314	0.91991	NA
BGLII_A	ERVK	LTR	-0.0120042	0.931736	NA
RLTR34B_MM	ERVK	LTR	-0.0121763	0.899865	NA
MLTR31FA_MM	ERVK	LTR	-0.0144125	0.903305	NA
Charlie12	hAT-Charlie	DNA	-0.0150371	0.847042	NA
MLT1H1	ERVL-MaLR	LTR	-0.0166715	0.887733	NA
UCON29	PiggyBac	DNA	-0.0174326	0.90982	NA
LTR86A1	ERVL	LTR	-0.0189062	0.961755	NA
RLTR19	ERVK	LTR	-0.0189778	0.803597	NA
MLT2C2	ERVL	LTR	-0.0194464	0.905699	NA
MER34-int	ERV1	LTR	-0.0216662	0.954345	NA
RLTR45	ERVK	LTR	-0.0221278	0.812502	NA
MER63D	hAT-Blackjack	DNA	-0.0222501	0.801122	NA
MLT2B4	ERVL	LTR	-0.0245609	0.727714	NA
MLT1F	ERVL-MaLR	LTR	-0.0247011	0.740163	NA
LTRIS4A	ERV1	LTR	-0.0253067	0.858435	NA
RLTR48A	ERV1	LTR	-0.0257434	0.734673	NA
ERVB4_1B-LTR_MM	ERVK	LTR	-0.026215	0.753436	NA
LTR52-int	ERVL	LTR	-0.0262897	0.991985	NA
CENSAT_MC	centr	Satellite	-0.0262898	0.992037	NA
LTR36	ERV1	LTR	-0.0262899	0.992099	NA
LTR9A1	ERV1	LTR	-0.02629	0.992168	NA
MER47C	TcMar-Tigger	DNA	-0.0262901	0.992181	NA
LTR79	ERVL	LTR	-0.026554	0.872611	NA
RLTR6B_Mm	ERV1	LTR	-0.0267851	0.682006	NA
Lx2A	L1	LINE	-0.0270844	0.716607	NA
RLTR1D	ERV1	LTR	-0.0271874	0.802783	NA
L1MDb	L1	LINE	-0.0273983	0.833013	NA
RLTR30	ERV1	LTR	-0.0280312	0.816795	NA
MER45A	hAT-Tip100	DNA	-0.0283757	0.778289	NA
RLTR20C	ERVK	LTR	-0.0285407	0.852452	NA
MER31A	ERV1	LTR	-0.0286147	0.749272	NA
IAPEY_LTR	ERVK	LTR	-0.0287889	0.890919	NA
MLT1J2	ERVL-MaLR	LTR	-0.0291446	0.801668	NA
RLTR13B4	ERVK	LTR	-0.029284	0.783057	NA
RLTR19A	ERVK	LTR	-0.0299195	0.800765	NA
IAPLTR4_I	ERVK	LTR	-0.0303242	0.806093	NA
Charlie16a	hAT-Charlie	DNA	-0.0304823	0.739407	NA
RLTR12E	ERVK	LTR	-0.031464	0.695658	NA
RLTR23	ERV1	LTR	-0.0317842	0.753816	NA
MER101B	ERV1	LTR	-0.0318396	0.968705	NA
RLTR31A_Mm	ERVK	LTR	-0.0327284	0.815201	NA
LTR39	ERV1	LTR	-0.0352799	0.937032	NA
MER45C	hAT-Tip100	DNA	-0.0360046	0.914813	NA
MER81	hAT-Blackjack	DNA	-0.0375325	0.693521	NA
RLTR12H	ERVK	LTR	-0.0377344	0.781749	NA
RLTR27	ERVK	LTR	-0.0377726	0.73663	NA
RLTR13G	ERVK	LTR	-0.0382173	0.626325	NA
MurERV4_19-int	ERVK	LTR	-0.0385553	0.599553	NA
RLTR13A3	ERVK	LTR	-0.0386193	0.674962	NA
MER96	hAT-Tip100	DNA	-0.0393229	0.925153	NA
ERVB7_1-LTR_MM	ERVK	LTR	-0.0395755	0.624141	NA
FAM	Alu	SINE	-0.0406515	0.728299	NA
MER68B	ERVL	LTR	-0.0407899	0.564639	NA
Zaphod	hAT-Tip100	DNA	-0.0422447	0.792974	NA
RLTR20A2B_MM	ERVK	LTR	-0.0423157	0.649647	NA
MER45B	hAT-Tip100	DNA	-0.0434851	0.779185	NA
RLTR42	ERVK	LTR	-0.0444386	0.751937	NA
L1ME3B	L1	LINE	-0.0450273	0.597882	NA
RLTR48C	ERV1	LTR	-0.0450359	0.819841	NA
Charlie13b	hAT-Charlie	DNA	-0.0452958	0.736493	NA
RMER13A	ERVK	LTR	-0.0464978	0.5551	NA
MER74C	ERVL	LTR	-0.0482883	0.917578	NA
RLTR20B4_MM	ERVK	LTR	-0.0485708	0.689216	NA
7SK	RNA	RNA	-0.0490313	0.579644	NA
L1MEd	L1	LINE	-0.0497314	0.558688	NA
IAPLTR4	ERVK	LTR	-0.0515523	0.768098	NA
MLT1F1-int	ERVL-MaLR	LTR	-0.051585	0.886944	NA
RLTR19B	ERVK	LTR	-0.0518348	0.819362	NA
MLT1J1	ERVL-MaLR	LTR	-0.0522141	0.617608	NA
MER127	TcMar-Tigger	DNA	-0.0528942	0.820773	NA
Eulor1	DNA	DNA	-0.0532154	0.956863	NA
ERVB7_3-LTR_MM	ERVK	LTR	-0.0535222	0.641642	NA
MER65-int	ERV1	LTR	-0.0541262	0.857114	NA
LTR16B1	ERVL	LTR	-0.0541474	0.789136	NA
LTR16C	ERVL	LTR	-0.0553687	0.522508	NA
LTR82B	ERVL	LTR	-0.0556008	0.831432	NA
MER34A1	ERV1	LTR	-0.0560731	0.665012	NA
ERVL-E-int	ERVL	LTR	-0.0560814	0.607582	NA
RLTR10F	ERVK	LTR	-0.0561815	0.613285	NA
MER44C	TcMar-Tigger	DNA	-0.0563588	0.602964	NA
Mam_R4	Dong-R4	LINE	-0.0567395	0.604254	NA
MURVY-LTR	ERV1	LTR	-0.057605	0.517091	NA
MER53	hAT	DNA	-0.0576705	0.419312	NA
RLTR13C2	ERVK	LTR	-0.0587041	0.419947	NA
MLTR18_MM	ERVK	LTR	-0.0591724	0.603085	NA
X7D_LINE	CR1	LINE	-0.0593097	0.936795	NA
RLTR26	ERVK	LTR	-0.0594213	0.503355	NA
LTRIS4	ERV1	LTR	-0.0598524	0.616011	NA
LTR78B	ERV1	LTR	-0.0602335	0.586531	NA
Tigger1a_Art	TcMar-Tigger	DNA	-0.0609305	0.866291	NA
BGLII_Mus	ERVK	LTR	-0.0616212	0.714989	NA
MER31B	ERV1	LTR	-0.0616348	0.580713	NA
MER102a	hAT-Charlie	DNA	-0.0617721	0.550143	NA
MER135	DNA	DNA	-0.0618384	0.672967	NA
Zaphod3	hAT-Tip100	DNA	-0.0621844	0.684042	NA
Ricksha	MuDR	DNA	-0.0626427	0.675986	NA
LTR31	ERV1	LTR	-0.0633212	0.76686	NA
RLTR20B3A_MM	ERVK	LTR	-0.0638605	0.528927	NA
RLTR31_Mur	ERVK	LTR	-0.0639991	0.456566	NA
X5A_LINE	CR1	LINE	-0.0640684	0.888268	NA
MERV1_LTR	ERV1	LTR	-0.0642183	0.660197	NA
RLTR9D2	ERVK	LTR	-0.0642663	0.610997	NA
RMER17C-int	ERVK	LTR	-0.0643819	0.329051	NA
MER5C	hAT-Charlie	DNA	-0.0647018	0.769596	NA
RLTR13D5	ERVK	LTR	-0.0648364	0.516991	NA
LTR33	ERVL	LTR	-0.06689	0.416512	NA
MER91C	hAT-Tip100	DNA	-0.0669969	0.760302	NA
RLTR13C1	ERVK	LTR	-0.0671737	0.429186	NA
MER99	hAT	DNA	-0.0672326	0.753431	NA
MER119	hAT-Charlie	DNA	-0.0673472	0.515276	NA
LTRIS_Mm	ERV1	LTR	-0.0676002	0.49753	NA
MLT2B1	ERVL	LTR	-0.0685938	0.391363	NA
X8_LINE	CR1	LINE	-0.0686972	0.647485	NA
LTR41B	ERVL	LTR	-0.0687097	0.541391	NA
IAP1-MM_LTR	ERVK	LTR	-0.0704482	0.744714	NA
RLTR20B3	ERVK	LTR	-0.0705918	0.385761	NA
LTRIS3	ERV1	LTR	-0.070611	0.537404	NA
RLTR13B1	ERVK	LTR	-0.0706825	0.540097	NA
RLTR10B2	ERVK	LTR	-0.0717263	0.535085	NA
Kanga1c	TcMar-Tc2	DNA	-0.0719589	0.568193	NA
ORR1E-int	ERVL-MaLR	LTR	-0.0723348	0.280415	NA
Kanga11a	TcMar-Tc2	DNA	-0.0725142	0.74057	NA
L1MEg2	L1	LINE	-0.0725339	0.763443	NA
MLT1H2	ERVL-MaLR	LTR	-0.0729281	0.418364	NA
RLTR34C_MM	ERVK	LTR	-0.0730348	0.396247	NA
L1MEg1	L1	LINE	-0.0749467	0.80318	NA
MamGypLTR1b	Gypsy	LTR	-0.0750179	0.621038	NA
MMAR1	TcMar-Mariner	DNA	-0.0764922	0.418056	NA
LTR87	ERVL	LTR	-0.0771756	0.550742	NA
RLTR28B	ERVL	LTR	-0.0772378	0.293757	NA
RLTR13D3	ERVK	LTR	-0.0773141	0.571409	NA
Tigger8	TcMar-Tigger	DNA	-0.0773753	0.818432	NA
MER67D	ERV1	LTR	-0.0776698	0.815121	NA
IAPLTR2a	ERVK	LTR	-0.0778543	0.231432	NA
Tigger13a	TcMar-Tigger	DNA	-0.0792436	0.401777	NA
MLT1F1	ERVL-MaLR	LTR	-0.0806322	0.23702	NA
Tigger11a	TcMar-Tigger	DNA	-0.0807407	0.863106	NA
ERVB5_1-I_MM-int	ERVK	LTR	-0.0808924	0.526867	NA
RLTR12G	ERVK	LTR	-0.0810435	0.363266	NA
MER112	hAT-Charlie	DNA	-0.0810702	0.264442	NA
L1P5	L1	LINE	-0.0813355	0.726463	NA
LTR86B1	ERVL	LTR	-0.0817502	0.741979	NA
RLTR13A	ERVK	LTR	-0.0822375	0.332708	NA
RLTR9B	ERVK	LTR	-0.0826637	0.527271	NA
MLT2C1	ERVL	LTR	-0.0851425	0.512117	NA
MER52-int	ERV1	LTR	-0.0852297	0.688515	NA
RLTR13A2	ERVK	LTR	-0.0860171	0.388955	NA
MER66-int	ERV1	LTR	-0.0862106	0.760799	NA
IAPEY5_I-int	ERVK	LTR	-0.0862498	0.745164	NA
RMER6-int	ERVK	LTR	-0.0867608	0.436006	NA
IAP1-MM_I-int	ERVK	LTR	-0.0877967	0.44541	NA
RLTR12B	ERVK	LTR	-0.0878736	0.223985	NA
LTR37B	ERV1	LTR	-0.0880469	0.62168	NA
RLTR12A	ERVK	LTR	-0.0900998	0.297564	NA
Charlie10	hAT-Charlie	DNA	-0.0905252	0.284364	NA
RLTR46B	ERVK	LTR	-0.0905813	0.735991	NA
MLTR31F_MM	ERVK	LTR	-0.0921227	0.533857	NA
ORR1C1-int	ERVL-MaLR	LTR	-0.0930672	0.207135	NA
MER136	DNA	DNA	-0.0931047	0.606284	NA
RLTR13B2	ERVK	LTR	-0.0937332	0.482292	NA
Charlie26a	hAT-Charlie	DNA	-0.0941511	0.468938	NA
RLTR46	ERVK	LTR	-0.0945926	0.518051	NA
X7B_LINE	CR1	LINE	-0.0950833	0.505235	NA
RLTR22_Mus	ERVK	LTR	-0.0953304	0.153031	NA
MLT1G	ERVL-MaLR	LTR	-0.0966869	0.308116	NA
Charlie24	hAT-Charlie	DNA	-0.0969594	0.307308	NA
Kanga2_a	TcMar-Tc2	DNA	-0.0971518	0.223478	NA
RLTR30D_MM	ERV1	LTR	-0.0972651	0.526236	NA
MLT1J-int	ERVL-MaLR	LTR	-0.0982192	0.537429	NA
Charlie10b	hAT-Charlie	DNA	-0.0985738	0.84141	NA
ERV3-16A3_I-int	ERVL	LTR	-0.0987523	0.178309	NA
IAPLTR2b	ERVK	LTR	-0.0990783	0.116584	NA
MLT1E1A	ERVL-MaLR	LTR	-0.0992583	0.258342	NA
RLTR31_Mm	ERVK	LTR	-0.0995512	0.377117	NA
MER63C	hAT-Blackjack	DNA	-0.0995762	0.311941	NA
Arthur1B	hAT-Tip100	DNA	-0.102503	0.227545	NA
RLTR20B1	ERVK	LTR	-0.102972	0.122621	NA
RLTR50A	ERVK	LTR	-0.103551	0.789514	NA
Kanga1a	TcMar-Tc2	DNA	-0.105382	0.228954	NA
IAP-d-int	ERVK	LTR	-0.10733	0.398903	NA
Tigger12	TcMar-Tigger	DNA	-0.108222	0.807758	NA
Tigger6a	TcMar-Tigger	DNA	-0.108355	0.303041	NA
MLTR18A_MM	ERVK	LTR	-0.109591	0.413791	NA
HAL1b	L1	LINE	-0.111643	0.370557	NA
LTR81C	Gypsy	LTR	-0.114133	0.269233	NA
MTE2a-int	ERVL-MaLR	LTR	-0.116328	0.0658748	NA
MER70B	ERVL	LTR	-0.117402	0.604028	NA
MER68-int	ERVL	LTR	-0.117583	0.539416	NA
RLTR20A1	ERVK	LTR	-0.118781	0.557914	NA
RMER17A2	ERVK	LTR	-0.121119	0.0798598	NA
Arthur1	hAT-Tip100	DNA	-0.121255	0.285877	NA
MamRep4096	hAT	DNA	-0.121935	0.584699	NA
MTEa-int	ERVL-MaLR	LTR	-0.122202	0.0564088	NA
MLT2B5	ERVL	LTR	-0.122679	0.228027	NA
LTR33A_	ERVL	LTR	-0.122786	0.238968	NA
AmnSINE2	Deu	SINE	-0.124575	0.19122	NA
MER106B	hAT-Charlie	DNA	-0.124675	0.245734	NA
MLT1E	ERVL-MaLR	LTR	-0.124735	0.171584	NA
MER105	DNA	DNA	-0.125467	0.347781	NA
LTRIS4B	ERV1	LTR	-0.126384	0.758468	NA
RLTR47	ERVK	LTR	-0.130233	0.517298	NA
MLT1I	ERVL-MaLR	LTR	-0.130261	0.0409913	NA
MER74B	ERVL	LTR	-0.130374	0.189081	NA
LTR80B	ERVL	LTR	-0.130929	0.755956	NA
RMER20B	ERVK	LTR	-0.132366	0.0554293	NA
MER67B	ERV1	LTR	-0.132446	0.382479	NA
Zaphod2	hAT-Tip100	DNA	-0.133039	0.202512	NA
BGLII_C	ERVK	LTR	-0.133893	0.0883774	NA
MER90a	ERV1	LTR	-0.134222	0.348089	NA
RLTR9C	ERVK	LTR	-0.136324	0.329555	NA
X7A_LINE	CR1	LINE	-0.136405	0.128111	NA
RLTR10A	ERVK	LTR	-0.136675	0.213497	NA
LTR65	ERV1	LTR	-0.13706	0.368933	NA
MamRep1879	hAT-Tip100	DNA	-0.138317	0.701432	NA
RLTR43C	ERVK	LTR	-0.140302	0.323321	NA
MER91A	hAT-Tip100	DNA	-0.140483	0.211301	NA
MERVK26-int	ERVK	LTR	-0.141269	0.0904941	NA
ERVL-int	ERVL	LTR	-0.141408	0.219313	NA
LTR75	ERVL	LTR	-0.143389	0.434649	NA
MLTR18C_MM	ERVK	LTR	-0.146563	0.137533	NA
Charlie25	hAT-Charlie	DNA	-0.147129	0.354841	NA
MER113	hAT-Charlie	DNA	-0.147306	0.143989	NA
MER113B	hAT-Charlie	DNA	-0.147491	0.771491	NA
L1PB4	L1	LINE	-0.147608	0.470893	NA
RLTR41	ERV1	LTR	-0.148108	0.0765283	NA
Charlie20a	hAT-Charlie	DNA	-0.148382	0.504516	NA
RLTR9A3A	ERVK	LTR	-0.148822	0.588836	NA
LTR33C	ERVL	LTR	-0.148993	0.595352	NA
ORR1B2-int	ERVL-MaLR	LTR	-0.149318	0.103639	NA
L1ME3D	L1	LINE	-0.150237	0.0856065	NA
RLTR13D6	ERVK	LTR	-0.151265	0.102168	NA
Looper	PiggyBac	DNA	-0.151883	0.32449	NA
MMERVK10D3_I-int	ERVK	LTR	-0.153383	0.264982	NA
ERVB7_2B-LTR_MM	ERVK	LTR	-0.153452	0.339416	NA
Charlie7	hAT-Charlie	DNA	-0.153556	0.125376	NA
RLTR6C_Mm	ERV1	LTR	-0.153882	0.49648	NA
MER76	ERVL	LTR	-0.154103	0.411816	NA
Tigger9a	TcMar-Tigger	DNA	-0.154746	0.363305	NA
MER89	ERV1	LTR	-0.155567	0.277231	NA
RMER13A2	ERVK	LTR	-0.156092	0.0180931	NA
MER31-int	ERV1	LTR	-0.157075	0.599275	NA
X5B_LINE	CR1	LINE	-0.158401	0.496259	NA
HERVL74-int	ERVL	LTR	-0.159497	0.374617	NA
MLT1-int	ERVL-MaLR	LTR	-0.160285	0.213986	NA
LTR37A	ERV1	LTR	-0.160466	0.415941	NA
RLTR1E_MM	ERV1	LTR	-0.161876	0.543504	NA
MLTR18D_MM	ERVK	LTR	-0.163209	0.0130211	NA
Tigger12A	TcMar-Tigger	DNA	-0.164137	0.545984	NA
RLTR12C	ERVK	LTR	-0.164414	0.0281012	NA
RLTR12B2	ERVK	LTR	-0.165137	0.286991	NA
LTR84b	ERVL	LTR	-0.16537	0.385924	NA
L1M3c	L1	LINE	-0.16546	0.341132	NA
Charlie4	hAT-Charlie	DNA	-0.166687	0.327079	NA
RLTR9A	ERVK	LTR	-0.167796	0.0594276	NA
MER113A	hAT-Charlie	DNA	-0.168573	0.133704	NA
MERX	TcMar-Tigger	DNA	-0.168893	0.596686	NA
LTR88c	Gypsy	LTR	-0.170365	0.403965	NA
RLTR48B	ERV1	LTR	-0.170976	0.345799	NA
RLTR9E	ERVK	LTR	-0.171174	0.135769	NA
LTR16B	ERVL	LTR	-0.171534	0.138715	NA
SRV_MM-int	ERVK	LTR	-0.172882	0.408987	NA
IAPEY5_LTR	ERVK	LTR	-0.173014	0.428594	NA
MER57C2	ERV1	LTR	-0.174148	0.281788	NA
L1M3e	L1	LINE	-0.175082	0.0958911	NA
LTR53	ERVL	LTR	-0.175448	0.495464	NA
MLT1F-int	ERVL-MaLR	LTR	-0.175949	0.0384032	NA
Tigger6b	TcMar-Tigger	DNA	-0.176378	0.372418	NA
RLTR9A4	ERVK	LTR	-0.176613	0.904661	NA
RLTR13C3	ERVK	LTR	-0.176712	0.270398	NA
ERVB3_1-I_MM-int	ERVK	LTR	-0.17694	0.563658	NA
MER63A	hAT-Blackjack	DNA	-0.177051	0.0514573	NA
LTR86A2	ERVL	LTR	-0.178683	0.235742	NA
MLT1M	ERVL-MaLR	LTR	-0.180354	0.0623124	NA
LTR75B	ERVL	LTR	-0.181964	0.84007	NA
MER67C	ERV1	LTR	-0.183811	0.231835	NA
MER44D	TcMar-Tigger	DNA	-0.184122	0.0616279	NA
LTR68	ERV1	LTR	-0.185205	0.339969	NA
L1ME3F	L1	LINE	-0.187331	0.136194	NA
X3_LINE	RTE-BovB	LINE	-0.187894	0.337614	NA
MURVY-int	ERV1	LTR	-0.18989	0.366691	NA
L1ME5	L1	LINE	-0.192078	0.428496	NA
Charlie2b	hAT-Charlie	DNA	-0.193234	0.0374175	NA
LTR78	ERV1	LTR	-0.19461	0.176255	NA
LTR90A	LTR	LTR	-0.195507	0.653053	NA
MER126	DNA	DNA	-0.196043	0.530126	NA
RLTR9D	ERVK	LTR	-0.196761	0.032235	NA
MER65D	ERV1	LTR	-0.19788	0.617607	NA
L1MEa	L1	LINE	-0.197903	0.674058	NA
LTR40b	ERVL	LTR	-0.198759	0.200526	NA
LTR40c	ERVL	LTR	-0.198871	0.302517	NA
RLTR30E_MM	ERV1	LTR	-0.203109	0.102502	NA
Charlie2a	hAT-Charlie	DNA	-0.204346	0.147162	NA
MER63B	hAT-Blackjack	DNA	-0.205579	0.00271338	NA
MamRep1894	hAT	DNA	-0.207193	0.642706	NA
RLTR13F	ERVK	LTR	-0.207608	0.275694	NA
Charlie13a	hAT-Charlie	DNA	-0.208354	0.463767	NA
MER34	ERV1	LTR	-0.20908	0.108219	NA
Cheshire_Mars_	hAT-Charlie	DNA	-0.209098	0.746996	NA
RLTR24B_MM	ERV1	LTR	-0.211068	0.131843	NA
ERV3-16A3_LTR	ERVL	LTR	-0.212727	0.340092	NA
HERV16-int	ERVL	LTR	-0.212825	0.285968	NA
RNERVK23-int	ERVK	LTR	-0.214989	0.357677	NA
LTR89	ERVL	LTR	-0.216425	0.0407788	NA
RLTR9B2	ERVK	LTR	-0.216448	0.342351	NA
LTR41	ERVL	LTR	-0.218518	0.0477691	NA
LTR16E1	ERVL	LTR	-0.219469	0.129637	NA
L1MCb	L1	LINE	-0.221133	0.179601	NA
RLTR1C	ERV1	LTR	-0.221754	0.0419935	NA
LTR88a	Gypsy	LTR	-0.228503	0.147871	NA
LTR90B	LTR	LTR	-0.228594	0.597378	NA
Helitron1Na_Mam	Helitron	RC	-0.229032	0.69888	NA
RLTR13A1	ERVK	LTR	-0.229124	0.219818	NA
MER4B-int	ERV1	LTR	-0.22918	0.6217	NA
MER47A	TcMar-Tigger	DNA	-0.229357	0.390357	NA
RLTR46A	ERVK	LTR	-0.234372	0.643645	NA
RLTR44B	ERVK	LTR	-0.237925	0.189156	NA
Charlie9	hAT-Charlie	DNA	-0.239524	0.110529	NA
Tigger14a	TcMar-Tigger	DNA	-0.240327	0.00576394	NA
MLT1B-int	ERVL-MaLR	LTR	-0.241251	0.121098	NA
L1M3d	L1	LINE	-0.243721	0.29223	NA
MER57-int	ERV1	LTR	-0.244434	0.444343	NA
RLTR9A3B	ERVK	LTR	-0.247769	0.301101	NA
ORR1D-int	ERVL-MaLR	LTR	-0.248206	0.027514	NA
LTR80A	ERVL	LTR	-0.249521	0.64161	NA
RLTR50B	ERVK	LTR	-0.249856	0.146458	NA
MER54B	ERVL	LTR	-0.250029	0.105514	NA
RLTR26B_MM	ERVK	LTR	-0.251506	0.0437705	NA
RLTR13D4	ERVK	LTR	-0.25233	0.0856664	NA
MER72B	ERV1	LTR	-0.260101	0.269524	NA
IAPLTR3	ERVK	LTR	-0.260615	0.200556	NA
IAPEY3-int	ERVK	LTR	-0.263245	0.242461	NA
MLT2B2	ERVL	LTR	-0.26761	0.00902558	NA
ERVB4_1-I_MM-int	ERVK	LTR	-0.26956	0.150168	NA
MLT1A1-int	ERVL-MaLR	LTR	-0.269561	0.237288	NA
RLTR41B	ERV1	LTR	-0.270469	0.303165	NA
MER57E2	ERV1	LTR	-0.273023	0.632233	NA
RLTR41A2	ERV1	LTR	-0.275491	0.0775809	NA
Kanga1b	TcMar-Tc2	DNA	-0.277934	0.27349	NA
RLTR10D	ERVK	LTR	-0.278114	0.110826	NA
LTR84a	ERVL	LTR	-0.281891	0.374228	NA
LTR16E2	ERVL	LTR	-0.282982	0.23532	NA
RLTR9F	ERVK	LTR	-0.286216	0.0728983	NA
DNA1_Mam	TcMar	DNA	-0.288485	0.566332	NA
ORSL	hAT-Tip100	DNA	-0.288913	0.0331056	NA
MER49	ERV1	LTR	-0.290204	0.715057	NA
MLT1A-int	ERVL-MaLR	LTR	-0.296591	0.543624	NA
MER88	ERVL	LTR	-0.296946	0.170772	NA
MER97b	hAT-Tip100	DNA	-0.297012	0.346458	NA
RLTR44E	ERVK	LTR	-0.298298	0.371263	NA
MER67A	ERV1	LTR	-0.301134	0.177067	NA
ERVB4_1B-I_MM-int	ERVK	LTR	-0.301245	0.00738062	NA
MamGypLTR3	Gypsy	LTR	-0.301474	0.354064	NA
LTR86C	ERVL	LTR	-0.305147	0.341926	NA
MER51-int	ERV1	LTR	-0.30629	0.483581	NA
RLTR17C_Mm	ERVK	LTR	-0.307257	0.0286919	NA
RLTR10D2	ERVK	LTR	-0.308052	0.453615	NA
L1M3a	L1	LINE	-0.309382	0.457373	NA
RLTR9A3	ERVK	LTR	-0.315434	0.00945263	NA
Charlie10a	hAT-Charlie	DNA	-0.317123	0.384108	NA
LTR64	ERV1	LTR	-0.317857	0.702205	NA
RLTR35B_MM	ERVL	LTR	-0.330809	0.113389	NA
RLTR19A2	ERVK	LTR	-0.331788	0.0292729	NA
LTR40a	ERVL	LTR	-0.338574	0.0188845	NA
MLTR25C	ERVK	LTR	-0.339285	0.0369486	NA
MLT2E	ERVL	LTR	-0.341968	0.29473	NA
LTR33B	ERVL	LTR	-0.356357	0.124558	NA
MLT1I-int	ERVL-MaLR	LTR	-0.360911	0.556844	NA
MER94B	hAT-Blackjack	DNA	-0.362315	0.362926	NA
MER106A	hAT-Charlie	DNA	-0.364009	0.13535	NA
MLT1E3-int	ERVL-MaLR	LTR	-0.366955	0.36678	NA
RLTR46A2	ERVK	LTR	-0.386749	0.445879	NA
LTR81A	Gypsy	LTR	-0.389103	0.34636	NA
Helitron2Na_Mam	Helitron	RC?	-0.400053	0.196001	NA
FordPrefect	hAT-Tip100	DNA	-0.402773	0.190006	NA
MLT1G1-int	ERVL-MaLR	LTR	-0.421979	0.68791	NA
LTR55	ERVL	LTR	-0.440546	0.071694	NA
L1M7	L1	LINE	-0.441494	0.0116914	NA
L1M3f	L1	LINE	-0.458464	0.223395	NA
L1M3b	L1	LINE	-0.465826	0.391251	NA
MER89-int	ERV1	LTR	-0.490592	0.397166	NA
Eulor9B	DNA	DNA	-0.507186	0.872074	NA
MER76-int	ERVL	LTR	-0.507186	0.872074	NA
RLTR43B	ERVK	LTR	-0.507186	0.872074	NA
RLTR3_Mm	ERVK	LTR	-0.533794	0.0662698	NA
RLTR47_MM	ERV1	LTR	-0.562252	0.48263	NA
ERVB2_1-I_MM-int	ERVK	LTR	-0.58794	0.420036	NA
SYNREP_MM	Satellite	Satellite	-0.592306	0.673113	NA
LTR9D	ERV1	LTR	-0.603361	0.797656	NA
MER66A	ERV1	LTR	-0.623095	0.52258	NA
MMTV-int	ERVK	LTR	-0.63459	0.0454044	NA
RLTR1D2_MM	ERV1	LTR	-0.66574	0.0223586	NA
Charlie11	hAT-Charlie	DNA	-0.67273	0.0567156	NA
RLTR12F	ERVK	LTR	-0.71065	0.124005	NA
Eulor11	DNA	DNA	-0.788853	0.530052	NA
Eulor8	TcMar	DNA	-0.832018	0.240685	NA
GSAT_MM	Satellite	Satellite	-0.834885	0.334823	NA
MER66B	ERV1	LTR	-0.962574	0.49869	NA
MLT1G-int	ERVL-MaLR	LTR	-0.972911	0.261418	NA
MER95	ERV1	LTR	-1.00204	0.238234	NA
MamRep488	hAT-Tip100	DNA	-1.09424	0.157987	NA
LTR34	ERV1	LTR	-1.18319	0.300697	NA
LTR85b	Gypsy	LTR	-1.22217	0.0454193	NA
X1_LINE	CR1	LINE	-1.28172	0.125901	NA
Ricksha_b	MULE-MuDR	DNA	-1.42056	0.257295	NA
MLT1E1-int	ERVL-MaLR	LTR	-1.6374	0.487541	NA
Eulor9C	DNA	DNA	-1.87335	0.164376	NA
MLT1E-int	ERVL-MaLR	LTR	-2.14032	0.156312	NA

## Sheet: Older v Younger Mice TE
TE	Family	Class	log2FoldChange	pvalue	FDR
MT2B2	ERVL	LTR	0.690257	0.110936	0.999997
RLTR43B	ERVK	LTR	0.615601	0.346002	0.999997
RMER3D1	ERVK	LTR	0.560742	0.280396	0.999997
IAPEY5_I-int	ERVK	LTR	0.374717	0.16134	0.999997
MER49	ERV1	LTR	0.310997	0.257306	0.999997
MLT1L-int	ERVL-MaLR	LTR	0.288096	0.0587269	0.999997
MER72	ERV1	LTR	0.277606	0.227779	0.999997
LTR58	ERV1	LTR	0.24629	0.27452	0.999997
C573_MM	C573_MM	Other	0.239822	0.845457	0.999997
LTR34	ERV1	LTR	0.228478	0.423535	0.999997
MLT1E-int	ERVL-MaLR	LTR	0.225979	0.261044	0.999997
Tigger1a_Art	TcMar-Tigger	DNA	0.223375	0.216254	0.999997
MTB	ERVL-MaLR	LTR	0.218689	0.313979	0.999997
MER66A	ERV1	LTR	0.216286	0.568685	0.999997
RMER3D4	ERVK	LTR	0.20594	0.581287	0.999997
LTR36	ERV1	LTR	0.192801	0.485627	0.999997
MER76-int	ERVL	LTR	0.185491	0.433822	0.999997
RLTR12F	ERVK	LTR	0.184005	0.251907	0.999997
MamRep1161	TcMar	DNA	0.183137	0.318888	0.999997
MLT1E3-int	ERVL-MaLR	LTR	0.18079	0.364751	0.999997
X9_LINE	L1	LINE	0.179915	0.229322	0.999997
Eulor9A	DNA	DNA	0.173273	0.255727	0.999997
MER50-int	ERV1	LTR	0.170258	0.415821	0.999997
RNERVK23-int	ERVK	LTR	0.169528	0.287687	0.999997
HUERS-P3b-int	ERV1	LTR	0.162381	0.555472	0.999997
MERX	TcMar-Tigger	DNA	0.160299	0.29901	0.999997
Looper	PiggyBac	DNA	0.15924	0.237771	0.999997
MER95	ERV1	LTR	0.153732	0.359198	0.999997
MER97b	hAT-Tip100	DNA	0.145166	0.379096	0.999997
L1M3c	L1	LINE	0.144367	0.404854	0.999997
L1_Mur3	L1	LINE	0.144198	0.386516	0.999997
MLT1I-int	ERVL-MaLR	LTR	0.144186	0.383232	0.999997
L1M3d	L1	LINE	0.143518	0.397612	0.999997
L1M3b	L1	LINE	0.142099	0.402208	0.999997
L1_Rod	L1	LINE	0.140348	0.390796	0.999997
Tigger8	TcMar-Tigger	DNA	0.139574	0.341592	0.999997
LTR64	ERV1	LTR	0.138693	0.602233	0.999997
MLT1J2-int	ERVL-MaLR	LTR	0.138648	0.401968	0.999997
MusHAL1	L1	LINE	0.135509	0.416954	0.999997
RMER6-int	ERVK	LTR	0.132577	0.417436	0.999997
MLT1J1-int	ERVL-MaLR	LTR	0.131958	0.445884	0.999997
MER4B-int	ERV1	LTR	0.130505	0.472785	0.999997
MER34B-int	ERV1	LTR	0.130309	0.330868	0.999997
L1M2	L1	LINE	0.13011	0.408471	0.999997
L1_Mur2	L1	LINE	0.129583	0.448088	0.999997
L1MEf	L1	LINE	0.129508	0.401835	0.999997
L1_Mur1	L1	LINE	0.129319	0.4449	0.999997
ERVB2_1-I_MM-int	ERVK	LTR	0.128947	0.428288	0.999997
MER70-int	ERVL	LTR	0.128742	0.391143	0.999997
RLTR47	ERVK	LTR	0.127997	0.453089	0.999997
L1MEd	L1	LINE	0.127764	0.391315	0.999997
ERVB7_4-LTR_MM	ERVK	LTR	0.127455	0.461482	0.999997
LTR90B	LTR	LTR	0.126201	0.41287	0.999997
Eulor9C	DNA	DNA	0.12514	0.478288	0.999997
ERVB4_3-LTR_MM	ERVK	LTR	0.124729	0.470222	0.999997
RMER17C-int	ERVK	LTR	0.1227	0.433485	0.999997
MER110A	ERV1	LTR	0.12237	0.429307	0.999997
LTR29	ERV1	LTR	0.120405	0.429906	0.999997
Ricksha_0	MULE-MuDR	DNA	0.120302	0.436595	0.999997
L1M3	L1	LINE	0.119751	0.437579	0.999997
L1MEg	L1	LINE	0.117914	0.433304	0.999997
ERVB5_2-LTR_MM	ERVK	LTR	0.117855	0.466529	0.999997
L1M3f	L1	LINE	0.117575	0.505401	0.999997
Zaphod2	hAT-Tip100	DNA	0.117219	0.451152	0.999997
L1M4c	L1	LINE	0.116951	0.440366	0.999997
L1VL4	L1	LINE	0.116379	0.496999	0.999997
L1PB4	L1	LINE	0.11561	0.41172	0.999997
L1M1	L1	LINE	0.115465	0.443191	0.999997
L1M4b	L1	LINE	0.115199	0.465312	0.999997
MLT1H-int	ERVL-MaLR	LTR	0.114945	0.457689	0.999997
L1MC	L1	LINE	0.114693	0.442443	0.999997
L1ME3D	L1	LINE	0.114509	0.419431	0.999997
L1MEa	L1	LINE	0.113974	0.457295	0.999997
L1M2c	L1	LINE	0.113843	0.488495	0.999997
RLTR12B2	ERVK	LTR	0.113348	0.498155	0.999997
L1MCa	L1	LINE	0.112791	0.469138	0.999997
L1MDb	L1	LINE	0.112687	0.499971	0.999997
RLTR9A4	ERVK	LTR	0.112612	0.529305	0.999997
MurERV4_19-int	ERVK	LTR	0.112133	0.483994	0.999997
LTR77	ERV1	LTR	0.112112	0.515376	0.999997
MLT1-int	ERVL-MaLR	LTR	0.111385	0.459548	0.999997
Lx6	L1	LINE	0.111345	0.488176	0.999997
RMER6C	ERVK	LTR	0.111253	0.495241	0.999997
RCHARR1	hAT-Charlie	DNA	0.110658	0.420622	0.999997
MER92A	ERV1	LTR	0.109775	0.42902	0.999997
7SK	RNA	RNA	0.109387	0.517583	0.999997
Lx7	L1	LINE	0.109354	0.485103	0.999997
L1M4	L1	LINE	0.109332	0.465064	0.999997
Charlie6	hAT-Charlie	DNA	0.109034	0.473082	0.999997
L1MA9	L1	LINE	0.108753	0.477013	0.999997
X1_LINE	CR1	LINE	0.108466	0.497455	0.999997
LTR84a	ERVL	LTR	0.107924	0.478423	0.999997
MamGypLTR1d	Gypsy	LTR	0.107723	0.491412	0.999997
L1MD	L1	LINE	0.107604	0.469227	0.999997
L1MA7	L1	LINE	0.107286	0.477235	0.999997
L1MEc	L1	LINE	0.10724	0.493606	0.999997
L1M	L1	LINE	0.107149	0.489833	0.999997
L1M3de	L1	LINE	0.106802	0.500555	0.999997
L1MA4A	L1	LINE	0.106578	0.486665	0.999997
MLT1E1A-int	ERVL-MaLR	LTR	0.106535	0.531384	0.999997
L1ME3E	L1	LINE	0.106068	0.462259	0.999997
MLT1H2-int	ERVL-MaLR	LTR	0.10594	0.486004	0.999997
L1MA4	L1	LINE	0.105915	0.486972	0.999997
LTR37B	ERV1	LTR	0.105906	0.482213	0.999997
L1MDa	L1	LINE	0.105669	0.499607	0.999997
RLTR44D	ERVK	LTR	0.105627	0.534361	0.999997
RLTR13B4	ERVK	LTR	0.105475	0.517676	0.999997
HAL1b	L1	LINE	0.104991	0.468243	0.999997
RLTR13D	ERVK	LTR	0.104655	0.516952	0.999997
L1MCc	L1	LINE	0.104654	0.489482	0.999997
Charlie4	hAT-Charlie	DNA	0.104146	0.395424	0.999997
L1P5	L1	LINE	0.104143	0.486221	0.999997
ORSL-2b	hAT-Tip100	DNA	0.104053	0.441669	0.999997
Charlie2a	hAT-Charlie	DNA	0.103889	0.493852	0.999997
ORR1C2-int	ERVL-MaLR	LTR	0.103015	0.516686	0.999997
ERVB4_1B-I_MM-int	ERVK	LTR	0.102947	0.524827	0.999997
L1MA5A	L1	LINE	0.102828	0.492534	0.999997
RLTR31_Mur	ERVK	LTR	0.102604	0.519466	0.999997
Charlie2b	hAT-Charlie	DNA	0.102308	0.483574	0.999997
L1M5	L1	LINE	0.10218	0.488202	0.999997
L1MEg2	L1	LINE	0.10127	0.518171	0.999997
Lx3A	L1	LINE	0.100946	0.526635	0.999997
L1MA6	L1	LINE	0.100711	0.491309	0.999997
Lx9	L1	LINE	0.100527	0.514736	0.999997
RLTR3_Mm	ERVK	LTR	0.0999643	0.544101	0.999997
LTR83	ERVL	LTR	0.0999279	0.514648	0.999997
L1MCb	L1	LINE	0.0996041	0.518909	0.999997
MER92B	ERV1	LTR	0.0993714	0.510498	0.999997
L1M3a	L1	LINE	0.0989166	0.582214	0.999997
MTD-int	ERVL-MaLR	LTR	0.0986104	0.534527	0.999997
RLTR44-int	ERVK	LTR	0.0985854	0.566081	0.999997
RMER16	ERVK	LTR	0.0981551	0.541396	0.999997
LTRIS4B	ERV1	LTR	0.0978605	0.539266	0.999997
MLT1C-int	ERVL-MaLR	LTR	0.0974738	0.546289	0.999997
L1MC3	L1	LINE	0.0972708	0.517734	0.999997
MER44D	TcMar-Tigger	DNA	0.0971079	0.467781	0.999997
ORR1D-int	ERVL-MaLR	LTR	0.0969173	0.538671	0.999997
ORR1B2-int	ERVL-MaLR	LTR	0.0966235	0.567853	0.999997
HAL1	L1	LINE	0.0962819	0.522434	0.999997
ETnERV3-int	ERVK	LTR	0.0962784	0.595445	0.999997
L1MD1	L1	LINE	0.096074	0.521048	0.999997
Lx2A	L1	LINE	0.095887	0.559108	0.999997
MurERV4-int	ERVK	LTR	0.0957384	0.521489	0.999997
L1VL2	L1	LINE	0.0952767	0.562685	0.999997
L1ME3B	L1	LINE	0.0950049	0.544904	0.999997
MamGypLTR1a	Gypsy	LTR	0.0948197	0.523541	0.999997
RLTR31C_MM	ERVK	LTR	0.0946963	0.509994	0.999997
MMERVK10D3_I-int	ERVK	LTR	0.0944591	0.565885	0.999997
LTR86A1	ERVL	LTR	0.0942858	0.488501	0.999997
BLACKJACK	hAT-Blackjack	DNA	0.0942562	0.553252	0.999997
L1MB1	L1	LINE	0.0940255	0.516679	0.999997
L1ME1	L1	LINE	0.0939531	0.512735	0.999997
MLT1D-int	ERVL-MaLR	LTR	0.0938661	0.518015	0.999997
L1MA8	L1	LINE	0.0936436	0.528968	0.999997
RLTR35B_MM	ERVL	LTR	0.0935479	0.559777	0.999997
L1MEb	L1	LINE	0.0934427	0.56728	0.999997
L1ME3F	L1	LINE	0.0932902	0.527239	0.999997
MYSERV16_I-int	ERVK	LTR	0.0929973	0.555834	0.999997
MER31B	ERV1	LTR	0.0929771	0.532528	0.999997
L1MA10	L1	LINE	0.0929193	0.540184	0.999997
Lx10	L1	LINE	0.0927504	0.545454	0.999997
L1MC2	L1	LINE	0.0924173	0.54355	0.999997
L1M2a	L1	LINE	0.0920868	0.581371	0.999997
Lx3C	L1	LINE	0.0920694	0.574355	0.999997
RMER6B	ERVK	LTR	0.0918443	0.549573	0.999997
ORR1A3-int	ERVL-MaLR	LTR	0.0918363	0.569824	0.999997
Lx2B	L1	LINE	0.0918123	0.563696	0.999997
ERVB3_1-I_MM-int	ERVK	LTR	0.0917414	0.634819	0.999997
L1M2a1	L1	LINE	0.0916446	0.732905	0.999997
L1MB4	L1	LINE	0.0916336	0.537052	0.999997
RLTR13G	ERVK	LTR	0.0916093	0.573597	0.999997
ORR1C1-int	ERVL-MaLR	LTR	0.0915896	0.587251	0.999997
Charlie21a	hAT-Charlie	DNA	0.0914946	0.566345	0.999997
MMSAT4	Satellite	Satellite	0.0914509	0.378604	0.999997
L1ME4a	L1	LINE	0.0912299	0.470883	0.999997
RMER6D	ERVK	LTR	0.0908929	0.569613	0.999997
Tigger10	TcMar-Tigger	DNA	0.0903279	0.446007	0.999997
RLTR24B_MM	ERV1	LTR	0.0902981	0.528869	0.999997
Eulor11	DNA	DNA	0.0902862	0.605645	0.999997
Lx8b	L1	LINE	0.090158	0.5593	0.999997
MMAR1	TcMar-Mariner	DNA	0.0900439	0.535014	0.999997
ORR1A4-int	ERVL-MaLR	LTR	0.0899218	0.578237	0.999997
LTR75_1	ERV1	LTR	0.0897748	0.671585	0.999997
Tigger1	TcMar-Tigger	DNA	0.0896784	0.507808	0.999997
L1MC4	L1	LINE	0.0896755	0.536235	0.999997
ORR1D2-int	ERVL-MaLR	LTR	0.0895895	0.585568	0.999997
RMER3D-int	ERVK	LTR	0.0895105	0.60292	0.999997
Tigger13a	TcMar-Tigger	DNA	0.0891181	0.53613	0.999997
RLTR13C1	ERVK	LTR	0.0890187	0.56786	0.999997
L1MEg1	L1	LINE	0.088731	0.557337	0.999997
RMER6A	ERVK	LTR	0.088718	0.556542	0.999997
MTEa-int	ERVL-MaLR	LTR	0.0886366	0.569142	0.999997
Lx3_Mus	L1	LINE	0.0885804	0.585225	0.999997
L1MB8	L1	LINE	0.0885302	0.541294	0.999997
MER58D	hAT-Charlie	DNA	0.0882928	0.492262	0.999997
L1MA5	L1	LINE	0.0881657	0.555008	0.999997
MER106A	hAT-Charlie	DNA	0.0881552	0.530258	0.999997
ORR1A2-int	ERVL-MaLR	LTR	0.0881267	0.593168	0.999997
RLTR13B2	ERVK	LTR	0.0881125	0.608971	0.999997
RLTR17D_Mm	ERVK	LTR	0.0876075	0.542465	0.999997
Kanga1c	TcMar-Tc2	DNA	0.0876026	0.499034	0.999997
MTE2a-int	ERVL-MaLR	LTR	0.08754	0.559104	0.999997
RLTR13C3	ERVK	LTR	0.0873016	0.687347	0.999997
ORR1B1-int	ERVL-MaLR	LTR	0.087051	0.585516	0.999997
Lx3B	L1	LINE	0.0869134	0.585028	0.999997
Lx4A	L1	LINE	0.0864476	0.602248	0.999997
X6A_LINE	CR1	LINE	0.0863797	0.566073	0.999997
LTR48B	ERV1	LTR	0.086217	0.56922	0.999997
MLT1A-int	ERVL-MaLR	LTR	0.08619	0.589043	0.999997
Tigger9a	TcMar-Tigger	DNA	0.0861296	0.586853	0.999997
RMER16-int	ERVK	LTR	0.0860089	0.601977	0.999997
MER34-int	ERV1	LTR	0.085905	0.619272	0.999997
Lx2	L1	LINE	0.0857564	0.591889	0.999997
RLTR9A3B	ERVK	LTR	0.0857365	0.604603	0.999997
L1MC5	L1	LINE	0.0857214	0.547025	0.999997
MER67D	ERV1	LTR	0.0855123	0.587417	0.999997
MLT1F-int	ERVL-MaLR	LTR	0.0854841	0.58193	0.999997
MYSERV6-int	ERVK	LTR	0.0854126	0.590462	0.999997
Charlie7	hAT-Charlie	DNA	0.0854066	0.56563	0.999997
MLTR25C	ERVK	LTR	0.0853155	0.586056	0.999997
MER5C	hAT-Charlie	DNA	0.0849727	0.569936	0.999997
L1ME2	L1	LINE	0.0849093	0.569546	0.999997
RLTR22_Mur	ERVK	LTR	0.0848711	0.5845	0.999997
L1MD2	L1	LINE	0.0844315	0.57375	0.999997
L1MD3	L1	LINE	0.0844219	0.553865	0.999997
MLT1J-int	ERVL-MaLR	LTR	0.0844165	0.596776	0.999997
Tigger11a	TcMar-Tigger	DNA	0.0844161	0.5885	0.999997
Tigger6b	TcMar-Tigger	DNA	0.0843183	0.556822	0.999997
MER31-int	ERV1	LTR	0.084187	0.577089	0.999997
MER67C	ERV1	LTR	0.0841649	0.579568	0.999997
MTC-int	ERVL-MaLR	LTR	0.0840994	0.592359	0.999997
L1ME2z	L1	LINE	0.0840979	0.569845	0.999997
L1ME3C	L1	LINE	0.0840137	0.547758	0.999997
Helitron1Na_Mam	Helitron	RC	0.0839774	0.567203	0.999997
DNA1_Mam	TcMar	DNA	0.0839484	0.571606	0.999997
L1MC1	L1	LINE	0.0838934	0.557872	0.999997
MLT1F2-int	ERVL-MaLR	LTR	0.0837692	0.598599	0.999997
RLTR13D2	ERVK	LTR	0.0837358	0.593031	0.999997
MamRep434	TcMar-Tigger	DNA	0.0828948	0.543852	0.999997
L1M6	L1	LINE	0.0827721	0.591368	0.999997
Lx	L1	LINE	0.082664	0.594312	0.999997
ETnERV2-int	ERVK	LTR	0.0821507	0.617053	0.999997
MTB_Mm-int	ERVL-MaLR	LTR	0.0821461	0.59697	0.999997
ORR1E-int	ERVL-MaLR	LTR	0.0820308	0.606654	0.999997
MER105	DNA	DNA	0.0816236	0.52677	0.999997
L1M7	L1	LINE	0.0815066	0.600566	0.999997
MER104	TcMar-Tc2	DNA	0.08139	0.507919	0.999997
RLTR30E_MM	ERV1	LTR	0.0812305	0.636436	0.999997
BGLII	ERVK	LTR	0.0811408	0.618076	0.999997
L1ME3A	L1	LINE	0.0811076	0.583879	0.999997
Lx2A1	L1	LINE	0.0809075	0.615723	0.999997
L1M3e	L1	LINE	0.080845	0.599554	0.999997
RLTR13D3A	ERVK	LTR	0.0808237	0.604871	0.999997
RLTR19C	ERVK	LTR	0.0807987	0.585433	0.999997
LTR53B	ERVL	LTR	0.0806472	0.626861	0.999997
Charlie16a	hAT-Charlie	DNA	0.0803008	0.550787	0.999997
L1MB7	L1	LINE	0.0802509	0.569027	0.999997
Charlie13b	hAT-Charlie	DNA	0.0800972	0.538467	0.999997
L1MB2	L1	LINE	0.0800558	0.574524	0.999997
RLTR12H	ERVK	LTR	0.0799394	0.594318	0.999997
RLTR48A	ERV1	LTR	0.0798101	0.623619	0.999997
MER97a	hAT-Tip100	DNA	0.0797814	0.599951	0.999997
Charlie1	hAT-Charlie	DNA	0.0797599	0.548473	0.999997
MER123	DNA	DNA	0.0795197	0.560234	0.999997
Arthur1	hAT-Tip100	DNA	0.0795001	0.607792	0.999997
LTR52	ERVL	LTR	0.0793995	0.621472	0.999997
MER125	DNA	DNA	0.0791304	0.603722	0.999997
L1MC4a	L1	LINE	0.079046	0.577691	0.999997
MER57-int	ERV1	LTR	0.0789785	0.634909	0.999997
ORR1D1-int	ERVL-MaLR	LTR	0.078961	0.61704	0.999997
RLTR44C	ERVK	LTR	0.0789455	0.639539	0.999997
RLTR19A2	ERVK	LTR	0.0788814	0.573778	0.999997
MER57D	ERV1	LTR	0.0787906	0.600152	0.999997
MER94B	hAT-Blackjack	DNA	0.0787826	0.586794	0.999997
RLTR12A	ERVK	LTR	0.0785571	0.584732	0.999997
Kanga1a	TcMar-Tc2	DNA	0.0784205	0.608486	0.999997
MER21-int	ERVL	LTR	0.0783492	0.652334	0.999997
MMERVK9C_I-int	ERVK	LTR	0.0782465	0.632605	0.999997
MLT1E2-int	ERVL-MaLR	LTR	0.078214	0.546526	0.999997
LTR81A	Gypsy	LTR	0.0781352	0.619276	0.999997
Charlie11	hAT-Charlie	DNA	0.0779611	0.629844	0.999997
RLTR13A2	ERVK	LTR	0.0776257	0.572472	0.999997
RLTR9A3A	ERVK	LTR	0.0773589	0.631933	0.999997
MER57C2	ERV1	LTR	0.0773285	0.617435	0.999997
RLTR15	ERVK	LTR	0.0771176	0.608605	0.999997
MLT1G3-int	ERVL-MaLR	LTR	0.0769039	0.605167	0.999997
Charlie1a	hAT-Charlie	DNA	0.0768857	0.560866	0.999997
MER58C	hAT-Charlie	DNA	0.0767813	0.578247	0.999997
MLTR31A_MM	ERVK	LTR	0.0767797	0.608877	0.999997
MLTR31D_MM	ERVK	LTR	0.0766639	0.612433	0.999997
MuRRS4-int	ERV1	LTR	0.0763544	0.717962	0.999997
Tigger6a	TcMar-Tigger	DNA	0.076307	0.597279	0.999997
MER34	ERV1	LTR	0.0762863	0.607298	0.999997
MTB-int	ERVL-MaLR	LTR	0.076116	0.630348	0.999997
MER33	hAT-Charlie	DNA	0.0758517	0.571543	0.999997
L2	L2	LINE	0.0758358	0.589152	0.999997
MER44C	TcMar-Tigger	DNA	0.0755736	0.598037	0.999997
MER4CL34	ERV1	LTR	0.075569	0.746671	0.999997
RLTR9A3	ERVK	LTR	0.0755668	0.634569	0.999997
MTE-int	ERVL-MaLR	LTR	0.0754569	0.630396	0.999997
RLTR13D3A1	ERVK	LTR	0.0750365	0.61112	0.999997
Ricksha	MuDR	DNA	0.0750363	0.590856	0.999997
RLTR13B3	ERVK	LTR	0.0748087	0.663658	0.999997
RLTR25A	ERVK	LTR	0.0748059	0.624379	0.999997
Tigger2b	TcMar-Tigger	DNA	0.0746481	0.591832	0.999997
RLTR24	ERV1	LTR	0.0745475	0.619854	0.999997
Lx5	L1	LINE	0.0741611	0.641963	0.999997
L1ME5	L1	LINE	0.0740943	0.624822	0.999997
RLTR1C	ERV1	LTR	0.0738575	0.67031	0.999997
Charlie7a	hAT-Charlie	DNA	0.0738327	0.534196	0.999997
MER110	ERV1	LTR	0.0734638	0.639051	0.999997
MER31A	ERV1	LTR	0.0733501	0.616584	0.999997
L1MB5	L1	LINE	0.0732995	0.613378	0.999997
LTR90A	LTR	LTR	0.0730085	0.628413	0.999997
RLTR20B3	ERVK	LTR	0.0727293	0.647733	0.999997
MTEb-int	ERVL-MaLR	LTR	0.0726514	0.648325	0.999997
RLTR34C_MM	ERVK	LTR	0.0726036	0.653904	0.999997
MER103C	hAT-Charlie	DNA	0.0724566	0.596819	0.999997
LTRIS5	ERV1	LTR	0.0723472	0.658643	0.999997
RLTR34B_MM	ERVK	LTR	0.0720259	0.647455	0.999997
Kanga11a	TcMar-Tc2	DNA	0.0716653	0.620772	0.999997
Charlie5	hAT-Charlie	DNA	0.0716321	0.587094	0.999997
ORR1A1-int	ERVL-MaLR	LTR	0.0714501	0.660688	0.999997
L1_Mus3	L1	LINE	0.0713138	0.642657	0.999997
Lx4B	L1	LINE	0.0711415	0.661437	0.999997
MER121	TcMar	DNA	0.0708893	0.652049	0.999997
RLTR12B	ERVK	LTR	0.0707458	0.627646	0.999997
L5	RTE-X	LINE	0.0705182	0.61214	0.999997
LTR16D2	ERVL	LTR	0.0703815	0.700964	0.999997
Charlie22a	hAT-Charlie	DNA	0.0702208	0.59644	0.999997
RLTR25B	ERVK	LTR	0.0701558	0.645266	0.999997
LTR16B	ERVL	LTR	0.0700158	0.636886	0.999997
MER113B	hAT-Charlie	DNA	0.0698821	0.655728	0.999997
RLTR31_Mm	ERVK	LTR	0.0698263	0.628121	0.999997
MLT1F1-int	ERVL-MaLR	LTR	0.0696547	0.68522	0.999997
MTE2b-int	ERVL-MaLR	LTR	0.069584	0.67446	0.999997
MER58B	hAT-Charlie	DNA	0.0694912	0.590371	0.999997
MMVL30-int	ERV1	LTR	0.0693676	0.676293	0.999997
Charlie26a	hAT-Charlie	DNA	0.0690163	0.598217	0.999997
L1_Mus4	L1	LINE	0.0689096	0.656858	0.999997
L1VL1	L1	LINE	0.0688954	0.676276	0.999997
L1ME3	L1	LINE	0.0683535	0.642299	0.999997
RLTR13B1	ERVK	LTR	0.0681393	0.664448	0.999997
MLT2C2	ERVL	LTR	0.0681199	0.652323	0.999997
MER63D	hAT-Blackjack	DNA	0.0681108	0.637496	0.999997
Kanga2_a	TcMar-Tc2	DNA	0.0679966	0.635667	0.999997
RLTR11A2	ERVK	LTR	0.0678379	0.645607	0.999997
RLTR13A	ERVK	LTR	0.0676151	0.672893	0.999997
ERVB5_1-LTR_MM	ERVK	LTR	0.0676148	0.665253	0.999997
LTR40a	ERVL	LTR	0.0675475	0.661295	0.999997
L1Md_A	L1	LINE	0.0672671	0.632488	0.999997
ERVB7_3-LTR_MM	ERVK	LTR	0.0671516	0.691447	0.999997
LTR53	ERVL	LTR	0.0670651	0.675196	0.999997
Lx8	L1	LINE	0.0670315	0.654942	0.999997
RLTR9C	ERVK	LTR	0.0670172	0.676471	0.999997
RLTR22_Mus	ERVK	LTR	0.0669648	0.642248	0.999997
RLTR13F	ERVK	LTR	0.0665175	0.679535	0.999997
RLTR20D	ERVK	LTR	0.0662624	0.660968	0.999997
BGLII_B	ERVK	LTR	0.0661985	0.674509	0.999997
Cheshire	hAT-Charlie	DNA	0.0660318	0.623276	0.999997
LTR37A	ERV1	LTR	0.0657248	0.645682	0.999997
IAP1-MM_LTR	ERVK	LTR	0.0656724	0.721457	0.999997
RLTR50A	ERVK	LTR	0.0655065	0.708666	0.999997
L1MB3	L1	LINE	0.0654543	0.652081	0.999997
Arthur1B	hAT-Tip100	DNA	0.065446	0.655518	0.999997
RLTR20B3A_MM	ERVK	LTR	0.0653232	0.659102	0.999997
Helitron1Nb_Mam	Helitron	RC	0.0652881	0.684617	0.999997
X6B_LINE	CR1	LINE	0.0651194	0.640589	0.999997
LTR80A	ERVL	LTR	0.0650209	0.688186	0.999997
Zaphod3	hAT-Tip100	DNA	0.0647252	0.672329	0.999997
RLTR20B1	ERVK	LTR	0.0646976	0.648936	0.999997
L2a	L2	LINE	0.0644774	0.641574	0.999997
MLT-int	ERVL-MaLR	LTR	0.0644528	0.677387	0.999997
RLTR19B	ERVK	LTR	0.0644433	0.679139	0.999997
MARNA	TcMar-Mariner	DNA	0.0643699	0.616077	0.999997
MER47A	TcMar-Tigger	DNA	0.0642503	0.674608	0.999997
MLTR25A	ERVK	LTR	0.0641786	0.683409	0.999997
SYNREP_MM	Satellite	Satellite	0.0638091	0.688562	0.999997
MLT1E	ERVL-MaLR	LTR	0.0637505	0.663872	0.999997
Tigger16a	TcMar-Tigger	DNA	0.0637169	0.641427	0.999997
MER45B	hAT-Tip100	DNA	0.063412	0.684705	0.999997
IAP1-MM_I-int	ERVK	LTR	0.0632742	0.705541	0.999997
BGLII_A	ERVK	LTR	0.063095	0.700038	0.999997
MER65D	ERV1	LTR	0.0630019	0.66724	0.999997
RLTR13A1	ERVK	LTR	0.0629082	0.705251	0.999997
RLTR50B	ERVK	LTR	0.0627399	0.718504	0.999997
Kanga1	TcMar-Tc2	DNA	0.0627027	0.679571	0.999997
RLTR16C_MM	ERVK	LTR	0.0625552	0.697176	0.999997
BGLII_C	ERVK	LTR	0.0623367	0.698525	0.999997
RLTR21	ERVK	LTR	0.0621276	0.670458	0.999997
RLTR20A2	ERVK	LTR	0.0616949	0.690641	0.999997
Zaphod	hAT-Tip100	DNA	0.061425	0.690451	0.999997
MER44A	TcMar-Tigger	DNA	0.0612922	0.645223	0.999997
MER46C	TcMar-Tigger	DNA	0.0612659	0.655473	0.999997
RLTR30D_MM	ERV1	LTR	0.0611764	0.687464	0.999997
MER89	ERV1	LTR	0.0611668	0.693225	0.999997
RLTR13D4	ERVK	LTR	0.0611501	0.681228	0.999997
MER113A	hAT-Charlie	DNA	0.0610462	0.640362	0.999997
HERVL74-int	ERVL	LTR	0.0608865	0.69941	0.999997
RLTR28B	ERVL	LTR	0.0608574	0.694926	0.999997
LTR80B	ERVL	LTR	0.0608355	0.690795	0.999997
MER34A1	ERV1	LTR	0.0607511	0.687614	0.999997
LTR41	ERVL	LTR	0.0607218	0.674252	0.999997
Charlie12	hAT-Charlie	DNA	0.0607038	0.669156	0.999997
RLTR8	ERVK	LTR	0.0605057	0.686886	0.999997
MER74B	ERVL	LTR	0.0604225	0.689455	0.999997
MER73	ERVL	LTR	0.0602423	0.71321	0.999997
MMERVK9E_I-int	ERVK	LTR	0.0600175	0.711996	0.999997
Charlie10	hAT-Charlie	DNA	0.059964	0.707361	0.999997
MMERVK10C-int	ERVK	LTR	0.0598769	0.701172	0.999997
ERVB2_1A-I_MM-int	ERVK	LTR	0.0597183	0.69517	0.999997
MER102b	hAT-Charlie	DNA	0.0596626	0.678159	0.999997
RLTR40	ERVK	LTR	0.0596086	0.696413	0.999997
MLT1E1A	ERVL-MaLR	LTR	0.0594315	0.692573	0.999997
X8_LINE	CR1	LINE	0.0593075	0.673909	0.999997
Charlie1b	hAT-Charlie	DNA	0.059112	0.647591	0.999997
RLTR1E_MM	ERV1	LTR	0.0589116	0.712943	0.999997
RMER10A	ERVL	LTR	0.0582715	0.698749	0.999997
RMER19C	ERVK	LTR	0.0581605	0.71351	0.999997
MLT1A1-int	ERVL-MaLR	LTR	0.0581075	0.728533	0.999997
MMERVK10D3_LTR	ERVK	LTR	0.0580302	0.726028	0.999997
RLTR13E	ERVK	LTR	0.0579822	0.721128	0.999997
RLTR20B2	ERVK	LTR	0.0579416	0.702647	0.999997
MER34A	ERV1	LTR	0.0578959	0.703558	0.999997
MER58A	hAT-Charlie	DNA	0.0577329	0.673838	0.999997
RLTR30D2_MM	ERV1	LTR	0.056956	0.717183	0.999997
RLTR20B4_MM	ERVK	LTR	0.056866	0.730593	0.999997
RLTR13D6	ERVK	LTR	0.0566796	0.729118	0.999997
RLTR1B-int	ERV1	LTR	0.0565294	0.743206	0.999997
MER54A	ERVL	LTR	0.0562649	0.696703	0.999997
MLT2C1	ERVL	LTR	0.056183	0.703493	0.999997
RLTR28	ERVL	LTR	0.0561459	0.710037	0.999997
RSINE1	B4	SINE	0.0561339	0.665484	0.999997
Tigger7	TcMar-Tigger	DNA	0.0558676	0.678887	0.999997
MYSERV-int	ERVK	LTR	0.0558414	0.71828	0.999997
RLTR19-int	ERVK	LTR	0.055746	0.704547	0.999997
MER5C1	hAT-Charlie	DNA	0.0557048	0.693695	0.999997
Helitron3Na_Mam	Helitron	RC	0.0556152	0.689182	0.999997
LTR41B	ERVL	LTR	0.0556008	0.720861	0.999997
RMER12	ERVK	LTR	0.0555478	0.703694	0.999997
RMER5	ERV1	LTR	0.0553219	0.711151	0.999997
RLTR17	ERVK	LTR	0.0553049	0.729251	0.999997
IAPLTR3-int	ERVK	LTR	0.0550663	0.758509	0.999997
Charlie18a	hAT-Charlie	DNA	0.0548806	0.693578	0.999997
MER53	hAT	DNA	0.0548115	0.690816	0.999997
RLTR20B5_MM	ERVK	LTR	0.0546478	0.711391	0.999997
LTR88b	Gypsy	LTR	0.0545907	0.725012	0.999997
RMER4B	ERVK	LTR	0.0545168	0.713261	0.999997
IAPLTR4_I	ERVK	LTR	0.0542725	0.75326	0.999997
RLTR12D	ERVK	LTR	0.0540538	0.713153	0.999997
MER112	hAT-Charlie	DNA	0.0540078	0.708148	0.999997
CR1_Mam	CR1	LINE	0.0536814	0.724174	0.999997
RLTR20A	ERVK	LTR	0.0536517	0.723646	0.999997
MER77B	ERVL	LTR	0.0536481	0.697952	0.999997
X5B_LINE	CR1	LINE	0.0536168	0.724053	0.999997
BGLII_Mus	ERVK	LTR	0.0536123	0.745297	0.999997
LTR69	ERVL	LTR	0.0535486	0.738877	0.999997
L1Md_F2	L1	LINE	0.0535117	0.713571	0.999997
LTR85b	Gypsy	LTR	0.0534766	0.751574	0.999997
RLTR48B	ERV1	LTR	0.0534423	0.739423	0.999997
MLT2D	ERVL	LTR	0.0532025	0.728257	0.999997
ERVL-B4-int	ERVL	LTR	0.0531105	0.733056	0.999997
MurSAT1	Satellite	Satellite	0.0530876	0.848824	0.999997
MER63B	hAT-Blackjack	DNA	0.0529137	0.710194	0.999997
MER70B	ERVL	LTR	0.0526658	0.727922	0.999997
MER45R	hAT-Tip100	DNA	0.0525152	0.731249	0.999997
Charlie9	hAT-Charlie	DNA	0.0524929	0.682931	0.999997
Tigger15a	TcMar-Tigger	DNA	0.0521481	0.699444	0.999997
MER90a	ERV1	LTR	0.0519272	0.737586	0.999997
MLTR31F_MM	ERVK	LTR	0.0518903	0.714787	0.999997
RodERV21-int	ERV1	LTR	0.0518552	0.761839	0.999997
RLTR45-int	ERVK	LTR	0.0517431	0.733866	0.999997
MLT1E2	ERVL-MaLR	LTR	0.0515811	0.734701	0.999997
MLT1E3	ERVL-MaLR	LTR	0.0514347	0.733714	0.999997
RLTR13D5	ERVK	LTR	0.0512406	0.741816	0.999997
RLTR41B	ERV1	LTR	0.0511272	0.773707	0.999997
MER74C	ERVL	LTR	0.0510489	0.760638	0.999997
MER106B	hAT-Charlie	DNA	0.0510009	0.751883	0.999997
L2c	L2	LINE	0.0509852	0.708715	0.999997
RLTR20A2B_MM	ERVK	LTR	0.0508804	0.730495	0.999997
MER119	hAT-Charlie	DNA	0.0507372	0.719147	0.999997
MLTR31FA_MM	ERVK	LTR	0.0507344	0.730889	0.999997
RLTR44B	ERVK	LTR	0.0503779	0.75968	0.999997
ERVB4_1B-LTR_MM	ERVK	LTR	0.0503398	0.742386	0.999997
LTR89	ERVL	LTR	0.0501664	0.737782	0.999997
MER2	TcMar-Tigger	DNA	0.0501323	0.71158	0.999997
Eulor1	DNA	DNA	0.0500038	0.738531	0.999997
LTR31	ERV1	LTR	0.0499823	0.749439	0.999997
LTR16B1	ERVL	LTR	0.0499152	0.750328	0.999997
ORSL	hAT-Tip100	DNA	0.0498649	0.742546	0.999997
LTR78	ERV1	LTR	0.0497987	0.744681	0.999997
SRV_MM-int	ERVK	LTR	0.0497824	0.776196	0.999997
MLT1J1	ERVL-MaLR	LTR	0.0497255	0.735227	0.999997
ORSL-2a	hAT-Tip100	DNA	0.0496981	0.72348	0.999997
RMER17A-int	ERVK	LTR	0.0496522	0.770612	0.999997
RMER1C	RMER1C	Other	0.0496201	0.752327	0.999997
MER63C	hAT-Blackjack	DNA	0.0495704	0.743649	0.999997
RLTR19D	ERVK	LTR	0.0495626	0.755931	0.999997
Arthur1C	hAT-Tip100	DNA	0.0494006	0.751288	0.999997
FordPrefect	hAT-Tip100	DNA	0.049309	0.758289	0.999997
LTR16D1	ERVL	LTR	0.0491088	0.748111	0.999997
Tigger12A	TcMar-Tigger	DNA	0.0491028	0.719309	0.999997
LTR88a	Gypsy	LTR	0.0490253	0.758501	0.999997
L3	CR1	LINE	0.0488814	0.723281	0.999997
MLTR32C_MM	ERVK	LTR	0.0487879	0.749304	0.999997
Tigger5	TcMar-Tigger	DNA	0.0486635	0.73585	0.999997
ERVL-E-int	ERVL	LTR	0.0482165	0.760702	0.999997
RLTR13A3	ERVK	LTR	0.0480901	0.780591	0.999997
MLT2B4	ERVL	LTR	0.0480804	0.747347	0.999997
Eulor8	TcMar	DNA	0.0479444	0.781237	0.999997
Charlie24	hAT-Charlie	DNA	0.0478846	0.732617	0.999997
MERVL_2A-int	ERVL	LTR	0.0477199	0.756339	0.999997
MMETn-int	ERVK	LTR	0.0474568	0.751416	0.999997
IAPEY4_I-int	ERVK	LTR	0.0473384	0.768585	0.999997
LTRIS_Mm	ERV1	LTR	0.0472646	0.762803	0.999997
MLT2B1	ERVL	LTR	0.0470762	0.759625	0.999997
MER44B	TcMar-Tigger	DNA	0.0470339	0.721683	0.999997
MLT1B	ERVL-MaLR	LTR	0.047015	0.748758	0.999997
Tigger14a	TcMar-Tigger	DNA	0.0470091	0.726052	0.999997
ORR1A0-int	ERVL-MaLR	LTR	0.0469027	0.765908	0.999997
RMER19B	ERVK	LTR	0.0469004	0.76995	0.999997
ID4_	ID	SINE	0.0467673	0.718544	0.999997
RMER2	ERV1	LTR	0.0465882	0.769607	0.999997
RLTR20A3_MM	ERVK	LTR	0.0465784	0.753504	0.999997
RMER4A	ERVK	LTR	0.0465761	0.733368	0.999997
ORR1D2	ERVL-MaLR	LTR	0.0465009	0.757736	0.999997
L3b	CR1	LINE	0.0464957	0.7366	0.999997
MER136	DNA	DNA	0.0462925	0.761993	0.999997
MLT1J2	ERVL-MaLR	LTR	0.0462868	0.757352	0.999997
RLTR42-int	ERVK	LTR	0.0461237	0.763282	0.999997
MER52-int	ERV1	LTR	0.0460929	0.773398	0.999997
L1Md_F3	L1	LINE	0.0460212	0.744019	0.999997
PB1D10	Alu	SINE	0.0459994	0.724779	0.999997
RMER15-int	ERVL	LTR	0.0459724	0.769103	0.999997
AmnSINE1	Deu	SINE	0.0457703	0.726467	0.999997
MERVK26-int	ERVK	LTR	0.0457475	0.780565	0.999997
Ricksha_a	MULE-MuDR	DNA	0.0457077	0.783137	0.999997
MLTR18A_MM	ERVK	LTR	0.0456959	0.760171	0.999997
L1_Mus2	L1	LINE	0.04569	0.76243	0.999997
B1F	Alu	SINE	0.0456744	0.730166	0.999997
RLTR16	ERVK	LTR	0.0456614	0.767235	0.999997
MLT1D	ERVL-MaLR	LTR	0.0455686	0.756293	0.999997
ERVB4_2-I_MM-int	ERVK	LTR	0.0455228	0.776412	0.999997
MER94	hAT-Blackjack	DNA	0.0454158	0.7402	0.999997
MamGypLTR2c	Gypsy	LTR	0.0454113	0.775639	0.999997
RLTR43C	ERVK	LTR	0.0452958	0.770277	0.999997
IAP-d-int	ERVK	LTR	0.0451611	0.795665	0.999997
B3	B2	SINE	0.0448538	0.732346	0.999997
RLTR12E	ERVK	LTR	0.0447821	0.757575	0.999997
RMER19A	ERVK	LTR	0.0446914	0.781554	0.999997
Charlie4a	hAT-Charlie	DNA	0.0446893	0.757573	0.999997
Tigger9b	TcMar-Tigger	DNA	0.0444813	0.74382	0.999997
MURVY-LTR	ERV1	LTR	0.0443012	0.833156	0.999997
LTR40b	ERVL	LTR	0.0437385	0.778461	0.999997
PB1D7	Alu	SINE	0.0436344	0.732957	0.999997
LTR28	ERV1	LTR	0.0435368	0.835282	0.999997
RLTR11B	ERVK	LTR	0.0433745	0.774976	0.999997
MER102c	hAT-Charlie	DNA	0.0432701	0.737562	0.999997
MamRep1527	LTR	LTR	0.0431552	0.776162	0.999997
ERV3-16A3_I-int	ERVL	LTR	0.0427294	0.792126	0.999997
MER67B	ERV1	LTR	0.0425994	0.760809	0.999997
RLTR23	ERV1	LTR	0.0425407	0.786946	0.999997
MADE2	TcMar-Mariner	DNA	0.042463	0.77829	0.999997
MER127	TcMar-Tigger	DNA	0.0423848	0.762882	0.999997
LTR81B	Gypsy	LTR	0.0423204	0.791057	0.999997
MER2B	TcMar-Tigger	DNA	0.0421664	0.756687	0.999997
IAPEY3-int	ERVK	LTR	0.0420952	0.796247	0.999997
X7B_LINE	CR1	LINE	0.0418324	0.748348	0.999997
ERV3-16A3_LTR	ERVL	LTR	0.0418289	0.78728	0.999997
MTE2a	ERVL-MaLR	LTR	0.0417734	0.770988	0.999997
RLTR10B	ERVK	LTR	0.0417398	0.799729	0.999997
ID2	ID	SINE	0.0414929	0.752682	0.999997
LTR40c	ERVL	LTR	0.0413791	0.782442	0.999997
MamGypLTR1b	Gypsy	LTR	0.041351	0.793691	0.999997
MamGypLTR3	Gypsy	LTR	0.0411414	0.796508	0.999997
ID4	ID	SINE	0.0410771	0.753949	0.999997
RLTR17B_Mm	ERVK	LTR	0.0410497	0.766053	0.999997
RLTR31B_Mm	ERVK	LTR	0.040941	0.7879	0.999997
X7C_LINE	CR1	LINE	0.0408902	0.752853	0.999997
RLTR1A2_MM	ERV1	LTR	0.0407576	0.798153	0.999997
MTA_Mm-int	ERVL-MaLR	LTR	0.0405352	0.789952	0.999997
ORR1D1	ERVL-MaLR	LTR	0.0405295	0.781768	0.999997
PB1	Alu	SINE	0.0404775	0.756078	0.999997
MER97d	hAT-Tip100	DNA	0.0404104	0.824624	0.999997
RLTR9A2	ERVK	LTR	0.0403861	0.811752	0.999997
RLTR48C	ERV1	LTR	0.0403389	0.81122	0.999997
LTR33	ERVL	LTR	0.040306	0.791366	0.999997
RLTR11C_MM	ERVK	LTR	0.0400344	0.781228	0.999997
MER57E1	ERV1	LTR	0.039758	0.787264	0.999997
MLT2B3	ERVL	LTR	0.0397246	0.79918	0.999997
LTR65	ERV1	LTR	0.0396484	0.80105	0.999997
MER3	hAT-Charlie	DNA	0.0395152	0.760543	0.999997
B1F2	Alu	SINE	0.0394357	0.761327	0.999997
B1F1	Alu	SINE	0.0393684	0.765572	0.999997
MER74A	ERVL	LTR	0.0390009	0.800039	0.999997
MER99	hAT	DNA	0.0388939	0.802565	0.999997
ERVB5_1-I_MM-int	ERVK	LTR	0.0388686	0.813958	0.999997
B2_Mm1a	B2	SINE	0.0381967	0.727001	0.999997
RLTR49	ERVK	LTR	0.0381233	0.799872	0.999997
ERVB4_3-I_MM-int	ERVK	LTR	0.037949	0.812501	0.999997
L1_Mus1	L1	LINE	0.0379045	0.798716	0.999997
RLTR14-int	ERV1	LTR	0.0377443	0.822157	0.999997
MER68-int	ERVL	LTR	0.037268	0.827647	0.999997
LTR32	ERVL	LTR	0.0372322	0.879386	0.999997
MLT2B5	ERVL	LTR	0.0372162	0.806665	0.999997
LTR48	ERV1	LTR	0.0371998	0.803439	0.999997
RLTR10D	ERVK	LTR	0.0371972	0.821469	0.999997
RLTR17C_Mm	ERVK	LTR	0.037162	0.818641	0.999997
MER113	hAT-Charlie	DNA	0.0371597	0.790884	0.999997
RLTR10	ERVK	LTR	0.0369944	0.821259	0.999997
MT-int	ERVL-MaLR	LTR	0.036553	0.815988	0.999997
ERVL-int	ERVL	LTR	0.0365529	0.810463	0.999997
X2_LINE	CR1	LINE	0.0365499	0.828143	0.999997
RMER20B	ERVK	LTR	0.0364632	0.812353	0.999997
Kanga1d	TcMar-Tc2	DNA	0.0363213	0.808975	0.999997
LTR87	ERVL	LTR	0.0361814	0.803789	0.999997
RLTR47_MM	ERV1	LTR	0.0361464	0.880212	0.999997
Charlie25	hAT-Charlie	DNA	0.0361424	0.815513	0.999997
MLT2B2	ERVL	LTR	0.0360524	0.811069	0.999997
MER96B	hAT-Tip100	DNA	0.0358673	0.803475	0.999997
ID_B1	B4	SINE	0.035696	0.788862	0.999997
ORR1C2	ERVL-MaLR	LTR	0.0356066	0.802101	0.999997
MER54B	ERVL	LTR	0.0355385	0.813471	0.999997
Charlie8	hAT-Charlie	DNA	0.0354886	0.79053	0.999997
MamGypLTR1c	Gypsy	LTR	0.0354089	0.824308	0.999997
MLT1A0	ERVL-MaLR	LTR	0.0353512	0.807779	0.999997
MLT1C	ERVL-MaLR	LTR	0.0353466	0.811795	0.999997
MER5B	hAT-Charlie	DNA	0.0350768	0.799401	0.999997
SUBTEL_sa	Satellite	Satellite	0.0347885	0.85239	0.999997
LTR88c	Gypsy	LTR	0.0346787	0.808551	0.999997
RLTR12G	ERVK	LTR	0.0345245	0.815398	0.999997
MMTV-int	ERVK	LTR	0.0344941	0.818834	0.999997
Kanga1b	TcMar-Tc2	DNA	0.0343592	0.82373	0.999997
RLTR18-int	ERVK	LTR	0.034263	0.81475	0.999997
ID	ID	SINE	0.0340928	0.78841	0.999997
LTR33A	ERVL	LTR	0.0340729	0.824337	0.999997
RMER30	hAT-Charlie	DNA	0.034015	0.804798	0.999997
X7A_LINE	CR1	LINE	0.0338092	0.828678	0.999997
LTR73	ERV1	LTR	0.0337681	0.817044	0.999997
MLT1M	ERVL-MaLR	LTR	0.0337456	0.825566	0.999997
MER90	ERV1	LTR	0.0336216	0.826275	0.999997
PB1D9	Alu	SINE	0.0336063	0.783758	0.999997
RMER20A	ERVK	LTR	0.033579	0.825792	0.999997
RLTR13D3	ERVK	LTR	0.0334412	0.832314	0.999997
RLTR19A	ERVK	LTR	0.033399	0.819585	0.999997
ERVB3_1-LTR_MM	ERVK	LTR	0.0333059	0.825951	0.999997
MT2A	ERVL	LTR	0.0332713	0.821057	0.999997
MLT2F	ERVL	LTR	0.033258	0.821968	0.999997
Charlie19a	hAT-Charlie	DNA	0.0331905	0.807664	0.999997
MLT1G-int	ERVL-MaLR	LTR	0.0331466	0.825091	0.999997
MER89-int	ERV1	LTR	0.0330522	0.843929	0.999997
B1_Mur1	Alu	SINE	0.0328773	0.801183	0.999997
MIR	MIR	SINE	0.03281	0.804071	0.999997
MLT1F1	ERVL-MaLR	LTR	0.0327156	0.820206	0.999997
MamRep1879	hAT-Tip100	DNA	0.0326181	0.820905	0.999997
UCON29	PiggyBac	DNA	0.0324692	0.829102	0.999997
RLTR45	ERVK	LTR	0.0321147	0.842077	0.999997
MER101B	ERV1	LTR	0.0319406	0.874405	0.999997
MLTR18C_MM	ERVK	LTR	0.031907	0.837824	0.999997
MLT1H2	ERVL-MaLR	LTR	0.0318819	0.830834	0.999997
L1_Mm	L1	LINE	0.0318522	0.833663	0.999997
LTR78B	ERV1	LTR	0.0316811	0.837621	0.999997
LTR52-int	ERVL	LTR	0.0315915	0.867376	0.999997
B3A	B2	SINE	0.031591	0.813032	0.999997
Tigger12c	TcMar-Tigger	DNA	0.0315238	0.833785	0.999997
MER102a	hAT-Charlie	DNA	0.0314652	0.823236	0.999997
Charlie13a	hAT-Charlie	DNA	0.0314091	0.841429	0.999997
HERVL40-int	ERVL	LTR	0.0313987	0.846711	0.999997
L2b	L2	LINE	0.031277	0.818544	0.999997
ERVB7_2-LTR_MM	ERVK	LTR	0.031272	0.851077	0.999997
MER21B	ERVL	LTR	0.0312338	0.824057	0.999997
IAPEy-int	ERVK	LTR	0.0311761	0.867539	0.999997
RLTR10C	ERVK	LTR	0.0310985	0.838655	0.999997
MTD	ERVL-MaLR	LTR	0.0310278	0.830324	0.999997
MTEb	ERVL-MaLR	LTR	0.0309749	0.829512	0.999997
RLTR11A	ERVK	LTR	0.0307786	0.835915	0.999997
Ricksha_c	MULE-MuDR	DNA	0.030713	0.841003	0.999997
MER47B	TcMar-Tigger	DNA	0.0306447	0.827599	0.999997
RLTR13C2	ERVK	LTR	0.0303069	0.850394	0.999997
RLTRETN_Mm	ERVK	LTR	0.030252	0.85209	0.999997
Charlie4z	hAT-Charlie	DNA	0.0302335	0.787503	0.999997
MER97c	hAT-Tip100	DNA	0.0302305	0.852913	0.999997
URR1A	hAT-Charlie	DNA	0.0302038	0.821351	0.999997
MTE2b	ERVL-MaLR	LTR	0.0301955	0.835523	0.999997
RMER15	ERVL	LTR	0.0301817	0.840401	0.999997
MER21C	ERVL	LTR	0.030092	0.834536	0.999997
RMER10B	ERVL	LTR	0.0300796	0.835859	0.999997
ERVB7_1-LTR_MM	ERVK	LTR	0.0299488	0.85238	0.999997
URR1B	hAT-Charlie	DNA	0.0299297	0.823614	0.999997
MLT1I	ERVL-MaLR	LTR	0.0297908	0.839648	0.999997
LTRIS6	ERV1	LTR	0.0297092	0.864311	0.999997
LTR82A	ERVL	LTR	0.0296724	0.840232	0.999997
MuRRS-int	ERV1	LTR	0.0294788	0.878789	0.999997
LTR16A	ERVL	LTR	0.0293484	0.849361	0.999997
MERV1_I-int	ERV1	LTR	0.0293444	0.856516	0.999997
MER20B	hAT-Charlie	DNA	0.0293328	0.833946	0.999997
LTRIS4	ERV1	LTR	0.0292404	0.870417	0.999997
MLT1A0-int	ERVL-MaLR	LTR	0.0291705	0.839285	0.999997
MER76	ERVL	LTR	0.0289777	0.852481	0.999997
MLT1H1-int	ERVL-MaLR	LTR	0.0287054	0.862452	0.999997
RMER12B	ERVK	LTR	0.0284953	0.813959	0.999997
RLTR14	ERV1	LTR	0.0284816	0.855574	0.999997
MLT1G1	ERVL-MaLR	LTR	0.0284225	0.849345	0.999997
RLTR10B2	ERVK	LTR	0.0281861	0.863745	0.999997
B1_Mur2	Alu	SINE	0.0281723	0.828245	0.999997
RLTR10F	ERVK	LTR	0.0281223	0.861521	0.999997
ORR1C1	ERVL-MaLR	LTR	0.0280742	0.852194	0.999997
RLTR44A	ERVK	LTR	0.0280673	0.860131	0.999997
LTRIS4A	ERV1	LTR	0.0278365	0.869533	0.999997
RLTR19	ERVK	LTR	0.0277245	0.854874	0.999997
ORR1B2	ERVL-MaLR	LTR	0.0276137	0.855075	0.999997
MER135	DNA	DNA	0.0275476	0.836359	0.999997
FordPrefect_a	hAT-Tip100	DNA	0.0275212	0.869036	0.999997
LTR85a	Gypsy	LTR	0.0275125	0.855332	0.999997
ORR1E	ERVL-MaLR	LTR	0.027453	0.853754	0.999997
MLT1N2-int	ERVL-MaLR	LTR	0.027449	0.907531	0.999997
HERV16-int	ERVL	LTR	0.0272208	0.862393	0.999997
B2_Mm1t	B2	SINE	0.0271989	0.813705	0.999997
MER5A	hAT-Charlie	DNA	0.0269515	0.844482	0.999997
B1_Mur3	Alu	SINE	0.0269348	0.836638	0.999997
L1Md_F	L1	LINE	0.0268312	0.866254	0.999997
MER96	hAT-Tip100	DNA	0.0267482	0.857044	0.999997
Mam_R4	Dong-R4	LINE	0.0267127	0.86638	0.999997
MER20	hAT-Charlie	DNA	0.0265442	0.844542	0.999997
MER63A	hAT-Blackjack	DNA	0.0264575	0.859734	0.999997
MLT1H1	ERVL-MaLR	LTR	0.0264508	0.861302	0.999997
MERV1_LTR	ERV1	LTR	0.0264139	0.864916	0.999997
LTRIS2	ERV1	LTR	0.0263797	0.867115	0.999997
MERVL-int	ERVL	LTR	0.0263399	0.861963	0.999997
MLT1L	ERVL-MaLR	LTR	0.0260599	0.863545	0.999997
ETnERV-int	ERVK	LTR	0.0260104	0.866956	0.999997
RLTR20C2_MM	ERVK	LTR	0.0259918	0.852341	0.999997
RLTR30C_MM	ERV1	LTR	0.0257275	0.867623	0.999997
ORR1B1	ERVL-MaLR	LTR	0.025636	0.861004	0.999997
MLT1F2	ERVL-MaLR	LTR	0.0253738	0.865705	0.999997
RLTR44E	ERVK	LTR	0.0253337	0.887308	0.999997
L1Md_T	L1	LINE	0.0251777	0.86056	0.999997
LTR16E1	ERVL	LTR	0.0251088	0.868474	0.999997
L1Md_Gf	L1	LINE	0.0249302	0.865377	0.999997
ERVB7_2B-LTR_MM	ERVK	LTR	0.0249141	0.874226	0.999997
RLTR6C_Mm	ERV1	LTR	0.0249127	0.875787	0.999997
RLTR10-int	ERVK	LTR	0.024795	0.879965	0.999997
MIRb	MIR	SINE	0.0245526	0.853235	0.999997
MLT1A	ERVL-MaLR	LTR	0.0244575	0.866374	0.999997
RLTR20A1	ERVK	LTR	0.0244366	0.874183	0.999997
MER45C	hAT-Tip100	DNA	0.0243704	0.869338	0.999997
MTEa	ERVL-MaLR	LTR	0.0241692	0.868021	0.999997
LTR50	ERVL	LTR	0.0241212	0.88088	0.999997
B2_Mm2	B2	SINE	0.0240739	0.843853	0.999997
RLTR18	ERVK	LTR	0.0239885	0.872709	0.999997
RLTR26C_MM	ERVK	LTR	0.0239176	0.879958	0.999997
MLT1A1	ERVL-MaLR	LTR	0.0237899	0.873436	0.999997
Plat_L3	CR1	LINE	0.0237808	0.857612	0.999997
MER68B	ERVL	LTR	0.0237562	0.863581	0.999997
MER5A1	hAT-Charlie	DNA	0.0233672	0.869431	0.999997
MLT1B-int	ERVL-MaLR	LTR	0.02325	0.877806	0.999997
MLT1E1	ERVL-MaLR	LTR	0.0231657	0.879574	0.999997
MLT1K	ERVL-MaLR	LTR	0.0230228	0.876661	0.999997
RLTR30	ERV1	LTR	0.022947	0.876875	0.999997
X5A_LINE	CR1	LINE	0.0228253	0.890213	0.999997
MLTR31C_MM	ERVK	LTR	0.0227586	0.873937	0.999997
LTR33B	ERVL	LTR	0.022708	0.881944	0.999997
LTR16A2	ERVL	LTR	0.0226223	0.888613	0.999997
LTR39	ERV1	LTR	0.0226191	0.919245	0.999997
MER70A	ERVL	LTR	0.0224525	0.885314	0.999997
MLTR18D_MM	ERVK	LTR	0.0223413	0.88167	0.999997
MLT1H	ERVL-MaLR	LTR	0.0219112	0.881616	0.999997
MLT1G1-int	ERVL-MaLR	LTR	0.0218359	0.889179	0.999997
MLT1J	ERVL-MaLR	LTR	0.0218293	0.879823	0.999997
MLTR18B_MM	ERVK	LTR	0.0215761	0.88161	0.999997
RMER17C	ERVK	LTR	0.0209234	0.882975	0.999997
RLTR30B_MM	ERV1	LTR	0.0207269	0.892896	0.999997
Charlie10a	hAT-Charlie	DNA	0.0207138	0.900668	0.999997
RMER21B	ERV1	LTR	0.0206196	0.895204	0.999997
Tigger16b	TcMar-Tigger	DNA	0.0204722	0.890289	0.999997
LTR28B	ERV1	LTR	0.0202668	0.894895	0.999997
LTR67B	ERVL	LTR	0.019749	0.900181	0.999997
MER110-int	ERV1	LTR	0.0195749	0.910347	0.999997
MER77	ERVL	LTR	0.0191726	0.898607	0.999997
RLTR9D2	ERVK	LTR	0.0187189	0.903631	0.999997
MLTR18_MM	ERVK	LTR	0.0183973	0.907027	0.999997
MLTR31E_MM	ERVK	LTR	0.0183821	0.906371	0.999997
B4	B4	SINE	0.0183251	0.894867	0.999997
MIRc	MIR	SINE	0.0183085	0.890318	0.999997
LTR75B	ERVL	LTR	0.0182692	0.913007	0.999997
MER67A	ERV1	LTR	0.0179269	0.902032	0.999997
B4A	B4	SINE	0.0178203	0.896975	0.999997
RLTR5_Mm	ERV1	LTR	0.0177	0.941969	0.999997
Charlie15a	hAT-Charlie	DNA	0.0175566	0.896454	0.999997
MER68	ERVL	LTR	0.0175025	0.898419	0.999997
RLTR9E	ERVK	LTR	0.0173943	0.916865	0.999997
LTR81C	Gypsy	LTR	0.0173806	0.903806	0.999997
ERVB4_1-I_MM-int	ERVK	LTR	0.017314	0.924548	0.999997
MER126	DNA	DNA	0.0167113	0.902766	0.999997
LTR82B	ERVL	LTR	0.0165893	0.910593	0.999997
RLTR1D	ERV1	LTR	0.0164204	0.915669	0.999997
MT2B	ERVL	LTR	0.016337	0.903465	0.999997
IAPLTR2b	ERVK	LTR	0.0161595	0.917565	0.999997
MER117	hAT-Charlie	DNA	0.0157545	0.909615	0.999997
LTR16A1	ERVL	LTR	0.0157516	0.91944	0.999997
IAPLTR1a_Mm	ERVK	LTR	0.0157053	0.914799	0.999997
LTR16B2	ERVL	LTR	0.0156531	0.92291	0.999997
IAPLTR4	ERVK	LTR	0.0156084	0.930703	0.999997
LTR79	ERVL	LTR	0.0155971	0.913113	0.999997
MLT1G	ERVL-MaLR	LTR	0.0155714	0.915164	0.999997
Charlie10b	hAT-Charlie	DNA	0.0155248	0.922715	0.999997
MURVY-int	ERV1	LTR	0.0154352	0.971933	0.999997
Charlie14a	hAT-Charlie	DNA	0.0146487	0.931902	0.999997
Charlie20a	hAT-Charlie	DNA	0.0145422	0.914474	0.999997
LTR68	ERV1	LTR	0.0144695	0.924033	0.999997
RLTR13D1	ERVK	LTR	0.0139846	0.928499	0.999997
LTR16C	ERVL	LTR	0.0134247	0.931461	0.999997
RLTR12C	ERVK	LTR	0.0132556	0.928988	0.999997
LTR86A2	ERVL	LTR	0.0128996	0.905649	0.999997
ORR1A1	ERVL-MaLR	LTR	0.0128921	0.929091	0.999997
RLTR20C1_MM	ERVK	LTR	0.0128058	0.924869	0.999997
MT2C_Mm	ERVL	LTR	0.0122984	0.936947	0.999997
LTR75	ERVL	LTR	0.0121284	0.935085	0.999997
ORR1A4	ERVL-MaLR	LTR	0.0116204	0.938337	0.999997
MER115	hAT-Tip100	DNA	0.0115732	0.939724	0.999997
RLTR9D	ERVK	LTR	0.0110145	0.946819	0.999997
MER45A	hAT-Tip100	DNA	0.0109361	0.941292	0.999997
Charlie23a	hAT-Charlie	DNA	0.0108338	0.936433	0.999997
IAPEY_LTR	ERVK	LTR	0.0104958	0.948682	0.999997
RLTR20C	ERVK	LTR	0.0103661	0.944124	0.999997
MTC	ERVL-MaLR	LTR	0.0101797	0.94349	0.999997
LTR84b	ERVL	LTR	0.00984527	0.948548	0.999997
IAPLTR2a	ERVK	LTR	0.00981922	0.950333	0.999997
RMER1B	RMER1B	Other	0.00974935	0.948215	0.999997
LTR33A_	ERVL	LTR	0.00965586	0.947155	0.999997
MER81	hAT-Blackjack	DNA	0.00898716	0.953153	0.999997
MuLV-int	ERV1	LTR	0.00880772	0.953718	0.999997
RLTR9F	ERVK	LTR	0.00880491	0.956333	0.999997
RMER13A2	ERVK	LTR	0.00850389	0.954974	0.999997
IAPEY4_LTR	ERVK	LTR	0.00846252	0.955248	0.999997
MIR3	MIR	SINE	0.00829663	0.948941	0.999997
IAPLTR3	ERVK	LTR	0.00827532	0.982554	0.999997
MMERGLN-int	ERV1	LTR	0.00795122	0.958801	0.999997
RLTR41	ERV1	LTR	0.00787542	0.961016	0.999997
LTR33C	ERVL	LTR	0.00784485	0.959107	0.999997
Ricksha_b	MULE-MuDR	DNA	0.00780857	0.970494	0.999997
RLTR9B2	ERVK	LTR	0.00707967	0.968302	0.999997
LTR16D	ERVL	LTR	0.00691798	0.962702	0.999997
MER66B	ERV1	LTR	0.0068879	0.978519	0.999997
MLT1F	ERVL-MaLR	LTR	0.00682912	0.962437	0.999997
MamRep4096	hAT	DNA	0.00654765	0.963021	0.999997
ERVB4_1-LTR_MM	ERVK	LTR	0.00624604	0.974893	0.999997
IAPLTR2_Mm	ERVK	LTR	0.00614888	0.9668	0.999997
RLTR10E	ERVK	LTR	0.00610228	0.968336	0.999997
ORR1A3	ERVL-MaLR	LTR	0.00559891	0.969892	0.999997
B1_Mur4	Alu	SINE	0.00447074	0.972633	0.999997
LTR55	ERVL	LTR	0.00445548	0.981497	0.999997
MER91B	hAT-Tip100	DNA	0.00432251	0.97372	0.999997
RMER17D	ERVK	LTR	0.00428874	0.977162	0.999997
Arthur1A	hAT-Tip100	DNA	0.00424226	0.978784	0.999997
RMER13A	ERVK	LTR	0.00412389	0.978792	0.999997
MamGypLTR2b	Gypsy	LTR	0.00277548	0.986021	0.999997
Tigger12	TcMar-Tigger	DNA	0.00262122	0.985095	0.999997
RLTR6-int	ERV1	LTR	0.00253148	0.987594	0.999997
LTR85c	Gypsy	LTR	0.00208332	0.989606	0.999997
LTRIS3	ERV1	LTR	0.00205152	0.988588	0.999997
LTR86C	ERVL	LTR	0.00151305	0.992554	0.999997
RLTR1	ERV1	LTR	0.0014441	0.993284	0.999997
MER50	ERV1	LTR	0.00134009	0.995109	0.999997
MamRep137	TcMar-Tigger	DNA	0.000542633	0.996987	0.999997
FAM	Alu	SINE	0.00043217	0.997267	0.999997
MamRep38	hAT	DNA	6.31e-05	0.999657	0.999997
RLTR46B	ERVK	LTR	-2.25e-05	0.999893	0.999997
LTR40A1	ERVL	LTR	-0.000278695	0.998289	0.999997
LTR45C	ERV1	LTR	-0.000574792	0.997492	0.999997
MamRep1894	hAT	DNA	-0.00102766	0.995079	0.999997
RLTR42	ERVK	LTR	-0.00113128	0.99396	0.999997
MER87	ERV1	LTR	-0.0011717	0.993703	0.999997
RMER17A2	ERVK	LTR	-0.0014076	0.992316	0.999997
LTR16E2	ERVL	LTR	-0.00166347	0.991717	0.999997
LTR81	Gypsy	LTR	-0.00170428	0.991375	0.999997
RMER17B	ERVK	LTR	-0.00191814	0.989967	0.999997
RLTR10A	ERVK	LTR	-0.00199043	0.990363	0.999997
MLT1G3	ERVL-MaLR	LTR	-0.00285654	0.984491	0.999997
X3_LINE	RTE-BovB	LINE	-0.00332997	0.980526	0.999997
IAPLTR1_Mm	ERVK	LTR	-0.00359215	0.978952	0.999997
MTB_Mm	ERVL-MaLR	LTR	-0.00381974	0.978579	0.999997
IAPEz-int	ERVK	LTR	-0.00393002	0.978033	0.999997
MLT1N2	ERVL-MaLR	LTR	-0.00501385	0.973341	0.999997
LTRIS_Mus	ERV1	LTR	-0.00503667	0.973463	0.999997
MER91A	hAT-Tip100	DNA	-0.00545894	0.968868	0.999997
RMER13A1	ERVK	LTR	-0.00552043	0.971034	0.999997
RMER17D2	ERVK	LTR	-0.00568634	0.969931	0.999997
RLTR41C	ERV1	LTR	-0.00576035	0.972175	0.999997
ORR1A2	ERVL-MaLR	LTR	-0.00603537	0.967038	0.999997
Charlie17a	hAT-Charlie	DNA	-0.006351	0.969069	0.999997
B1_Mm	Alu	SINE	-0.0066126	0.959263	0.999997
RMER17A	ERVK	LTR	-0.00727721	0.961706	0.999997
RLTR9B	ERVK	LTR	-0.00761625	0.96163	0.999997
ERVB4_2-LTR_MM	ERVK	LTR	-0.00764318	0.960159	0.999997
RLTR18B	ERVK	LTR	-0.00856784	0.951464	0.999997
RLTR10D2	ERVK	LTR	-0.00904328	0.955072	0.999997
RMER13B	ERVK	LTR	-0.00933124	0.952182	0.999997
RLTR27	ERVK	LTR	-0.00960153	0.953577	0.999997
RLTR1B	ERV1	LTR	-0.010718	0.944407	0.999997
ORR1A0	ERVL-MaLR	LTR	-0.0109501	0.939791	0.999997
RLTR9A	ERVK	LTR	-0.011998	0.940072	0.999997
RLTR26B_MM	ERVK	LTR	-0.0120675	0.935986	0.999997
MLT2E	ERVL	LTR	-0.0122501	0.93615	0.999997
IAPEY3C_LTR	ERVK	LTR	-0.0129988	0.937355	0.999997
RMER21A	ERV1	LTR	-0.0135816	0.925108	0.999997
B1_Mus2	Alu	SINE	-0.0141925	0.91022	0.999997
AmnSINE2	Deu	SINE	-0.0146826	0.913581	0.999997
B1_Mus1	Alu	SINE	-0.0148344	0.90782	0.999997
IAPEY5_LTR	ERVK	LTR	-0.0152666	0.931503	0.999997
RLTR31A_Mm	ERVK	LTR	-0.0154139	0.915757	0.999997
RLTR41A2	ERV1	LTR	-0.0156851	0.919712	0.999997
RLTR4_Mm	ERV1	LTR	-0.016525	0.856194	0.999997
RLTR1D2_MM	ERV1	LTR	-0.0170191	0.914984	0.999997
MER66-int	ERV1	LTR	-0.0183889	0.916163	0.999997
RLTR6B_Mm	ERV1	LTR	-0.0191425	0.902721	0.999997
MER47C	TcMar-Tigger	DNA	-0.0200384	0.9195	0.999997
RLTR4_MM-int	ERV1	LTR	-0.0202035	0.803951	0.999997
RLTR6_Mm	ERV1	LTR	-0.0208456	0.882579	0.999997
MER57E2	ERV1	LTR	-0.0217427	0.899428	0.999997
RMER1A	RMER1A	Other	-0.0261161	0.86093	0.999997
MER92C	ERV1	LTR	-0.0319671	0.843563	0.999997
RLTR46	ERVK	LTR	-0.0335751	0.853165	0.999997
LTR9A1	ERV1	LTR	-0.0341018	0.878073	0.999997
MER91C	hAT-Tip100	DNA	-0.0352099	0.787847	0.999997
MTA_Mm	ERVL-MaLR	LTR	-0.036093	0.787887	0.999997
LTR86B2	ERVL	LTR	-0.0375187	0.802049	0.999997
Helitron2Na_Mam	Helitron	RC?	-0.0376126	0.795447	0.999997
RLTR33	ERVK	LTR	-0.0384013	0.791024	0.999997
IAPEY3_LTR	ERVK	LTR	-0.0398523	0.791088	0.999997
RLTR26	ERVK	LTR	-0.0402692	0.802326	0.999997
LTR9D	ERV1	LTR	-0.0414565	0.854879	0.999997
IAPEY2_LTR	ERVK	LTR	-0.0423904	0.788283	0.999997
MER65-int	ERV1	LTR	-0.0452912	0.732811	0.999997
RLTR46A2	ERVK	LTR	-0.0467035	0.788482	0.999997
LTR27C	ERV1	LTR	-0.0475318	0.819643	0.999997
MT2_Mm	ERVL	LTR	-0.0504456	0.720084	0.999997
LTR86B1	ERVL	LTR	-0.0516452	0.715662	0.999997
MER72B	ERV1	LTR	-0.0592259	0.664555	0.999997
X7D_LINE	CR1	LINE	-0.0611744	0.748592	0.999997
MamGyp-int	Gypsy	LTR	-0.0620419	0.63751	0.999997
RLTR46A	ERVK	LTR	-0.062553	0.704231	0.999997
MamRep488	hAT-Tip100	DNA	-0.0671956	0.706962	0.999997
MER132	TcMar-Pogo	DNA	-0.0726315	0.665873	0.999997
MER51-int	ERV1	LTR	-0.077861	0.688744	0.999997
MER50B	ERV1	LTR	-0.0807947	0.635648	0.999997
MER88	ERVL	LTR	-0.0817029	0.565888	0.999997
ZP3AR	Satellite	Satellite	-0.0854827	0.394926	0.999997
L1M2b	L1	LINE	-0.106682	0.527523	0.999997
Eulor9B	DNA	DNA	-0.107371	0.614776	0.999997
LTR45	ERV1	LTR	-0.128245	0.411595	0.999997
GSAT_MM	Satellite	Satellite	-0.140562	0.457219	0.999997
LTR9	ERV1	LTR	-0.141009	0.452752	0.999997
MER66C	ERV1	LTR	-0.161274	0.385577	0.999997
Cheshire_Mars_	hAT-Charlie	DNA	-0.175746	0.495682	0.999997
MLT1E1-int	ERVL-MaLR	LTR	-0.184819	0.435311	0.999997
MER83B-int	ERV1	LTR	-0.189253	0.396058	0.999997
RNLTR23	ERVK	LTR	-0.226544	0.32817	0.999997
Cheshire_Mars	hAT-Charlie	DNA	-0.410255	0.139477	0.999997
LTR44	ERV1	LTR	-0.540078	0.101242	0.999997
CENSAT_MC	centr	Satellite	-1.81696	0.00247271	0.999997

## Sheet: Older v Younger Mice GENES
Gene	log2FoldChange	pvalue	FDR
Ide	1.02468	8.3303e-13	2.12431e-08
Fgfbp3	0.787127	1.96543e-09	1.67068e-05
C4b	1.05019	3.41288e-08	0.00021758
Lars2	0.840494	0.282466	0.999997
Btaf1	0.573555	0.000395409	0.999997
Krtap19-5	0.520191	0.139282	0.999997
Csn3	0.507666	0.021852	0.999997
Defa5	0.473018	0.14638	0.999997
Cldn20	0.467391	0.0867446	0.999997
Gfap	0.460273	0.03283	0.999997
A2m	0.439222	0.0421943	0.999997
Ccl3	0.431711	0.0486794	0.999997
Dusp21	0.417504	0.46786	0.999997
Ifna13	0.411685	0.160062	0.999997
Pcdhb2	0.408974	0.0180307	0.999997
Prl	0.404601	0.106047	0.999997
Cldn16	0.401124	0.0972433	0.999997
Hist1h2aa	0.400004	0.221285	0.999997
Mageb2	0.396462	0.327066	0.999997
Rpl39l	0.380587	0.122532	0.999997
Apod	0.3778	0.0426061	0.999997
Rnase12	0.376944	0.216363	0.999997
Sprr1b	0.376934	0.126503	0.999997
Hspb9	0.374826	0.138145	0.999997
Trf	0.373088	0.130814	0.999997
Plscr5	0.365383	0.0792283	0.999997
Spint4	0.357594	0.124089	0.999997
Rln1	0.354297	0.140032	0.999997
Fpr2	0.352337	0.110523	0.999997
Klrd1	0.335115	0.157395	0.999997
Gsta1	0.335068	0.178507	0.999997
Pcdhb4	0.335066	0.0276585	0.999997
Vsig4	0.3347	0.261975	0.999997
Prp2	0.334573	0.162541	0.999997
Spag11a	0.33418	0.254313	0.999997
Gpr34	0.332984	0.0704883	0.999997
Zpld1	0.330488	0.113627	0.999997
Bsph1	0.328497	0.206443	0.999997
Ccl8	0.326244	0.220249	0.999997
Tex12	0.32416	0.151528	0.999997
Pof1b	0.323683	0.304976	0.999997
Cxcl2	0.322733	0.190503	0.999997
Arl14	0.322529	0.228344	0.999997
Ctss	0.321853	0.120621	0.999997
Cxcr3	0.319098	0.285534	0.999997
Fam162b	0.317968	0.231391	0.999997
Crisp3	0.317135	0.129305	0.999997
Fhl5	0.316056	0.187511	0.999997
Nudt6	0.315916	0.0956153	0.999997
Mpeg1	0.314553	0.0416323	0.999997
Hells	0.314159	0.0316167	0.999997
Prps1l1	0.312477	0.129552	0.999997
Cer1	0.310959	0.155011	0.999997
Magohb	0.310251	0.0554809	0.999997
Krtap5-1	0.310077	0.34764	0.999997
Cpa6	0.309264	0.0674656	0.999997
Eddm3b	0.30905	0.283667	0.999997
Pcdhb6	0.308192	0.0423495	0.999997
Iapp	0.307594	0.278708	0.999997
Fpr1	0.307487	0.205607	0.999997
Cfhr1	0.30723	0.165971	0.999997
Lgals3bp	0.305745	0.132407	0.999997
Csn2	0.304675	0.185873	0.999997
Rgn	0.303692	0.316314	0.999997
Tmsb15a	0.303342	0.417678	0.999997
Gfral	0.302398	0.130152	0.999997
Mmp7	0.301071	0.172126	0.999997
Yipf7	0.298248	0.176409	0.999997
Klk6	0.297667	0.0658139	0.999997
F9	0.297374	0.299995	0.999997
Mroh9	0.294005	0.0813881	0.999997
Cybb	0.2939	0.28694	0.999997
Slc10a2	0.292208	0.216641	0.999997
Cga	0.292086	0.334735	0.999997
Ubd	0.29053	0.267481	0.999997
Gnrhr	0.289156	0.196452	0.999997
Cenpw	0.287649	0.129681	0.999997
Cyp7a1	0.287095	0.179193	0.999997
Rgs21	0.286681	0.281213	0.999997
Sell	0.285505	0.201046	0.999997
Tnmd	0.282941	0.367264	0.999997
Jchain	0.282899	0.182802	0.999997
Aspa	0.282303	0.161836	0.999997
Tm4sf20	0.279971	0.193605	0.999997
Tnfaip6	0.279167	0.107042	0.999997
Clec7a	0.277779	0.129352	0.999997
Fabp6	0.277384	0.17249	0.999997
Tex28	0.275846	0.319351	0.999997
C1qb	0.275671	0.186915	0.999997
Ccdc68	0.275155	0.183259	0.999997
Cdkn2a	0.271871	0.192296	0.999997
Hypm	0.271264	0.473884	0.999997
Cngb3	0.268827	0.164971	0.999997
Dnajb7	0.266181	0.250203	0.999997
Immp2l	0.265559	0.0737694	0.999997
Ifna4	0.264913	0.433785	0.999997
Krtap8-1	0.26332	0.377566	0.999997
Lrrc17	0.262956	0.191737	0.999997
Cenpa	0.262816	0.146046	0.999997
Lalba	0.26253	0.275874	0.999997
Fyb	0.262193	0.0490795	0.999997
Dsc2	0.261362	0.162807	0.999997
Pgpep1l	0.261188	0.142687	0.999997
Nps	0.259667	0.285603	0.999997
Gja10	0.259244	0.263735	0.999997
Ccl7	0.258883	0.301932	0.999997
Fpr3	0.257735	0.288023	0.999997
Gpr119	0.257638	0.415855	0.999997
Lrrc19	0.256707	0.176278	0.999997
Gngt1	0.255879	0.434614	0.999997
Rassf9	0.255019	0.137846	0.999997
Klrc1	0.254276	0.27426	0.999997
Lcn9	0.25308	0.275947	0.999997
Fam3b	0.252499	0.326455	0.999997
Btla	0.251815	0.184436	0.999997
Neurog3	0.250954	0.183492	0.999997
Ifi44	0.250807	0.232464	0.999997
Tceanc	0.250742	0.251591	0.999997
Asb14	0.250695	0.120104	0.999997
Mucl1	0.249988	0.254725	0.999997
Zc2hc1b	0.24979	0.210396	0.999997
Pih1d2	0.249186	0.173021	0.999997
Car1	0.248885	0.377862	0.999997
Smim9	0.248301	0.483119	0.999997
Spata18	0.248221	0.133105	0.999997
Hhex	0.248011	0.165863	0.999997
Rbp7	0.247511	0.245953	0.999997
Avp	0.246779	0.256738	0.999997
Pcdhb14	0.246277	0.101378	0.999997
Cd46	0.246007	0.108529	0.999997
Pdcl2	0.245604	0.248954	0.999997
Cldnd2	0.244325	0.249004	0.999997
Rpl22l1	0.243107	0.244245	0.999997
Esm1	0.242357	0.156483	0.999997
Kcnk16	0.241483	0.171573	0.999997
Ifit3	0.240605	0.0782239	0.999997
Pbp2	0.240283	0.281904	0.999997
Klrc3	0.240204	0.436248	0.999997
Bst2	0.240006	0.321331	0.999997
Defb11	0.239281	0.349296	0.999997
Ivl	0.239186	0.275862	0.999997
Gsx2	0.238855	0.26452	0.999997
Ehf	0.238455	0.149826	0.999997
Pole2	0.23805	0.167575	0.999997
Tlr7	0.23748	0.374553	0.999997
Slc17a4	0.2374	0.258755	0.999997
Cox8c	0.237193	0.335232	0.999997
Grxcr1	0.23713	0.350004	0.999997
Smim22	0.23698	0.308141	0.999997
Rab32	0.236831	0.196404	0.999997
Pcdhb9	0.236716	0.106771	0.999997
Krtap22-2	0.235366	0.502665	0.999997
Col8a1	0.235111	0.365353	0.999997
Spa17	0.234857	0.181178	0.999997
Fasl	0.234653	0.360474	0.999997
Izumo3	0.234603	0.259721	0.999997
C1qa	0.233235	0.178383	0.999997
Hoxd8	0.23319	0.298807	0.999997
Dydc2	0.232978	0.364132	0.999997
Chek1	0.23248	0.0820234	0.999997
Tbx22	0.232164	0.459195	0.999997
Xaf1	0.231765	0.0653186	0.999997
Insl5	0.231746	0.301661	0.999997
Nkx6-1	0.230695	0.324789	0.999997
Pcdhb11	0.228516	0.106516	0.999997
Wnt16	0.227289	0.208154	0.999997
Gsdmc	0.226806	0.178603	0.999997
Pcdhb5	0.22669	0.0741625	0.999997
Il23r	0.224584	0.236117	0.999997
P2ry10	0.223561	0.460049	0.999997
Casp12	0.223093	0.238989	0.999997
Hesx1	0.222575	0.313094	0.999997
Ascl4	0.222422	0.289391	0.999997
Krtap17-1	0.221415	0.417643	0.999997
Dus4l	0.220536	0.121396	0.999997
Herc6	0.22049	0.142268	0.999997
Hist1h3b	0.220304	0.473091	0.999997
Kir3dl1	0.219343	0.500706	0.999997
Smcp	0.21914	0.369676	0.999997
Afm	0.218939	0.285622	0.999997
Eda2r	0.218666	0.446734	0.999997
Hpgds	0.218316	0.116216	0.999997
Crisp2	0.217144	0.293497	0.999997
Areg	0.21686	0.368027	0.999997
Glra3	0.216154	0.186608	0.999997
Otp	0.216065	0.366143	0.999997
Msr1	0.215054	0.228176	0.999997
Angptl3	0.215035	0.268619	0.999997
Sh3rf2	0.2147	0.210408	0.999997
Rxfp2	0.213484	0.216689	0.999997
Stmnd1	0.212802	0.245767	0.999997
Tmem202	0.211516	0.237807	0.999997
Gemin8	0.211291	0.236144	0.999997
S100a9	0.210962	0.398607	0.999997
Slc16a4	0.210804	0.148847	0.999997
Tmem88b	0.210359	0.376992	0.999997
Nxnl2	0.210335	0.306111	0.999997
Ttpa	0.20999	0.155353	0.999997
Cdx4	0.209982	0.504159	0.999997
Gh	0.209645	0.35365	0.999997
Phox2b	0.209156	0.268838	0.999997
Mbd3l1	0.209135	0.385318	0.999997
Nkain2	0.208632	0.261379	0.999997
Iqcj	0.208357	0.198151	0.999997
Scin	0.207411	0.175716	0.999997
Ska2	0.206924	0.219392	0.999997
Pou1f1	0.206774	0.332358	0.999997
Tmem89	0.206749	0.323405	0.999997
Nanos3	0.206689	0.293636	0.999997
Mrgprx1	0.206675	0.333531	0.999997
Glyatl3	0.206234	0.400451	0.999997
Pawr	0.206059	0.145401	0.999997
Dazl	0.206012	0.203923	0.999997
Pcdhb16	0.20595	0.136315	0.999997
Ifngr1	0.205938	0.128086	0.999997
Lgals12	0.205639	0.238477	0.999997
Ctsk	0.205537	0.256723	0.999997
Galnt5	0.205529	0.273942	0.999997
Magea5	0.205215	0.569683	0.999997
Spink5	0.203771	0.323753	0.999997
Slc6a14	0.203686	0.529486	0.999997
Pgbd1	0.203598	0.0977327	0.999997
Pcdhga2	0.203527	0.197054	0.999997
Tfpi2	0.203492	0.381495	0.999997
Tnfsf11	0.203398	0.252808	0.999997
Themis	0.203274	0.329071	0.999997
Klhl41	0.202813	0.249584	0.999997
Casp4	0.202781	0.260689	0.999997
Spink14	0.20277	0.361783	0.999997
Lin28b	0.2025	0.129294	0.999997
Ptprc	0.202075	0.0889979	0.999997
Fshr	0.202042	0.230422	0.999997
Nkain3	0.201983	0.197393	0.999997
Ccl1	0.201593	0.374669	0.999997
Ncf4	0.201388	0.24646	0.999997
Crispld1	0.201266	0.129155	0.999997
Cdh19	0.200759	0.203839	0.999997
Tmprss11e	0.200751	0.288683	0.999997
Ppp2r3c	0.20024	0.32953	0.999997
Muc15	0.199271	0.176319	0.999997
Vkorc1	0.199228	0.251777	0.999997
Ifi27	0.199207	0.351301	0.999997
Ugt1a10	0.199115	0.450367	0.999997
Slx	0.198881	0.61979	0.999997
Iyd	0.198493	0.224067	0.999997
Krtap19-2	0.198151	0.516836	0.999997
Fam228b	0.19803	0.197846	0.999997
Cnga2	0.197524	0.625923	0.999997
Magea6	0.197415	0.596441	0.999997
Hoxa5	0.197357	0.345935	0.999997
Ttc23l	0.197245	0.320004	0.999997
Daw1	0.197096	0.282681	0.999997
Tlx3	0.19709	0.354471	0.999997
Acsm3	0.196387	0.251675	0.999997
Stx19	0.196216	0.412813	0.999997
C4bp	0.196122	0.331023	0.999997
Ifna16	0.195725	0.581888	0.999997
Slc9b1	0.195615	0.264372	0.999997
Pcdhb3	0.195506	0.127897	0.999997
Lipi	0.195152	0.278374	0.999997
Fbxo5	0.194868	0.276429	0.999997
Hoxc4	0.194802	0.394018	0.999997
Kif11	0.194597	0.230647	0.999997
Ptx3	0.194509	0.220234	0.999997
Slc5a7	0.193777	0.201409	0.999997
Rrh	0.193576	0.314449	0.999997
Prrg1	0.193461	0.288714	0.999997
Smr3a	0.192728	0.497112	0.999997
Naa11	0.19237	0.371755	0.999997
Mnx1	0.192201	0.339223	0.999997
C1ql4	0.192138	0.390174	0.999997
Sprr2g	0.192131	0.509925	0.999997
Trappc3l	0.19142	0.439809	0.999997
Efcab7	0.191161	0.183514	0.999997
Angptl1	0.191094	0.224102	0.999997
Rnf148	0.190936	0.430124	0.999997
Ccdc70	0.190573	0.457461	0.999997
Ly96	0.189518	0.402279	0.999997
Fam204a	0.189389	0.324178	0.999997
Hexb	0.189325	0.359598	0.999997
Pinc	0.189251	0.308758	0.999997
Rps6ka6	0.188799	0.39791	0.999997
Hist1h2ba	0.188362	0.511296	0.999997
Glod5	0.187977	0.599015	0.999997
Btg4	0.187834	0.353025	0.999997
Cd53	0.187805	0.165876	0.999997
Ucma	0.186688	0.259057	0.999997
Serping1	0.18621	0.253756	0.999997
Acss3	0.185995	0.281599	0.999997
Krt78	0.185917	0.301147	0.999997
Ankrd1	0.185495	0.353456	0.999997
Vim	0.185023	0.369011	0.999997
Lpar4	0.18496	0.403455	0.999997
Cntf	0.184417	0.417737	0.999997
Mcts1	0.184399	0.412077	0.999997
Il7r	0.184303	0.362002	0.999997
Gp5	0.183818	0.288664	0.999997
Cxcl10	0.183711	0.321924	0.999997
Rad9b	0.183684	0.159755	0.999997
Mageb5	0.183532	0.626415	0.999997
Clec12a	0.183507	0.337266	0.999997
Kcne4	0.183201	0.296618	0.999997
Topaz1	0.183183	0.2637	0.999997
Reg1	0.183124	0.445468	0.999997
Il24	0.183021	0.402552	0.999997
Casp1	0.182837	0.301857	0.999997
Cdk5rap1	0.18272	0.143445	0.999997
Pcdhga8	0.182661	0.163052	0.999997
Dera	0.182593	0.316394	0.999997
Prame	0.182367	0.577402	0.999997
Cnga1	0.18229	0.361924	0.999997
S1pr3	0.182096	0.126313	0.999997
Ppp1r14a	0.181255	0.356841	0.999997
Ppef1	0.181192	0.510954	0.999997
Zc3h6	0.180825	0.221321	0.999997
Rbm44	0.180639	0.373511	0.999997
Naalad2	0.180183	0.257897	0.999997
Bora	0.180065	0.232209	0.999997
Asb5	0.180064	0.409514	0.999997
Scn7a	0.179996	0.179634	0.999997
Olfm4	0.179294	0.224332	0.999997
Slc35d3	0.179281	0.263102	0.999997
Calcrl	0.179109	0.142067	0.999997
Chic2	0.179001	0.288908	0.999997
Il33	0.17883	0.429107	0.999997
Col4a5	0.178723	0.445902	0.999997
Mmp8	0.178531	0.384039	0.999997
Stk26	0.178081	0.323246	0.999997
Slamf1	0.177998	0.330676	0.999997
Spink1	0.177866	0.519044	0.999997
F13b	0.177647	0.36332	0.999997
Oosp2	0.177255	0.479959	0.999997
Iqcf5	0.177056	0.469239	0.999997
Tigd4	0.176224	0.431583	0.999997
Ooep	0.176066	0.334123	0.999997
Ddc	0.175825	0.136848	0.999997
Avpr2	0.175688	0.528354	0.999997
Lce3c	0.175665	0.491038	0.999997
Henmt1	0.175431	0.287328	0.999997
Rttn	0.175041	0.145649	0.999997
Ccdc150	0.17479	0.298065	0.999997
Exosc9	0.174664	0.301387	0.999997
Eya4	0.173515	0.169004	0.999997
Spag11b	0.17343	0.441723	0.999997
Prap1	0.173393	0.435234	0.999997
Defa6	0.172969	0.698728	0.999997
Nubpl	0.172842	0.226978	0.999997
Bmp15	0.172559	0.572314	0.999997
Gzma	0.172397	0.4547	0.999997
Nme8	0.172264	0.342465	0.999997
G6b	0.172168	0.348325	0.999997
Bcap29	0.171776	0.346662	0.999997
Krt39	0.171392	0.433666	0.999997
Cldn9	0.171181	0.430214	0.999997
Lhcgr	0.170824	0.340274	0.999997
Cpq	0.170711	0.375168	0.999997
Slc22a15	0.170343	0.172058	0.999997
Impg1	0.170281	0.346261	0.999997
Ftmt	0.170175	0.489282	0.999997
Gipc2	0.169943	0.401482	0.999997
B2m	0.169772	0.363211	0.999997
Cd48	0.169367	0.400713	0.999997
Pdx1	0.168979	0.523198	0.999997
Isl1	0.168971	0.28214	0.999997
Ccl17	0.168714	0.435364	0.999997
Hoxb4	0.168691	0.385507	0.999997
Ghrl	0.168672	0.308809	0.999997
Poteg	0.168588	0.374716	0.999997
Prlr	0.168584	0.659605	0.999997
Gbp3	0.168564	0.206675	0.999997
Erich1	0.168537	0.219767	0.999997
Alg8	0.16776	0.19284	0.999997
Igf2bp3	0.167614	0.156082	0.999997
Spdya	0.167473	0.345709	0.999997
Pcdhb1	0.167383	0.394808	0.999997
Onecut2	0.1672	0.123423	0.999997
Actl9	0.166739	0.463945	0.999997
Prdm13	0.166727	0.382705	0.999997
Zmat1	0.166456	0.390968	0.999997
Klf14	0.16625	0.450326	0.999997
Anxa1	0.166215	0.346943	0.999997
Glyat	0.166058	0.438055	0.999997
Npc2	0.166038	0.371231	0.999997
Brip1	0.165959	0.329087	0.999997
Hao2	0.165867	0.392399	0.999997
Ripk2	0.16582	0.280045	0.999997
Isg20	0.165804	0.386903	0.999997
Nckap1l	0.165438	0.154365	0.999997
Mbtd1	0.165353	0.301983	0.999997
Lrrc30	0.165319	0.414684	0.999997
Cldn23	0.165265	0.366497	0.999997
Atp1b4	0.165222	0.588147	0.999997
Tia1	0.165044	0.40019	0.999997
Stc1	0.164793	0.189053	0.999997
Rwdd2b	0.164643	0.190418	0.999997
Adam3	0.164522	0.29771	0.999997
Zfhx4	0.164502	0.241547	0.999997
Mep1b	0.164188	0.440139	0.999997
Samd7	0.164005	0.408703	0.999997
Glmn	0.163889	0.23856	0.999997
Ccr5	0.163785	0.245625	0.999997
Mmp10	0.163729	0.351037	0.999997
Retn	0.163519	0.503996	0.999997
Serpinb11	0.163512	0.369132	0.999997
Rnf133	0.163509	0.414678	0.999997
Zxdb	0.163288	0.325623	0.999997
Sel1l2	0.163114	0.381178	0.999997
Fam25c	0.162944	0.53718	0.999997
Cd9	0.162904	0.437517	0.999997
Cps1	0.16289	0.295149	0.999997
Glb1l3	0.162664	0.410868	0.999997
Il18	0.162361	0.284168	0.999997
Klk13	0.162262	0.315803	0.999997
Gin1	0.162	0.261063	0.999997
Fgfbp1	0.161944	0.417191	0.999997
Tyr	0.161601	0.433474	0.999997
Sgk3	0.161599	0.198507	0.999997
Birc3	0.161561	0.293779	0.999997
Hcar2	0.161511	0.478233	0.999997
Impg2	0.161487	0.380869	0.999997
Tac4	0.161295	0.446229	0.999997
Taar1	0.160942	0.510421	0.999997
Prelid2	0.160805	0.443108	0.999997
Il3	0.160679	0.429549	0.999997
Actrt3	0.160557	0.383978	0.999997
Cpeb2	0.160351	0.388008	0.999997
Folh1	0.160311	0.27467	0.999997
Ubtfl1	0.160189	0.523414	0.999997
Sgcz	0.160154	0.366506	0.999997
Pcdhga1	0.160082	0.284861	0.999997
Pld6	0.15961	0.362825	0.999997
Spink6	0.158923	0.499768	0.999997
Nup37	0.158913	0.332758	0.999997
Tmem154	0.158453	0.419878	0.999997
Npy2r	0.158448	0.450873	0.999997
Tal2	0.158198	0.508445	0.999997
Cep55	0.158043	0.374316	0.999997
Caap1	0.157841	0.327291	0.999997
Tlr3	0.157635	0.228824	0.999997
Mylk4	0.157619	0.351538	0.999997
Fbxl7	0.157383	0.274583	0.999997
Slc4a7	0.157252	0.310383	0.999997
Hao1	0.157057	0.47418	0.999997
Apobr	0.157032	0.315867	0.999997
Cxcl11	0.156871	0.453163	0.999997
Cdkn2c	0.15658	0.30983	0.999997
Cxcl5	0.156384	0.374616	0.999997
Cideb	0.15637	0.362305	0.999997
Adh4	0.156369	0.405593	0.999997
Mei4	0.15636	0.375869	0.999997
Cdkn2b	0.156321	0.390826	0.999997
Lrif1	0.15621	0.304858	0.999997
Tnfsf10	0.155942	0.360409	0.999997
Mmp3	0.155795	0.364313	0.999997
St18	0.155682	0.292451	0.999997
Igsf6	0.155605	0.330092	0.999997
Gpr87	0.155492	0.463511	0.999997
Eqtn	0.155478	0.406026	0.999997
Klhdc7b	0.155466	0.386604	0.999997
Hist1h4a	0.15534	0.415145	0.999997
Abca6	0.155176	0.271233	0.999997
Stoml3	0.154817	0.434586	0.999997
M1ap	0.154758	0.42745	0.999997
Tlr4	0.154423	0.325104	0.999997
Slc26a7	0.154387	0.409202	0.999997
Pth	0.154077	0.56683	0.999997
Zim2	0.153567	0.45254	0.999997
Msx2	0.153443	0.361916	0.999997
Osmr	0.153398	0.257102	0.999997
Ap4e1	0.153035	0.233831	0.999997
Gimap8	0.15298	0.317597	0.999997
Icos	0.152938	0.428268	0.999997
Trim59	0.152925	0.422281	0.999997
Rbm4b	0.152806	0.308191	0.999997
Cxcl9	0.152508	0.46445	0.999997
Catsper4	0.152418	0.374269	0.999997
Anln	0.152114	0.372718	0.999997
Gbp6	0.151922	0.31943	0.999997
Slc13a1	0.151706	0.408723	0.999997
Htr4	0.15168	0.225436	0.999997
Gpc4	0.151649	0.388897	0.999997
Neurod4	0.151643	0.384217	0.999997
Nrg4	0.151314	0.311888	0.999997
Hmgb4	0.15116	0.628167	0.999997
Cmc1	0.151121	0.325005	0.999997
Pign	0.151073	0.186169	0.999997
Glt6d1	0.150863	0.464027	0.999997
Mmp13	0.15071	0.480418	0.999997
Arntl2	0.150637	0.221653	0.999997
Pram1	0.150382	0.310585	0.999997
Eppin	0.150341	0.443579	0.999997
Cma1	0.150302	0.438933	0.999997
Hoxd1	0.150299	0.52574	0.999997
C1qtnf3	0.150237	0.386542	0.999997
Cnga4	0.149882	0.426878	0.999997
Prr5l	0.149853	0.15907	0.999997
Dusp2	0.149766	0.443224	0.999997
Leap2	0.14971	0.526063	0.999997
Ptgr1	0.149641	0.330097	0.999997
Nova1	0.149513	0.390333	0.999997
Lrriq1	0.149419	0.211405	0.999997
Fbxo15	0.149292	0.421928	0.999997
Aknad1	0.149151	0.427087	0.999997
Adgrg7	0.149091	0.426671	0.999997
Dach1	0.149086	0.195017	0.999997
Ticam2	0.149074	0.353605	0.999997
Pyhin1	0.149017	0.484707	0.999997
Hoxb2	0.148791	0.526464	0.999997
Fgl1	0.148579	0.479133	0.999997
Gprc6a	0.148551	0.446969	0.999997
Avpr1b	0.1485	0.41691	0.999997
Xrcc4	0.148002	0.349086	0.999997
Prm1	0.147894	0.534614	0.999997
Cldn11	0.147767	0.576904	0.999997
Slc5a9	0.147705	0.462257	0.999997
Nup43	0.147586	0.332412	0.999997
Tex11	0.147359	0.712139	0.999997
Haus2	0.14728	0.302721	0.999997
Reg3a	0.147036	0.512312	0.999997
Cd207	0.147017	0.438273	0.999997
Stap1	0.146989	0.500337	0.999997
Actl7a	0.146713	0.515579	0.999997
Slc5a8	0.14667	0.416435	0.999997
Lrrc10	0.146528	0.464415	0.999997
Chd1l	0.146405	0.174676	0.999997
Krt72	0.14635	0.473449	0.999997
Triml1	0.146332	0.447303	0.999997
Alg6	0.146257	0.228511	0.999997
Fcer1a	0.146206	0.588047	0.999997
Adgre1	0.146165	0.277709	0.999997
Rpl10l	0.146086	0.570857	0.999997
Plp1	0.146035	0.58899	0.999997
Pwp1	0.145862	0.227325	0.999997
Fam19a4	0.145684	0.382183	0.999997
Plgrkt	0.145542	0.326273	0.999997
Hoxc9	0.145364	0.458736	0.999997
Cdca7l	0.145354	0.369852	0.999997
Lpar3	0.145296	0.43062	0.999997
Dlx6	0.145019	0.432954	0.999997
Slc24a5	0.144923	0.375726	0.999997
Magea8	0.144783	0.658552	0.999997
Pdgfd	0.144527	0.332981	0.999997
Npw	0.144274	0.50118	0.999997
Il1a	0.144236	0.450376	0.999997
Abcb5	0.144177	0.411666	0.999997
Slc35a1	0.144109	0.321189	0.999997
Evx1	0.144035	0.417009	0.999997
Unc5d	0.144027	0.365299	0.999997
Pcdhga6	0.143946	0.356812	0.999997
Rbm47	0.143816	0.404392	0.999997
Glipr1l2	0.143756	0.493784	0.999997
Dcn	0.143561	0.725468	0.999997
Asz1	0.143313	0.419068	0.999997
Hoxa1	0.143305	0.491928	0.999997
Hist1h2bh	0.143091	0.602604	0.999997
Pde6c	0.143078	0.372163	0.999997
Bbs12	0.143049	0.349033	0.999997
Trhr	0.142964	0.466044	0.999997
Hyal4	0.142907	0.530381	0.999997
Ccdc173	0.142861	0.379141	0.999997
Cwc22	0.142593	0.191661	0.999997
Uap1l1	0.142545	0.294578	0.999997
Wnk1	0.142417	0.47822	0.999997
Crabp2	0.142391	0.445515	0.999997
Cep57l1	0.142298	0.288259	0.999997
Agmo	0.141635	0.297814	0.999997
Pabpc5	0.141515	0.449079	0.999997
Ubox5	0.141468	0.209188	0.999997
Tcp11x2	0.141359	0.755446	0.999997
Setdb2	0.141208	0.307171	0.999997
Ift43	0.141049	0.299256	0.999997
Lvrn	0.141035	0.451192	0.999997
Atad5	0.140976	0.259574	0.999997
Brs3	0.140814	0.673607	0.999997
Tmprss11a	0.140789	0.409074	0.999997
Dynap	0.140779	0.570415	0.999997
Dclre1b	0.140512	0.248678	0.999997
Tpk1	0.140448	0.306239	0.999997
Ermn	0.140339	0.542496	0.999997
Otogl	0.140331	0.379444	0.999997
Atf7ip2	0.140271	0.477834	0.999997
Krcc1	0.14023	0.38067	0.999997
Ccl2	0.140085	0.583058	0.999997
Lamp3	0.140031	0.48336	0.999997
Pdgfc	0.139642	0.286143	0.999997
Tmc1	0.139411	0.445869	0.999997
Hacd4	0.139336	0.34948	0.999997
Cep76	0.139233	0.298232	0.999997
Lipf	0.138952	0.54304	0.999997
Tmem225	0.138942	0.59626	0.999997
Hpx	0.138863	0.478889	0.999997
Cd2	0.138735	0.495491	0.999997
Ppp1r42	0.138405	0.479209	0.999997
Steap4	0.138311	0.465963	0.999997
Lpcat2	0.138304	0.292463	0.999997
Vmo1	0.137555	0.562514	0.999997
Apbb1ip	0.137393	0.268156	0.999997
Trim21	0.137122	0.374529	0.999997
Rtp4	0.13706	0.445752	0.999997
Il18rap	0.136934	0.461467	0.999997
Sostdc1	0.136927	0.796306	0.999997
Slc46a3	0.136792	0.285541	0.999997
Uimc1	0.136731	0.2802	0.999997
S100a4	0.136731	0.493102	0.999997
Mapk13	0.136711	0.425246	0.999997
Olah	0.136476	0.457572	0.999997
Isg15	0.136463	0.500013	0.999997
Mx1	0.136407	0.413932	0.999997
Adamdec1	0.136322	0.483823	0.999997
Gimap5	0.136298	0.48534	0.999997
Mob1b	0.136242	0.476459	0.999997
Haus7	0.136109	0.537931	0.999997
Taar9	0.13606	0.567931	0.999997
Elovl3	0.136009	0.521174	0.999997
Alkbh3	0.135801	0.356445	0.999997
Irf9	0.13579	0.230321	0.999997
Sh3bgrl	0.135507	0.555285	0.999997
Fam72a	0.135447	0.430147	0.999997
Cdrt4	0.135444	0.569166	0.999997
Fbxw10	0.135371	0.425037	0.999997
Rptn	0.135364	0.512599	0.999997
Mtbp	0.135157	0.33084	0.999997
Hc	0.134951	0.455472	0.999997
Aif1	0.134767	0.329994	0.999997
Orc3	0.134683	0.422927	0.999997
Mettl21c	0.134677	0.569767	0.999997
Ncr1	0.134389	0.500183	0.999997
Cep295	0.134258	0.233316	0.999997
Ctsc	0.134216	0.354039	0.999997
Nsun7	0.13416	0.227063	0.999997
Ppcs	0.134145	0.315767	0.999997
Pon3	0.134013	0.47912	0.999997
Hoxa13	0.133955	0.601916	0.999997
Elane	0.133853	0.535373	0.999997
Triqk	0.133843	0.409631	0.999997
Ccdc102a	0.13381	0.432493	0.999997
Sntn	0.13378	0.51149	0.999997
Cd69	0.133777	0.49088	0.999997
Sypl	0.133705	0.43291	0.999997
Guca2b	0.133699	0.546392	0.999997
Tbccd1	0.133642	0.292716	0.999997
Cpxm2	0.133611	0.391321	0.999997
Ankar	0.133539	0.42995	0.999997
Cdkl3	0.133476	0.276854	0.999997
Tagap	0.133472	0.454692	0.999997
Cenpj	0.133349	0.29767	0.999997
Pdlim2	0.133221	0.272002	0.999997
Wee2	0.133101	0.44761	0.999997
Spata17	0.133062	0.415844	0.999997
Ms4a13	0.133038	0.56862	0.999997
Lrrc40	0.133031	0.335051	0.999997
Trim36	0.132641	0.278931	0.999997
Pax9	0.132522	0.43078	0.999997
Psma8	0.132507	0.487089	0.999997
Mrln	0.132427	0.585703	0.999997
Lair1	0.13222	0.281235	0.999997
Trpa1	0.132058	0.492509	0.999997
Rreb1	0.131968	0.26475	0.999997
Mael	0.131898	0.464611	0.999997
Tpo	0.131866	0.436671	0.999997
Fam214a	0.131825	0.409164	0.999997
Frmd7	0.131792	0.626883	0.999997
Styk1	0.131027	0.403108	0.999997
Defb4	0.130888	0.701627	0.999997
Abca1	0.130727	0.342729	0.999997
Ebf1	0.130676	0.349245	0.999997
Fundc2	0.130672	0.537052	0.999997
Elk3	0.130601	0.281695	0.999997
Gmnc	0.130545	0.421796	0.999997
Cd300e	0.130515	0.480565	0.999997
Cabp5	0.130502	0.515442	0.999997
Gja3	0.130437	0.455631	0.999997
Rad51b	0.130207	0.434965	0.999997
Qk	0.130191	0.583211	0.999997
Tmem255b	0.130178	0.406891	0.999997
Primpol	0.130147	0.313368	0.999997
Adi1	0.130136	0.375459	0.999997
Polr3g	0.130037	0.381765	0.999997
Cxcl3	0.130001	0.535474	0.999997
Pcdhb13	0.129942	0.299495	0.999997
Cx3cr1	0.129892	0.481579	0.999997
Gpr149	0.129826	0.379832	0.999997
Nlrp2	0.129801	0.513021	0.999997
Cplx4	0.129594	0.556113	0.999997
Vwa5a	0.129556	0.282214	0.999997
Ccbe1	0.129521	0.34326	0.999997
Mtnr1b	0.129472	0.57293	0.999997
Macc1	0.129456	0.511539	0.999997
Dpyd	0.1294	0.234854	0.999997
Pcdhga9	0.129299	0.342265	0.999997
Vps13c	0.129093	0.46101	0.999997
Cerkl	0.129072	0.355282	0.999997
Npy5r	0.12894	0.361993	0.999997
Krt76	0.12891	0.485583	0.999997
Fam228a	0.1287	0.351688	0.999997
Reg4	0.128616	0.522124	0.999997
Mlana	0.128457	0.528483	0.999997
P2rx6	0.128433	0.305228	0.999997
Atxn3	0.128402	0.390354	0.999997
Cd3e	0.128173	0.580532	0.999997
Hist1h2bj	0.128077	0.606191	0.999997
Rassf4	0.128056	0.25906	0.999997
Sspn	0.128036	0.318639	0.999997
Stk31	0.128004	0.524824	0.999997
Lcn12	0.127837	0.577347	0.999997
Nr1i2	0.127606	0.46484	0.999997
P2ry12	0.127584	0.491916	0.999997
Apbb3	0.12757	0.414303	0.999997
Gbp2	0.127512	0.332853	0.999997
Slc7a3	0.127508	0.560816	0.999997
Ctrl	0.127426	0.478073	0.999997
Magt1	0.127175	0.473798	0.999997
Cd36	0.127023	0.44506	0.999997
Tshr	0.126978	0.442043	0.999997
Snx20	0.126743	0.538809	0.999997
Lrrc14	0.126559	0.376986	0.999997
Ccdc125	0.126504	0.417411	0.999997
Pramef8	0.126403	0.334956	0.999997
Tbc1d19	0.126379	0.407482	0.999997
Krtap5-5	0.126379	0.579726	0.999997
Exd1	0.126314	0.408884	0.999997
Ikzf2	0.126201	0.288606	0.999997
Adtrp	0.12617	0.508901	0.999997
Pstk	0.126169	0.411315	0.999997
Havcr1	0.126111	0.521115	0.999997
Ccne2	0.125941	0.333975	0.999997
Gpr141	0.125875	0.537914	0.999997
Slc9b2	0.125864	0.42163	0.999997
Lilra5	0.125853	0.447259	0.999997
Rnf17	0.125777	0.435496	0.999997
Samsn1	0.125694	0.431851	0.999997
Mbnl3	0.125513	0.762944	0.999997
Baat	0.125499	0.495462	0.999997
Scgn	0.12521	0.448359	0.999997
Camp	0.125193	0.561769	0.999997
Cylc2	0.125132	0.583548	0.999997
Ltb4r2	0.125127	0.486917	0.999997
Il23a	0.125067	0.502554	0.999997
Wdr60	0.125038	0.275879	0.999997
Adgrf2	0.12501	0.506512	0.999997
Mt4	0.125004	0.636431	0.999997
Hsd3b2	0.124942	0.59052	0.999997
Sowahd	0.124904	0.685028	0.999997
Slc10a4	0.124825	0.470766	0.999997
Tmem67	0.124709	0.30278	0.999997
Htr2b	0.124331	0.495739	0.999997
Gcfc2	0.124185	0.308278	0.999997
Il9	0.124139	0.612438	0.999997
Rcbtb1	0.12403	0.517695	0.999997
Dlk1	0.123991	0.455526	0.999997
Ttll10	0.123986	0.446725	0.999997
Ppp1r1c	0.123983	0.466019	0.999997
Syt8	0.123843	0.527581	0.999997
Batf2	0.123788	0.525426	0.999997
Pi16	0.123742	0.514616	0.999997
C8b	0.123688	0.524211	0.999997
Cox18	0.123654	0.408774	0.999997
Parp12	0.123518	0.245718	0.999997
Map2k6	0.123436	0.340259	0.999997
Sfxn4	0.123369	0.256262	0.999997
Kdm6a	0.123343	0.503033	0.999997
Rgs18	0.123216	0.586962	0.999997
Rbakdn	0.123148	0.615621	0.999997
Dcaf12l1	0.123111	0.493208	0.999997
Hp	0.123009	0.604586	0.999997
Fmo5	0.122995	0.321831	0.999997
Ift74	0.122951	0.469511	0.999997
Pla2g12b	0.122946	0.544776	0.999997
Oip5	0.122839	0.550078	0.999997
Tyms	0.122838	0.426971	0.999997
Rxrg	0.122834	0.431375	0.999997
Ankrd49	0.122758	0.387616	0.999997
Sema3d	0.122744	0.292786	0.999997
Ccdc90b	0.122727	0.372858	0.999997
Serpinb2	0.122691	0.602632	0.999997
Dph7	0.122642	0.343875	0.999997
Cd180	0.122525	0.425309	0.999997
Hyls1	0.122399	0.371918	0.999997
Cpeb1	0.122298	0.498021	0.999997
Pik3ip1	0.122274	0.490619	0.999997
S100b	0.122245	0.557328	0.999997
Parp4	0.122077	0.259523	0.999997
Chodl	0.122038	0.563787	0.999997
Wdr27	0.122023	0.462825	0.999997
Depdc1b	0.121887	0.470338	0.999997
Tnfsf13b	0.121867	0.524042	0.999997
Pdlim4	0.121781	0.336798	0.999997
Itgbl1	0.121668	0.416067	0.999997
Slco4c1	0.121667	0.370547	0.999997
Igip	0.121653	0.577079	0.999997
Rergl	0.121559	0.599514	0.999997
Cenpp	0.121536	0.41692	0.999997
Lrrc69	0.121395	0.568373	0.999997
Rag1	0.12137	0.470228	0.999997
Prr11	0.121163	0.455927	0.999997
Chaf1b	0.121085	0.534175	0.999997
Sass6	0.121016	0.304407	0.999997
Slc44a5	0.120862	0.315695	0.999997
Enpp2	0.120837	0.874345	0.999997
Ostn	0.120765	0.596327	0.999997
Tmem229a	0.120741	0.568436	0.999997
Foxa3	0.12069	0.483177	0.999997
Adad1	0.120631	0.557804	0.999997
Rps27a	0.120564	0.582716	0.999997
Pxmp2	0.120344	0.455382	0.999997
Gpr171	0.120221	0.436649	0.999997
Ankef1	0.120218	0.380126	0.999997
Reg3g	0.120192	0.593353	0.999997
Sh2d4a	0.11997	0.490864	0.999997
Hrnr	0.119745	0.583807	0.999997
Ahr	0.119595	0.302472	0.999997
Mnd1	0.119509	0.566101	0.999997
Fam83b	0.119433	0.592523	0.999997
Tyrp1	0.119359	0.578791	0.999997
Prss21	0.119272	0.587465	0.999997
Ccdc66	0.119242	0.399254	0.999997
Dcdc2c	0.119115	0.530284	0.999997
Mgat4c	0.119079	0.369045	0.999997
Serpina7	0.119066	0.794422	0.999997
Depdc7	0.11905	0.509587	0.999997
Jarid2	0.11902	0.51667	0.999997
Sim2	0.118928	0.512885	0.999997
Nsl1	0.118928	0.553294	0.999997
Cysltr1	0.118859	0.708947	0.999997
Rpp30	0.118496	0.383515	0.999997
Rfesd	0.118409	0.418874	0.999997
T	0.118387	0.53663	0.999997
Ninj2	0.118255	0.496837	0.999997
Cyp19a1	0.118239	0.609583	0.999997
Traf3ip3	0.118176	0.457659	0.999997
Nanog	0.118065	0.544306	0.999997
Pstpip2	0.118034	0.367251	0.999997
Taf4b	0.11803	0.343479	0.999997
Pou2af1	0.118	0.50267	0.999997
Gprin3	0.117809	0.376315	0.999997
Pdzd3	0.117804	0.459773	0.999997
Nkap	0.117592	0.447969	0.999997
Cd300c	0.117464	0.584472	0.999997
Cxcl13	0.117122	0.567745	0.999997
Scn9a	0.117033	0.307645	0.999997
Htr2c	0.116919	0.66501	0.999997
Tmem42	0.116849	0.48409	0.999997
Lipc	0.116829	0.555516	0.999997
Colec10	0.116664	0.561669	0.999997
Vamp8	0.116524	0.49395	0.999997
Srsf9	0.116448	0.557842	0.999997
Rasgrp3	0.116437	0.319836	0.999997
Myl1	0.116426	0.573059	0.999997
Bche	0.116409	0.350848	0.999997
Tssk4	0.116293	0.558845	0.999997
Acr	0.116285	0.535766	0.999997
Hoxc8	0.116215	0.516559	0.999997
Pdlim3	0.115926	0.535624	0.999997
Mrgprx2	0.115708	0.559617	0.999997
Zgrf1	0.115571	0.347342	0.999997
Tmem215	0.115545	0.374318	0.999997
Creb5	0.115545	0.388179	0.999997
Amtn	0.115478	0.540258	0.999997
Cdnf	0.115309	0.478966	0.999997
Uts2b	0.115177	0.57681	0.999997
Opn1mw	0.115113	0.691333	0.999997
Itih3	0.115067	0.332283	0.999997
Scrg1	0.11503	0.51123	0.999997
Lum	0.114874	0.571716	0.999997
Crlf3	0.114723	0.391079	0.999997
Smc1b	0.114694	0.478771	0.999997
Pde1c	0.114671	0.247791	0.999997
Ptf1a	0.114641	0.610839	0.999997
Slc12a2	0.114621	0.659173	0.999997
Hoxa7	0.114561	0.547174	0.999997
Sstr5	0.114469	0.503224	0.999997
Ly86	0.114463	0.460776	0.999997
Atraid	0.114426	0.509255	0.999997
Plin2	0.11439	0.436522	0.999997
Art1	0.114302	0.529264	0.999997
Gpbp1l1	0.114069	0.501773	0.999997
Rfpl4b	0.114018	0.596011	0.999997
Adgrg6	0.113877	0.469218	0.999997
Abcc2	0.113774	0.502613	0.999997
Ifne	0.113724	0.680227	0.999997
Itgb2	0.113646	0.423366	0.999997
Blm	0.113619	0.364296	0.999997
Arhgdib	0.113577	0.449968	0.999997
Fadd	0.113547	0.422101	0.999997
Lpp	0.1135	0.32931	0.999997
Dydc1	0.113468	0.596032	0.999997
Ddias	0.11333	0.526918	0.999997
Tnfsf18	0.113171	0.570279	0.999997
C7	0.113169	0.521162	0.999997
Cd79a	0.112892	0.525528	0.999997
Ndp	0.112788	0.539	0.999997
Rnf180	0.112743	0.329255	0.999997
Hist1h2bf	0.112628	0.645163	0.999997
Sp100	0.112618	0.473737	0.999997
Fgf2	0.112566	0.530922	0.999997
Lactb2	0.112462	0.510364	0.999997
Lamp2	0.112443	0.611732	0.999997
Ambn	0.112399	0.568852	0.999997
Ccnb2	0.112309	0.495108	0.999997
Sp6	0.112297	0.481823	0.999997
Gulp1	0.112279	0.457794	0.999997
S100g	0.112147	0.760881	0.999997
Sh3yl1	0.112121	0.34629	0.999997
Twist2	0.11206	0.550934	0.999997
Lca5	0.111888	0.460716	0.999997
Gng8	0.111729	0.580328	0.999997
Tgm5	0.11172	0.568854	0.999997
Slc25a31	0.111678	0.54968	0.999997
Ear1	0.111671	0.67648	0.999997
Tmem81	0.111654	0.4451	0.999997
Rcbtb2	0.111619	0.373364	0.999997
Btbd18	0.111604	0.54249	0.999997
Plek	0.111492	0.40739	0.999997
Filip1l	0.11134	0.419995	0.999997
Ints2	0.111172	0.398386	0.999997
Trmt11	0.111036	0.446279	0.999997
Nt5dc1	0.111032	0.388331	0.999997
Dnajc5b	0.110991	0.582083	0.999997
Pcdha3	0.110833	0.432351	0.999997
Arsg	0.110705	0.439817	0.999997
Cdca8	0.110684	0.57959	0.999997
Mettl23	0.110617	0.515556	0.999997
Stag3	0.110569	0.481856	0.999997
Zik1	0.110459	0.411355	0.999997
Ednra	0.110373	0.426401	0.999997
Krt1	0.110275	0.43985	0.999997
P2ry13	0.110181	0.417519	0.999997
Gpnmb	0.110178	0.335964	0.999997
B3galt6	0.110157	0.391937	0.999997
Lep	0.110046	0.561741	0.999997
Zbtb20	0.110033	0.539856	0.999997
Gpr18	0.109983	0.49581	0.999997
Mmp12	0.109869	0.553993	0.999997
Antxr2	0.109729	0.475099	0.999997
Stat1	0.109694	0.293554	0.999997
Znhit3	0.109677	0.485468	0.999997
C1galt1	0.109676	0.484864	0.999997
Wsb1	0.109642	0.570552	0.999997
Kynu	0.109504	0.530599	0.999997
Tmprss11d	0.109484	0.588602	0.999997
Styx	0.109455	0.483711	0.999997
Nnt	0.109449	0.364815	0.999997
Slc44a1	0.109369	0.591213	0.999997
Mrgprd	0.109199	0.569678	0.999997
Ddx60	0.109038	0.488876	0.999997
Pramef12	0.10903	0.536019	0.999997
Erich4	0.108984	0.604089	0.999997
Terf1	0.108939	0.5111	0.999997
Plscr2	0.108912	0.567901	0.999997
Bcl2l15	0.108888	0.544452	0.999997
Cfap70	0.10881	0.465488	0.999997
Prdm1	0.108573	0.485062	0.999997
Epcam	0.108474	0.547266	0.999997
Wfdc2	0.108457	0.596414	0.999997
Bhmt2	0.10843	0.55942	0.999997
Cd226	0.108276	0.531533	0.999997
Klrk1	0.108264	0.566057	0.999997
Folr2	0.108257	0.609654	0.999997
Efemp1	0.10814	0.401298	0.999997
Myf6	0.108128	0.597559	0.999997
Gpr151	0.108105	0.556554	0.999997
Tnfrsf1b	0.107884	0.365614	0.999997
Chst9	0.107789	0.531422	0.999997
Mlh1	0.10775	0.361937	0.999997
Vstm5	0.107663	0.404829	0.999997
Lyst	0.107647	0.534087	0.999997
Olfml1	0.107643	0.556951	0.999997
Nek11	0.107623	0.478965	0.999997
Lyl1	0.10744	0.501641	0.999997
Zbtb37	0.107408	0.394979	0.999997
Tm4sf1	0.10736	0.506391	0.999997
Nmur1	0.107205	0.653081	0.999997
Dppa2	0.107155	0.572976	0.999997
Lgr5	0.107095	0.462043	0.999997
Serpinb7	0.107003	0.626437	0.999997
Cd84	0.106972	0.477474	0.999997
Nkx2-3	0.106957	0.560504	0.999997
Sugct	0.106906	0.446358	0.999997
Gpr1	0.106884	0.568857	0.999997
Pmp2	0.106862	0.626326	0.999997
Hlx	0.106797	0.522994	0.999997
Nkx2-1	0.106723	0.531315	0.999997
Cd28	0.106677	0.620647	0.999997
Aqp6	0.10663	0.558281	0.999997
Apex2	0.106481	0.573422	0.999997
Gjc2	0.106455	0.539565	0.999997
Fam167a	0.106437	0.457877	0.999997
Abi3bp	0.106371	0.517534	0.999997
Itga4	0.106319	0.384738	0.999997
Zdhhc19	0.106173	0.563205	0.999997
Tsga13	0.10616	0.589143	0.999997
Rps14	0.106121	0.650492	0.999997
Lrrc26	0.106098	0.507415	0.999997
Bcdin3d	0.106096	0.504576	0.999997
Sec11c	0.106044	0.6207	0.999997
Upk1b	0.106042	0.561598	0.999997
Gpm6b	0.105976	0.624126	0.999997
Slc17a5	0.105841	0.472209	0.999997
Cep112	0.105825	0.533672	0.999997
Casp8	0.105815	0.496161	0.999997
Cr2	0.105636	0.516678	0.999997
Gpsm3	0.105578	0.57964	0.999997
Lrriq3	0.105439	0.532595	0.999997
Tgif1	0.105429	0.519132	0.999997
Tktl2	0.105426	0.574844	0.999997
Tex15	0.105344	0.426238	0.999997
Abhd14b	0.10534	0.557631	0.999997
Usp44	0.105247	0.541749	0.999997
Cd40lg	0.1051	0.756075	0.999997
Cd109	0.105009	0.40696	0.999997
Enam	0.104919	0.513726	0.999997
Zfp37	0.104819	0.528072	0.999997
Hemgn	0.104793	0.579782	0.999997
Cenpi	0.10472	0.793529	0.999997
Vamp4	0.104619	0.575238	0.999997
Ammecr1	0.104447	0.642459	0.999997
Dennd2c	0.104417	0.545504	0.999997
Nsun3	0.104402	0.475357	0.999997
Gbp7	0.104343	0.425837	0.999997
Bub1b	0.103969	0.482598	0.999997
Lmod3	0.103902	0.610588	0.999997
Mecom	0.103898	0.463676	0.999997
Krtap6-2	0.103881	0.701657	0.999997
Ankrd28	0.103863	0.586678	0.999997
Tm4sf19	0.103847	0.643356	0.999997
Ccr7	0.103798	0.599817	0.999997
Csl	0.103652	0.587999	0.999997
Pcdhb10	0.103579	0.478645	0.999997
Chrdl2	0.10355	0.543365	0.999997
Nutm1	0.103514	0.535506	0.999997
Ggh	0.103419	0.647841	0.999997
Pnliprp2	0.103384	0.601647	0.999997
Pate4	0.103352	0.606936	0.999997
Rnf128	0.103334	0.582012	0.999997
Erich5	0.103326	0.489797	0.999997
Gp9	0.103319	0.606482	0.999997
Tm2d1	0.1033	0.572141	0.999997
Kcnk13	0.103158	0.428811	0.999997
Meig1	0.103103	0.597954	0.999997
Meox1	0.103076	0.575249	0.999997
Pacrgl	0.102977	0.480805	0.999997
Sycp2	0.102961	0.47338	0.999997
Proc	0.10293	0.604406	0.999997
Cxcl1	0.102886	0.600358	0.999997
Nipal1	0.102651	0.60648	0.999997
Mafa	0.102353	0.674551	0.999997
Slc5a12	0.102216	0.549796	0.999997
Slc18a1	0.102201	0.534848	0.999997
Wasf1	0.102137	0.659869	0.999997
Snx10	0.102099	0.647288	0.999997
Mrps24	0.102084	0.564548	0.999997
Nxpe4	0.102044	0.413663	0.999997
Bpifc	0.101995	0.548847	0.999997
Papolb	0.101904	0.604423	0.999997
Lpar6	0.101895	0.503495	0.999997
Sepsecs	0.101881	0.454256	0.999997
Cubn	0.101878	0.499631	0.999997
Olig2	0.101711	0.604632	0.999997
Tex101	0.101663	0.569418	0.999997
Calb2	0.101609	0.654124	0.999997
Anxa4	0.101495	0.408477	0.999997
Irf8	0.101436	0.499371	0.999997
Spp2	0.101432	0.599592	0.999997
Ffar1	0.101366	0.656793	0.999997
Tma16	0.10132	0.572018	0.999997
Dgat1	0.101263	0.519726	0.999997
Col28a1	0.101258	0.534294	0.999997
Oxgr1	0.101213	0.601117	0.999997
Htr7	0.101169	0.529945	0.999997
Trim24	0.100992	0.44763	0.999997
Tlr2	0.100959	0.59166	0.999997
Cyp4b1	0.100869	0.571593	0.999997
Lox	0.100799	0.580869	0.999997
Plag1	0.100773	0.517767	0.999997
Bbs7	0.10075	0.441641	0.999997
Tmem176a	0.100633	0.464838	0.999997
Slc17a2	0.100605	0.569023	0.999997
Eif4ebp3	0.100564	0.497489	0.999997
Ripply3	0.100529	0.582369	0.999997
Kcnrg	0.100377	0.59204	0.999997
Prss48	0.100372	0.593393	0.999997
Nfat5	0.100336	0.574658	0.999997
Ros1	0.100255	0.577438	0.999997
Dph6	0.100253	0.503029	0.999997
Gbe1	0.100232	0.459345	0.999997
Bmp5	0.100128	0.504596	0.999997
Qpct	0.100124	0.512475	0.999997
Galr3	0.100094	0.619095	0.999997
Stard5	0.0999801	0.452199	0.999997
Frem1	0.0999023	0.465143	0.999997
Fgf16	0.0997818	0.706478	0.999997
Parpbp	0.0997758	0.560075	0.999997
Riok2	0.0997347	0.465576	0.999997
Alox12b	0.0997321	0.411751	0.999997
Prkdc	0.0996713	0.37732	0.999997
Slc9c1	0.0996658	0.559038	0.999997
Usp9y	0.0996239	0.963314	0.999997
Blnk	0.0996104	0.521713	0.999997
Zfp36l2	0.0995841	0.55989	0.999997
Mlh3	0.0995468	0.476158	0.999997
Rnase10	0.0995413	0.649294	0.999997
Cmtm6	0.0993667	0.542448	0.999997
Tprg	0.0993446	0.620808	0.999997
Atxn7	0.0993135	0.521356	0.999997
Mgme1	0.0992237	0.427875	0.999997
Tnip3	0.0992208	0.556432	0.999997
S100a6	0.0992122	0.596573	0.999997
Mos	0.0992036	0.661799	0.999997
Slc17a3	0.0991711	0.588489	0.999997
Sntb1	0.0991151	0.474698	0.999997
Ptgs1	0.0991041	0.363841	0.999997
Ccser1	0.0990966	0.515039	0.999997
Eif2ak2	0.0990459	0.406858	0.999997
Fmo2	0.0990083	0.510376	0.999997
Prkaa2	0.0989921	0.542448	0.999997
Slc27a2	0.0989579	0.430903	0.999997
Arhgap15	0.0988342	0.415559	0.999997
Cited1	0.0988005	0.70586	0.999997
Zc3h12d	0.0987753	0.595053	0.999997
Galr1	0.0987455	0.529886	0.999997
Hs3st3a1	0.0985987	0.596845	0.999997
Hsf5	0.0985959	0.550695	0.999997
Agbl3	0.0983699	0.38653	0.999997
Rad51ap1	0.0983483	0.542057	0.999997
Strip2	0.098313	0.596181	0.999997
Slitrk4	0.098287	0.591598	0.999997
Spc25	0.0982837	0.605027	0.999997
Barhl2	0.0982195	0.603857	0.999997
Bend5	0.0982193	0.454152	0.999997
Trpm3	0.0981881	0.691993	0.999997
Spink4	0.0981874	0.649775	0.999997
Tmem98	0.0981842	0.575016	0.999997
Upp1	0.0981525	0.607362	0.999997
Rbm3	0.0981473	0.627677	0.999997
Mysm1	0.0980684	0.560838	0.999997
Zeb2	0.0979822	0.659238	0.999997
Ctsg	0.0979114	0.662172	0.999997
Cd68	0.0978852	0.517536	0.999997
Cenpk	0.0978736	0.599524	0.999997
Ccer1	0.0978673	0.625716	0.999997
Scimp	0.0976585	0.638847	0.999997
Dmrta1	0.0975963	0.629746	0.999997
Adrb2	0.0975788	0.563109	0.999997
Apela	0.0975427	0.65487	0.999997
Mobp	0.0975305	0.648647	0.999997
Mterf3	0.0975262	0.608212	0.999997
Esco2	0.0974822	0.635798	0.999997
Krt6a	0.0971406	0.649044	0.999997
Cdca5	0.0970951	0.588121	0.999997
Smco1	0.0970651	0.643599	0.999997
Hoxa2	0.0970482	0.642469	0.999997
Cfap69	0.0968308	0.459771	0.999997
Hoxc10	0.096821	0.628672	0.999997
Slc25a36	0.0966962	0.610363	0.999997
Frmd4b	0.0964951	0.363238	0.999997
Nrbp2	0.0962936	0.637153	0.999997
Skap2	0.0962762	0.49472	0.999997
Ptprq	0.0962133	0.598047	0.999997
Stx17	0.0961746	0.518546	0.999997
Pgm3	0.0960862	0.42108	0.999997
Mettl5	0.0959001	0.585835	0.999997
Gxylt1	0.0958897	0.475921	0.999997
Ddx10	0.0956862	0.466387	0.999997
Mgst1	0.0956376	0.575287	0.999997
Klf8	0.0954945	0.666708	0.999997
Etv1	0.0953996	0.66252	0.999997
Nlrp10	0.0953845	0.622112	0.999997
L1td1	0.0953287	0.641896	0.999997
Btnl1	0.0953099	0.653695	0.999997
Fap	0.0951863	0.548309	0.999997
Tex9	0.0950832	0.413193	0.999997
Cftr	0.0950654	0.586863	0.999997
Hnf4g	0.0950277	0.626387	0.999997
Ccdc88a	0.0948927	0.602812	0.999997
Hhipl1	0.0948853	0.456877	0.999997
Ndn	0.0947845	0.684127	0.999997
Wdpcp	0.0946725	0.450251	0.999997
Galntl5	0.0946665	0.635045	0.999997
Slc5a1	0.094642	0.624447	0.999997
Kcnj2	0.0945714	0.567863	0.999997
Six1	0.0945442	0.632901	0.999997
Hdx	0.0944894	0.640471	0.999997
C1s2	0.0944024	0.592918	0.999997
Dnase1l1	0.0943793	0.737738	0.999997
Clhc1	0.0943275	0.590707	0.999997
Myod1	0.0943189	0.603593	0.999997
Lhx1	0.0942985	0.595798	0.999997
Ino80c	0.094247	0.545241	0.999997
Tcta	0.0942352	0.570883	0.999997
Memo1	0.0941587	0.651844	0.999997
Slc25a40	0.0941009	0.542689	0.999997
Cdx2	0.0940818	0.65069	0.999997
Tas1r3	0.0940715	0.486776	0.999997
Ttyh2	0.0940263	0.561098	0.999997
Prdx1	0.0939927	0.661988	0.999997
Bbc3	0.0939753	0.530947	0.999997
Mss51	0.0939721	0.608351	0.999997
Adamts6	0.0939354	0.429504	0.999997
Ncf2	0.0937691	0.484148	0.999997
Dhrs9	0.0937193	0.661119	0.999997
Trdn	0.0936397	0.589359	0.999997
Gcg	0.0936149	0.637095	0.999997
Wnt8b	0.0934737	0.561139	0.999997
Aldob	0.0934054	0.576586	0.999997
Nek7	0.093405	0.594549	0.999997
Agxt	0.0933609	0.581596	0.999997
Prkd1	0.0932896	0.451901	0.999997
Clspn	0.0932846	0.592459	0.999997
Pdpn	0.0932639	0.532628	0.999997
Ifit1	0.093263	0.570748	0.999997
Calcb	0.093227	0.674428	0.999997
Slc22a14	0.0931818	0.653149	0.999997
Tmem125	0.0930349	0.552468	0.999997
Dio3	0.0928405	0.702111	0.999997
Tex35	0.0928173	0.635902	0.999997
Nipsnap3b	0.0927564	0.5698	0.999997
Ucn2	0.0926905	0.668148	0.999997
Nox3	0.0925797	0.666178	0.999997
Lypd6b	0.0925683	0.529778	0.999997
Liph	0.0925243	0.579242	0.999997
Pex2	0.0925235	0.611418	0.999997
Itgb8	0.0925046	0.649746	0.999997
Sypl2	0.0924953	0.479695	0.999997
Gjc3	0.0924889	0.674839	0.999997
Smco4	0.0924583	0.595695	0.999997
Guf1	0.092418	0.55348	0.999997
Clca2	0.0923081	0.584406	0.999997
Rft1	0.0922924	0.423073	0.999997
Kcna3	0.092286	0.554505	0.999997
Nip7	0.0922445	0.559022	0.999997
Alg14	0.0922358	0.560667	0.999997
Rnf13	0.0921931	0.638682	0.999997
Ms4a2	0.092135	0.636199	0.999997
Alg10b	0.0921305	0.652409	0.999997
Pdpr	0.0921199	0.499487	0.999997
Rwdd3	0.0921085	0.547433	0.999997
Nkx6-2	0.09196	0.587593	0.999997
P2rx5	0.0918919	0.524051	0.999997
Mitf	0.0918597	0.463451	0.999997
Aox1	0.091849	0.420693	0.999997
Rad51ap2	0.091836	0.550498	0.999997
Piga	0.0917878	0.565352	0.999997
Cpne3	0.0917376	0.528703	0.999997
Tmem102	0.091726	0.652673	0.999997
Noxa1	0.0915589	0.642091	0.999997
Trpc6	0.0914843	0.596053	0.999997
Dnase1	0.0914807	0.519468	0.999997
Galnt3	0.0913719	0.526091	0.999997
Atoh8	0.0912419	0.563341	0.999997
Tulp1	0.0912033	0.594682	0.999997
Tacr3	0.091075	0.547273	0.999997
Asxl2	0.0910445	0.478581	0.999997
Ifih1	0.0909932	0.455277	0.999997
Meiob	0.0908236	0.604165	0.999997
Drd1	0.0908166	0.514148	0.999997
Vwde	0.0907834	0.649439	0.999997
Ccdc169	0.0907574	0.580327	0.999997
Gla	0.0907105	0.574451	0.999997
Ttr	0.0904359	0.941107	0.999997
Aim2	0.0904023	0.552832	0.999997
Ghr	0.0903047	0.502927	0.999997
Ndnf	0.0902221	0.538687	0.999997
Bcas1	0.0902168	0.704819	0.999997
Pbk	0.0900736	0.594687	0.999997
Tstd1	0.0900437	0.659935	0.999997
Crisp1	0.0899842	0.665386	0.999997
Mboat1	0.0899725	0.500277	0.999997
Msc	0.0899433	0.634993	0.999997
Zwilch	0.0898309	0.604216	0.999997
Pyroxd1	0.0897129	0.463013	0.999997
Ccdc14	0.0895113	0.574748	0.999997
Nmu	0.0894866	0.697583	0.999997
Ugt2b1	0.0894856	0.625044	0.999997
Prim1	0.0894151	0.493872	0.999997
Klhl15	0.0893456	0.59032	0.999997
Tap2	0.0893362	0.480453	0.999997
Evi2b	0.0892994	0.621795	0.999997
Nat3	0.0892931	0.717581	0.999997
Pcdhb12	0.0892141	0.470199	0.999997
Mtmr11	0.0891833	0.469278	0.999997
Eif5	0.0891553	0.658039	0.999997
Cfh	0.0890705	0.485001	0.999997
Hopx	0.0890444	0.694459	0.999997
Mkrn2os	0.0889531	0.585519	0.999997
Actl6a	0.0888817	0.475477	0.999997
Tdgf1	0.0888558	0.608699	0.999997
Ispd	0.0888418	0.42023	0.999997
Cwf19l1	0.0887882	0.47331	0.999997
Spag16	0.0887494	0.506266	0.999997
Nudt21	0.0886991	0.593955	0.999997
Ido1	0.0886979	0.628882	0.999997
Cd27	0.0886698	0.631952	0.999997
Krt14	0.0886596	0.651159	0.999997
Evi2a	0.0884851	0.7014	0.999997
Hapln2	0.0884789	0.635175	0.999997
Nrg1	0.0884769	0.482123	0.999997
Acsm5	0.0883545	0.591011	0.999997
Slc25a26	0.088301	0.50459	0.999997
Rapgef6	0.0882738	0.580304	0.999997
Pop1	0.0882341	0.403598	0.999997
Mob3b	0.0882145	0.550519	0.999997
Xrn1	0.0882026	0.555244	0.999997
Kif20a	0.0881251	0.447345	0.999997
Ctnna3	0.0881238	0.433476	0.999997
Hcrtr2	0.088025	0.591888	0.999997
Alg13	0.0879522	0.670972	0.999997
Itga2	0.0878893	0.599028	0.999997
Sp9	0.0878564	0.554482	0.999997
Akap4	0.087833	0.786163	0.999997
Ctbs	0.0877125	0.59091	0.999997
Ryr2	0.0876561	0.625096	0.999997
Cwc27	0.0876305	0.533934	0.999997
Lmbrd2	0.0876244	0.628351	0.999997
Kctd11	0.0875002	0.555467	0.999997
Lin54	0.0874755	0.47062	0.999997
Ascl3	0.0874675	0.668738	0.999997
Panx3	0.0874536	0.652387	0.999997
Ttn	0.0874256	0.589066	0.999997
Arl13a	0.0873499	0.785187	0.999997
Rpl35a	0.0873074	0.639161	0.999997
Fev	0.0873032	0.643202	0.999997
Pcdhb15	0.0871947	0.510631	0.999997
Erich2	0.0871905	0.601991	0.999997
Riok3	0.0870853	0.626193	0.999997
Plagl1	0.0870841	0.546912	0.999997
Lcp2	0.0870742	0.614778	0.999997
Zfand1	0.0870518	0.565508	0.999997
Tgif2	0.0870439	0.511891	0.999997
Stpg1	0.0870139	0.551418	0.999997
Nfam1	0.0870101	0.619937	0.999997
Sytl5	0.0869762	0.657371	0.999997
Crot	0.0869564	0.572814	0.999997
Slc9a4	0.0869421	0.434369	0.999997
Zbtb39	0.0869325	0.446006	0.999997
Tmem39a	0.0868199	0.461877	0.999997
Spata16	0.0867265	0.66803	0.999997
Gys2	0.0866693	0.623678	0.999997
Epm2a	0.0866675	0.666304	0.999997
Mdm1	0.0864971	0.464066	0.999997
Nmbr	0.0864862	0.671966	0.999997
Slc30a7	0.0864742	0.466874	0.999997
Fam174a	0.0864373	0.671898	0.999997
Slc16a14	0.0863471	0.494475	0.999997
Fgf4	0.0863135	0.623333	0.999997
Odf1	0.0863023	0.650681	0.999997
Cd96	0.0862183	0.647877	0.999997
Tmem232	0.0861327	0.598426	0.999997
Prrx1	0.086084	0.516074	0.999997
Smc4	0.0860762	0.423003	0.999997
Olfml3	0.0860593	0.54855	0.999997
Cd300lf	0.0860479	0.567026	0.999997
Csmd3	0.0860199	0.597144	0.999997
Rpp38	0.0860196	0.612495	0.999997
Msgn1	0.085884	0.773788	0.999997
Nbeal1	0.0858233	0.550317	0.999997
Ldhal6b	0.0857601	0.662564	0.999997
Sult1c2	0.0857155	0.591816	0.999997
Sft2d2	0.085702	0.575193	0.999997
Tmem18	0.0856122	0.620436	0.999997
Abca13	0.0855826	0.607945	0.999997
Rd3l	0.0855822	0.735052	0.999997
Nfe2	0.0855085	0.667578	0.999997
Lhfpl3	0.0854772	0.608927	0.999997
Iqub	0.0853631	0.512317	0.999997
Zpbp2	0.0852613	0.68914	0.999997
Pzp	0.0852475	0.651518	0.999997
Lrrc6	0.0852387	0.539928	0.999997
Tchh	0.0852316	0.560587	0.999997
Tfdp2	0.085146	0.583264	0.999997
Mageb18	0.0851211	0.803696	0.999997
Tbp	0.0850862	0.60615	0.999997
Neurog1	0.0850658	0.647865	0.999997
Tbx21	0.0849836	0.637586	0.999997
Cflar	0.0847503	0.500569	0.999997
Ms4a5	0.0846964	0.699881	0.999997
Leng8	0.0846366	0.702026	0.999997
Igfals	0.0846066	0.620356	0.999997
Slc15a1	0.0845192	0.590201	0.999997
Neto1	0.0844704	0.699979	0.999997
Rhbdd1	0.0844668	0.470202	0.999997
Sall1	0.0843904	0.494344	0.999997
Ccdc30	0.0842732	0.385167	0.999997
Fundc1	0.0842641	0.647655	0.999997
Ptpn20	0.0842445	0.608798	0.999997
Plekhm3	0.0842403	0.555977	0.999997
Acer3	0.0841602	0.527258	0.999997
Inhba	0.0841573	0.59458	0.999997
Katnbl1	0.0841112	0.610617	0.999997
Dennd6a	0.084082	0.529022	0.999997
Tspan2	0.084055	0.706147	0.999997
Dennd4c	0.0840531	0.499534	0.999997
Bbox1	0.0840235	0.599714	0.999997
Pip5k1b	0.0840219	0.625223	0.999997
Mpp7	0.0840056	0.592555	0.999997
Dlx4	0.0840051	0.659616	0.999997
Arl10	0.083991	0.634521	0.999997
Fancl	0.0839759	0.543453	0.999997
Dach2	0.0839218	0.75131	0.999997
Grin2b	0.0839191	0.669308	0.999997
Zbbx	0.0838189	0.599534	0.999997
Btnl2	0.0838006	0.654542	0.999997
Meikin	0.0837565	0.686998	0.999997
Gdpd2	0.0836647	0.734022	0.999997
Slc2a2	0.0835984	0.642437	0.999997
Rln3	0.0835384	0.747038	0.999997
Prpf4	0.0835237	0.451325	0.999997
Tm7sf3	0.0835114	0.620316	0.999997
Uri1	0.0834927	0.608116	0.999997
Atp8b1	0.0834542	0.527905	0.999997
Cdh17	0.0834096	0.668041	0.999997
Ddx55	0.0833768	0.529283	0.999997
Gen1	0.0832698	0.614661	0.999997
Kel	0.0832479	0.663791	0.999997
Hmbox1	0.0832401	0.578594	0.999997
Ly9	0.0832092	0.622476	0.999997
Bub1	0.0831691	0.642134	0.999997
Cog5	0.0831528	0.593174	0.999997
Adgb	0.0831349	0.558311	0.999997
Lama4	0.0831253	0.51506	0.999997
Pkhd1l1	0.0831169	0.59731	0.999997
Ntf3	0.0831132	0.587156	0.999997
Atm	0.0830857	0.476778	0.999997
Fignl1	0.0830802	0.697016	0.999997
Prlhr	0.0830673	0.69087	0.999997
Gpr22	0.0830583	0.69383	0.999997
Mcur1	0.0830446	0.562783	0.999997
Tmem243	0.082948	0.570058	0.999997
Tmprss5	0.0828952	0.587864	0.999997
Krt8	0.0828826	0.570026	0.999997
Apcs	0.0828802	0.762619	0.999997
Cfap126	0.0828654	0.642989	0.999997
Nr1i3	0.0828057	0.60949	0.999997
Tmem236	0.0826997	0.651261	0.999997
Mx2	0.0826609	0.666908	0.999997
Ttc5	0.0826279	0.611382	0.999997
Ugdh	0.0825927	0.578902	0.999997
Cpox	0.0825488	0.667169	0.999997
Slc16a6	0.0825258	0.532604	0.999997
Tex30	0.0825118	0.589856	0.999997
Filip1	0.0824894	0.483476	0.999997
Gimap7	0.082394	0.707898	0.999997
Helq	0.0823917	0.450943	0.999997
Oaf	0.082306	0.49343	0.999997
Spesp1	0.0821603	0.689945	0.999997
Rad51	0.0821478	0.647837	0.999997
Nup155	0.0820582	0.426652	0.999997
Tbc1d32	0.0820561	0.477669	0.999997
Atr	0.0820481	0.55636	0.999997
Wdr75	0.0819996	0.598641	0.999997
Cd4	0.081994	0.611311	0.999997
Oscar	0.0818796	0.616678	0.999997
Il17f	0.0818645	0.674852	0.999997
Setmar	0.0818481	0.571454	0.999997
Cnot6l	0.0818435	0.645293	0.999997
Spanxn4	0.0817393	0.787148	0.999997
Dsg4	0.0816082	0.63093	0.999997
Catsperb	0.0815937	0.668276	0.999997
Dgkb	0.0815835	0.71459	0.999997
Ace2	0.0814728	0.855988	0.999997
Slc35a5	0.0814337	0.649334	0.999997
Eif2ak4	0.0813724	0.365039	0.999997
Amigo2	0.0812539	0.645582	0.999997
Nox4	0.0812468	0.647933	0.999997
Srgn	0.0812106	0.640438	0.999997
Cyb5rl	0.0811561	0.584492	0.999997
Il22ra2	0.0810911	0.700417	0.999997
Eci1	0.0810901	0.556707	0.999997
Zkscan8	0.0810647	0.575067	0.999997
Mettl2	0.0810563	0.51554	0.999997
Tgds	0.0810291	0.525967	0.999997
Fnip1	0.0810222	0.649676	0.999997
Cep72	0.080992	0.571952	0.999997
Uhmk1	0.0808705	0.715053	0.999997
Smim10l1	0.0807526	0.689859	0.999997
Mlf1	0.0807474	0.646186	0.999997
Clnk	0.0807242	0.663654	0.999997
Cep95	0.080713	0.480584	0.999997
Pomc	0.080633	0.654213	0.999997
Col12a1	0.0805936	0.559118	0.999997
Zkscan2	0.080556	0.570621	0.999997
Ifi30	0.0805374	0.717057	0.999997
Dmrta2	0.0805103	0.584386	0.999997
Chst5	0.0804822	0.660274	0.999997
Spidr	0.0804719	0.474866	0.999997
Rtkn2	0.0804567	0.509831	0.999997
Aspm	0.0804389	0.628942	0.999997
Tgfa	0.0804017	0.615538	0.999997
Hoxa10	0.0803843	0.649415	0.999997
Agxt2	0.0803504	0.655064	0.999997
C8g	0.0802709	0.644445	0.999997
Ercc6l2	0.0802501	0.53134	0.999997
Krtap1-3	0.0801623	0.740823	0.999997
Cd70	0.0801575	0.757432	0.999997
Tbc1d1	0.0799603	0.531257	0.999997
Ctxn2	0.0798249	0.650204	0.999997
Ryr3	0.0798219	0.56838	0.999997
Mtrf1	0.0797754	0.560592	0.999997
Krt23	0.0797647	0.656304	0.999997
Asb17	0.0797119	0.727602	0.999997
Magea2	0.0797087	0.862485	0.999997
Cela2a	0.0795925	0.626298	0.999997
Sox10	0.0795426	0.703074	0.999997
Klhl4	0.0794983	0.672478	0.999997
Cisd2	0.0794327	0.696891	0.999997
Trim6	0.0794274	0.650078	0.999997
Kcnn2	0.079376	0.675389	0.999997
Taf7	0.0793438	0.558536	0.999997
Serpinb5	0.079246	0.686635	0.999997
Urb2	0.079218	0.444871	0.999997
Ctnnal1	0.0792063	0.630382	0.999997
Gtf2a1	0.0791558	0.68032	0.999997
Duoxa2	0.0791042	0.690672	0.999997
Tor1aip1	0.0790539	0.62132	0.999997
Tmtc2	0.0790444	0.556203	0.999997
N4bp2l2	0.0790092	0.674304	0.999997
Car2	0.0790059	0.764291	0.999997
Dclre1c	0.0789825	0.445369	0.999997
Plscr4	0.0789529	0.624293	0.999997
Foxr1	0.0789031	0.615681	0.999997
Dhdh	0.0788746	0.49667	0.999997
Rnase4	0.0788221	0.645474	0.999997
Spint2	0.0787971	0.759221	0.999997
Tbc1d17	0.0787905	0.513955	0.999997
Abcb4	0.0787811	0.4381	0.999997
Tgfb3	0.0787517	0.475926	0.999997
Prtg	0.0787454	0.487934	0.999997
Hif3a	0.0786937	0.625958	0.999997
Tfap2d	0.0786073	0.702462	0.999997
Bmpr1b	0.0785761	0.579928	0.999997
Stxbp3	0.0785659	0.595216	0.999997
Atoh1	0.0785534	0.668507	0.999997
Dguok	0.0785205	0.568865	0.999997
Eml5	0.0783161	0.658346	0.999997
Apoc1	0.0783104	0.697249	0.999997
Uxt	0.078273	0.683473	0.999997
Zbtb6	0.0782652	0.681568	0.999997
Bglap	0.0782425	0.716995	0.999997
Uvssa	0.0782305	0.438704	0.999997
Ccnd1	0.0781171	0.703377	0.999997
Cd80	0.0779849	0.677623	0.999997
Fam177a	0.0779791	0.681662	0.999997
Cebpb	0.0779024	0.689269	0.999997
Aadacl3	0.0777286	0.73346	0.999997
Has2	0.077682	0.653695	0.999997
Gjd4	0.0776506	0.713595	0.999997
Nars2	0.077648	0.488108	0.999997
Pabpc4l	0.0776232	0.67828	0.999997
Cep128	0.0775774	0.553712	0.999997
Kmt2c	0.0775645	0.648044	0.999997
Malt1	0.0774749	0.501662	0.999997
Tc2n	0.077467	0.616322	0.999997
Npas3	0.0774095	0.503157	0.999997
Rmdn2	0.077363	0.568899	0.999997
Pds5a	0.0773468	0.649417	0.999997
Sp140	0.0773219	0.6598	0.999997
Sptssa	0.0773198	0.676681	0.999997
Rnf152	0.0773029	0.644905	0.999997
Armc3	0.077278	0.646564	0.999997
Ucn3	0.0772777	0.713916	0.999997
Oca2	0.0772678	0.645532	0.999997
Tmem8	0.0771392	0.53679	0.999997
Camkmt	0.0770526	0.519048	0.999997
Fpgt	0.0769927	0.650661	0.999997
Thoc6	0.0769411	0.597046	0.999997
Tyw5	0.0769081	0.591492	0.999997
Pip	0.0768641	0.800148	0.999997
Spaca6	0.0768463	0.619936	0.999997
Foxs1	0.0767484	0.736672	0.999997
Zdhhc12	0.076746	0.624524	0.999997
Kdelr2	0.0767337	0.590518	0.999997
Rnpc3	0.0766744	0.703479	0.999997
Lhx9	0.0766516	0.522184	0.999997
Slamf6	0.0766448	0.700704	0.999997
Flnb	0.0766327	0.574351	0.999997
Mpped2	0.0766284	0.565591	0.999997
Dtx3l	0.0766255	0.50642	0.999997
Pnldc1	0.076616	0.614612	0.999997
Ifi35	0.076565	0.627833	0.999997
Pros1	0.0765567	0.552013	0.999997
Abca12	0.0765272	0.684057	0.999997
Cnot6	0.0765099	0.667562	0.999997
Sema3c	0.0764905	0.561125	0.999997
Vps13b	0.0764494	0.635728	0.999997
Kbtbd3	0.0763863	0.580144	0.999997
Xirp2	0.0763373	0.66273	0.999997
Txk	0.0763127	0.633643	0.999997
Eny2	0.0762781	0.711439	0.999997
Tmed7	0.0762534	0.736967	0.999997
Nudt13	0.0761911	0.522272	0.999997
Itga8	0.0760492	0.526081	0.999997
Rfpl4	0.0760337	0.750211	0.999997
Amy1	0.0760128	0.688833	0.999997
Hbp1	0.0759012	0.656743	0.999997
Syt14	0.0758842	0.599017	0.999997
Cxcl16	0.0758497	0.645053	0.999997
Ttll8	0.0758299	0.625477	0.999997
Otx2	0.075817	0.732567	0.999997
Il15	0.0757989	0.704739	0.999997
Zzef1	0.0757198	0.558996	0.999997
Hsd17b13	0.0756947	0.710037	0.999997
Tmem138	0.0756825	0.554687	0.999997
Klhl40	0.0756672	0.639488	0.999997
Kit	0.0756245	0.687335	0.999997
Mctp1	0.0755926	0.675741	0.999997
Cldn1	0.0754585	0.71547	0.999997
Th	0.0753384	0.653978	0.999997
Sec22a	0.0752978	0.516363	0.999997
Ncapg2	0.0752734	0.539184	0.999997
Ccdc18	0.0752505	0.650794	0.999997
C1qtnf6	0.0752331	0.632567	0.999997
Dzip3	0.0751616	0.688351	0.999997
Slirp	0.075156	0.695958	0.999997
Gk2	0.0751485	0.750363	0.999997
Nhlrc1	0.0751321	0.629416	0.999997
Wdr36	0.0751084	0.651249	0.999997
Tecrl	0.0750654	0.709558	0.999997
Pfdn4	0.0750038	0.637129	0.999997
Gbx1	0.0749561	0.7381	0.999997
Bnc2	0.0749281	0.662885	0.999997
Prss41	0.0748073	0.665353	0.999997
Mms22l	0.0747981	0.629901	0.999997
Prdm11	0.0747838	0.555121	0.999997
Armc12	0.0747675	0.712643	0.999997
Fah	0.0747616	0.586666	0.999997
Flrt3	0.0747541	0.655955	0.999997
Il1rl1	0.0747525	0.677449	0.999997
N4bp2l1	0.0747459	0.639544	0.999997
Abhd1	0.0746034	0.618478	0.999997
Tyrobp	0.0745816	0.619359	0.999997
Slc7a7	0.0745381	0.645449	0.999997
Mtfmt	0.0745068	0.521082	0.999997
Exoc2	0.0744599	0.632642	0.999997
Was	0.0744575	0.797231	0.999997
Sdhaf3	0.0744362	0.683597	0.999997
Cep70	0.0744332	0.584266	0.999997
Gpr156	0.0743259	0.665971	0.999997
Ccr8	0.0743075	0.712668	0.999997
Tnfrsf11b	0.0743013	0.681624	0.999997
Ccdc158	0.0742881	0.677677	0.999997
Ctsd	0.0742717	0.768247	0.999997
Chrac1	0.0742328	0.675585	0.999997
Me3	0.0742282	0.589448	0.999997
Sclt1	0.0741717	0.609836	0.999997
Kcnk9	0.0741692	0.644658	0.999997
Plac8	0.0741301	0.714277	0.999997
Cgn	0.074062	0.527253	0.999997
Sytl2	0.0740036	0.635105	0.999997
Slc18b1	0.0738919	0.566979	0.999997
Lrrc31	0.0738882	0.717442	0.999997
Ahsg	0.0738806	0.732667	0.999997
Lrrc9	0.0738475	0.646457	0.999997
Slc19a3	0.0738362	0.621917	0.999997
Tmem245	0.0738305	0.621849	0.999997
Ttc12	0.0738214	0.598315	0.999997
Ism2	0.0737947	0.662576	0.999997
Mc5r	0.0737577	0.686014	0.999997
Brcc3	0.0737276	0.662991	0.999997
Ttc29	0.073645	0.706252	0.999997
Kctd12	0.0735578	0.762841	0.999997
Rnf5	0.0734704	0.723764	0.999997
Mroh2b	0.0734233	0.682397	0.999997
Cfap44	0.073403	0.44741	0.999997
Sestd1	0.0733244	0.643641	0.999997
Mixl1	0.0732551	0.743126	0.999997
Ripk3	0.0732503	0.7028	0.999997
Pga5	0.0732251	0.729397	0.999997
Efhc2	0.0731892	0.734255	0.999997
Efcab10	0.0731598	0.729876	0.999997
Kcnk10	0.0731423	0.585503	0.999997
Pld2	0.0730359	0.499752	0.999997
Slc27a6	0.073016	0.671474	0.999997
Cyp39a1	0.0729873	0.673705	0.999997
Glipr2	0.0729753	0.665225	0.999997
Cyp4x1	0.0729722	0.573564	0.999997
Irx2	0.0729494	0.70415	0.999997
Lepr	0.0729326	0.625833	0.999997
Sycp1	0.0729202	0.693995	0.999997
Slit2	0.0728797	0.63258	0.999997
A4gnt	0.0728688	0.724675	0.999997
Mylk3	0.0728374	0.683227	0.999997
Ugt3a1	0.0727834	0.714486	0.999997
Arhgef16	0.0727641	0.675753	0.999997
Rtca	0.0727315	0.697343	0.999997
Tipin	0.0726878	0.571293	0.999997
Lipe	0.0725738	0.527563	0.999997
Mbd3l2	0.0725381	0.691525	0.999997
Wdr17	0.0725368	0.64701	0.999997
Trmt10c	0.0725127	0.651696	0.999997
Gstt4	0.0725022	0.71097	0.999997
Fbxo32	0.0724705	0.629921	0.999997
Il21r	0.0724546	0.655687	0.999997
Fndc1	0.072438	0.557397	0.999997
Fam135b	0.0723779	0.63222	0.999997
Cacna1e	0.0723577	0.705356	0.999997
Krtap5-4	0.0723161	0.752872	0.999997
Lhx3	0.0722887	0.695303	0.999997
Lgals2	0.0722533	0.695205	0.999997
Plcz1	0.0722482	0.677456	0.999997
Mme	0.0722461	0.5567	0.999997
Sdr42e1	0.072204	0.600647	0.999997
Setd4	0.0721958	0.554493	0.999997
Gbp4	0.0721568	0.638893	0.999997
Tmigd1	0.0721207	0.71098	0.999997
Ccdc83	0.0721201	0.707506	0.999997
Tmem233	0.072109	0.781894	0.999997
Tgs1	0.0721033	0.641618	0.999997
Cetn1	0.0720438	0.808119	0.999997
Fam205c	0.0719394	0.570769	0.999997
Wdr72	0.0719081	0.696238	0.999997
Spink7	0.0718727	0.807118	0.999997
S100a16	0.0717465	0.737697	0.999997
Csf1	0.0717136	0.491399	0.999997
Btbd8	0.0715955	0.643684	0.999997
Hmgcll1	0.0715698	0.641305	0.999997
Aimp2	0.0714674	0.641229	0.999997
Tinf2	0.0714483	0.58382	0.999997
Wt1	0.0714261	0.681368	0.999997
Nvl	0.0714134	0.649422	0.999997
Slc25a43	0.0713394	0.807259	0.999997
Slc15a5	0.0713014	0.720546	0.999997
Sec14l5	0.0712847	0.510921	0.999997
Lim2	0.0710598	0.725312	0.999997
Cela1	0.071039	0.643721	0.999997
Clybl	0.0710211	0.582718	0.999997
Onecut3	0.0709533	0.706548	0.999997
Arhgap17	0.0709153	0.519112	0.999997
Tmem54	0.0709052	0.695222	0.999997
Cenpu	0.0708797	0.66381	0.999997
Fst	0.0708163	0.665789	0.999997
Emc1	0.0707776	0.676625	0.999997
Tmem26	0.0707556	0.66228	0.999997
Dock10	0.0707437	0.682896	0.999997
Hhip	0.0706993	0.492145	0.999997
Zdhhc15	0.070699	0.683614	0.999997
Nbas	0.0706834	0.624484	0.999997
Eya1	0.07068	0.50489	0.999997
Ptp4a1	0.0706696	0.716765	0.999997
Mtdh	0.0705688	0.751616	0.999997
Hoxd9	0.0704796	0.718524	0.999997
Magee2	0.0704368	0.736857	0.999997
Fgf21	0.0704278	0.747816	0.999997
Ssr3	0.0704128	0.741768	0.999997
Adam21	0.0703847	0.638086	0.999997
Hs2st1	0.0703309	0.705557	0.999997
Cisd1	0.0703217	0.740985	0.999997
Sppl2a	0.0703169	0.677293	0.999997
Bmi1	0.0703085	0.733961	0.999997
Ston2	0.0702871	0.579382	0.999997
Cpne8	0.0702295	0.620021	0.999997
Runx1	0.0702261	0.672449	0.999997
Xndc1	0.0702241	0.575248	0.999997
Prkra	0.0702028	0.677438	0.999997
Ganc	0.0701933	0.494897	0.999997
Rnf38	0.0701797	0.667447	0.999997
Acsm1	0.0701753	0.715908	0.999997
Wdhd1	0.0701726	0.56494	0.999997
Nphs2	0.0700855	0.716209	0.999997
Gfpt2	0.0700683	0.562359	0.999997
Tvp23b	0.0700383	0.689517	0.999997
Cth	0.0697974	0.701141	0.999997
Sp1	0.0697881	0.623334	0.999997
Wdfy2	0.0695848	0.598427	0.999997
Nkx2-4	0.0695365	0.778443	0.999997
Irak4	0.0694194	0.686809	0.999997
Lce1e	0.0694163	0.778349	0.999997
Mplkip	0.0693916	0.644098	0.999997
Prkg1	0.0693467	0.586499	0.999997
Calca	0.0691649	0.685679	0.999997
Atp6v0d2	0.0690887	0.69365	0.999997
Mettl25	0.0690462	0.626749	0.999997
Nek10	0.0690426	0.610147	0.999997
Dars	0.0690278	0.701726	0.999997
Ufl1	0.068952	0.671134	0.999997
Suco	0.0689007	0.681716	0.999997
Parp8	0.068823	0.636563	0.999997
Zdhhc13	0.0688042	0.606853	0.999997
Aldh1l2	0.0687651	0.550589	0.999997
Il18r1	0.068753	0.712327	0.999997
Shisa6	0.0687125	0.73941	0.999997
Bmp4	0.068669	0.661931	0.999997
Snai1	0.0686668	0.68827	0.999997
Cst8	0.068596	0.765124	0.999997
Trappc4	0.068567	0.714977	0.999997
Tmc8	0.068549	0.700185	0.999997
Galc	0.068438	0.590802	0.999997
Cdc25c	0.0684328	0.734427	0.999997
Lrba	0.0684103	0.63216	0.999997
Ptafr	0.0683191	0.659121	0.999997
Golph3l	0.0682731	0.61865	0.999997
Ccnc	0.0682665	0.703777	0.999997
Zw10	0.0681803	0.557558	0.999997
Grin2a	0.0681644	0.724334	0.999997
Acot9	0.0681548	0.666023	0.999997
Mospd1	0.0681548	0.73493	0.999997
Akap3	0.0681526	0.736711	0.999997
Pet100	0.068103	0.661189	0.999997
Ccl22	0.0680781	0.747884	0.999997
Rex2	0.0680607	0.726473	0.999997
Nrtn	0.0680194	0.748772	0.999997
Atf7	0.0680042	0.595269	0.999997
Rpp40	0.0679603	0.596895	0.999997
Trdmt1	0.0679542	0.639254	0.999997
Dntt	0.067924	0.695437	0.999997
Timm10	0.0678695	0.708254	0.999997
Cep44	0.0678628	0.61039	0.999997
Rcor3	0.0677272	0.626883	0.999997
Lyzl6	0.0677083	0.751207	0.999997
Nkx2-2	0.0676762	0.6228	0.999997
Ankrd37	0.067675	0.648982	0.999997
Rbpms2	0.0676148	0.694663	0.999997
Gypc	0.0675759	0.728548	0.999997
Tph2	0.0675345	0.681595	0.999997
Dsel	0.0675272	0.685912	0.999997
Nampt	0.0674803	0.695979	0.999997
Tslp	0.0674747	0.719103	0.999997
Ttc37	0.0674674	0.570595	0.999997
Iqcf3	0.0674227	0.723243	0.999997
Gpx2	0.0673875	0.737159	0.999997
Polb	0.0672464	0.699143	0.999997
Becn2	0.0672227	0.728605	0.999997
Stat3	0.0671864	0.599509	0.999997
Dram2	0.067085	0.642588	0.999997
Cript	0.0669943	0.702687	0.999997
Sft2d1	0.0669863	0.709364	0.999997
Zdhhc6	0.0669744	0.568982	0.999997
Cfap97	0.0669743	0.655195	0.999997
Pih1d1	0.0669026	0.639389	0.999997
Mccc1	0.0668545	0.679682	0.999997
Gja8	0.0667754	0.721813	0.999997
Mterf2	0.0667205	0.705645	0.999997
Cst3	0.0666393	0.77001	0.999997
Zcchc4	0.0665865	0.516115	0.999997
Glb1l2	0.0665583	0.591342	0.999997
Wdr31	0.0665292	0.571702	0.999997
Fam216b	0.0665156	0.711508	0.999997
Luc7l2	0.066508	0.774302	0.999997
Asb11	0.066465	0.784864	0.999997
Sirt1	0.0664599	0.640659	0.999997
Hace1	0.0664482	0.678193	0.999997
Tmprss11b	0.0663831	0.740648	0.999997
Seh1l	0.066365	0.673891	0.999997
Capza1	0.06636	0.684702	0.999997
Csnk1g1	0.0663254	0.63473	0.999997
Dpy19l4	0.0662833	0.610555	0.999997
Slc36a3	0.0662501	0.7376	0.999997
Lce1b	0.0662316	0.806186	0.999997
Pdlim5	0.0661226	0.654306	0.999997
Ccr1	0.0660269	0.773569	0.999997
Mettl24	0.0659507	0.672746	0.999997
Fbn1	0.0659106	0.501225	0.999997
Papolg	0.0659042	0.674163	0.999997
Kcnd1	0.0658995	0.782557	0.999997
Det1	0.0658611	0.645264	0.999997
Pde12	0.0657918	0.645036	0.999997
Rbm27	0.0657821	0.705462	0.999997
Tmem41a	0.0657804	0.668779	0.999997
Rdh10	0.0657779	0.653946	0.999997
Dtwd2	0.065726	0.669551	0.999997
Col22a1	0.0657025	0.6661	0.999997
Atp10b	0.0656808	0.625391	0.999997
Hsh2d	0.0656715	0.775904	0.999997
Itgav	0.06566	0.711231	0.999997
Chpt1	0.065657	0.751175	0.999997
Cpne2	0.06565	0.740081	0.999997
Slc22a18	0.0656407	0.711124	0.999997
Tcerg1l	0.065558	0.615517	0.999997
Dgkk	0.0655151	0.811604	0.999997
Abcg5	0.0655028	0.722978	0.999997
Acrv1	0.0654829	0.759671	0.999997
Eno4	0.0654246	0.610674	0.999997
Pcdhgb7	0.0654084	0.652131	0.999997
Tbc1d23	0.0653399	0.684551	0.999997
Vegfc	0.0652787	0.686377	0.999997
Pcdh15	0.0652692	0.580956	0.999997
Fbxl17	0.0652631	0.646062	0.999997
Spata6	0.0652237	0.603707	0.999997
Pcdha4	0.0651852	0.697094	0.999997
Pkdrej	0.0651498	0.688104	0.999997
Ovch2	0.0651413	0.726478	0.999997
Lonrf3	0.0651066	0.642758	0.999997
Hapln3	0.0650814	0.702029	0.999997
Sla	0.0650695	0.649309	0.999997
Armc2	0.0649868	0.617941	0.999997
Atp6ap1l	0.0649417	0.712457	0.999997
Krt27	0.0648866	0.740737	0.999997
Etv2	0.064886	0.727384	0.999997
Mrpl1	0.0648251	0.628609	0.999997
Opn4	0.0648075	0.649945	0.999997
Krt24	0.0648059	0.763907	0.999997
Brca2	0.0648	0.605509	0.999997
Isx	0.0647634	0.757419	0.999997
Zcwpw1	0.0647626	0.602205	0.999997
Ms4a15	0.0647524	0.725736	0.999997
Pskh1	0.0647331	0.615718	0.999997
Pusl1	0.0646926	0.654601	0.999997
Sp7	0.0646743	0.67116	0.999997
Cyp11b2	0.0646655	0.733714	0.999997
B4galt1	0.064646	0.620618	0.999997
Hdgfl1	0.0646438	0.752202	0.999997
Rbm11	0.0646211	0.664035	0.999997
Myct1	0.0645999	0.728012	0.999997
Gchfr	0.0645899	0.804235	0.999997
Ppwd1	0.0645689	0.696926	0.999997
Prc1	0.0645487	0.670022	0.999997
Taar6	0.0645256	0.799722	0.999997
Acy3	0.0645169	0.695272	0.999997
Lbr	0.0645113	0.609236	0.999997
Smim14	0.0644525	0.73558	0.999997
Zfand5	0.0644513	0.748709	0.999997
Scml2	0.0644038	0.835177	0.999997
Fcer1g	0.0643475	0.706468	0.999997
Cidea	0.0643333	0.683421	0.999997
Adig	0.0643197	0.783072	0.999997
Nfib	0.0642933	0.755742	0.999997
Fancm	0.064282	0.545172	0.999997
Anks4b	0.0642811	0.739544	0.999997
Erv3	0.0640898	0.745107	0.999997
Nsmaf	0.0640445	0.66534	0.999997
Oaz3	0.064043	0.67366	0.999997
Susd1	0.0640029	0.564618	0.999997
Nkx2-6	0.0640001	0.762205	0.999997
Ckmt2	0.0639692	0.762655	0.999997
Cblb	0.0639668	0.625163	0.999997
Ppl	0.0638852	0.590845	0.999997
Sema5a	0.0638055	0.727475	0.999997
Spef2	0.0638005	0.576434	0.999997
Fcgr3	0.0637954	0.641462	0.999997
Txlnb	0.0637827	0.684003	0.999997
Rest	0.0637441	0.647254	0.999997
Gfra1	0.06374	0.698017	0.999997
Fsd1l	0.0636874	0.706947	0.999997
Pkib	0.0636325	0.622216	0.999997
Tceal7	0.063581	0.815831	0.999997
Slc25a34	0.0635699	0.673769	0.999997
Hmga2	0.0635324	0.714688	0.999997
Atp8b4	0.0634255	0.755231	0.999997
Tab3	0.0634214	0.68453	0.999997
Degs1	0.0634126	0.777689	0.999997
Nanos2	0.0633978	0.747401	0.999997
Prkcq	0.0633782	0.589391	0.999997
Smpx	0.0633755	0.851642	0.999997
Esp18	0.0633625	0.786902	0.999997
Tmem167	0.0633528	0.674429	0.999997
Adgrl4	0.0632659	0.653534	0.999997
Erich6	0.0632035	0.682028	0.999997
Cfl2	0.0631958	0.769894	0.999997
Qdpr	0.0631847	0.778502	0.999997
Slc22a4	0.0630926	0.613561	0.999997
Topbp1	0.063026	0.543983	0.999997
Lrrc14b	0.0630227	0.717809	0.999997
Hcls1	0.0629206	0.631708	0.999997
Lrpprc	0.062912	0.721562	0.999997
Klrb1	0.0628962	0.757696	0.999997
Uros	0.062892	0.649378	0.999997
Prkca	0.0628895	0.76234	0.999997
Nkpd1	0.0628583	0.693046	0.999997
Dennd6b	0.062839	0.665083	0.999997
Flg2	0.0628335	0.727739	0.999997
Krtap21-1	0.0627812	0.809051	0.999997
Lcn4	0.0627455	0.770659	0.999997
Cadps2	0.0627321	0.743094	0.999997
Tbc1d8b	0.0627297	0.647806	0.999997
Nr3c2	0.062721	0.771235	0.999997
Syce1	0.0626666	0.770155	0.999997
Chrm5	0.0626513	0.712511	0.999997
Plac8l1	0.0626371	0.806745	0.999997
Rps29	0.0626227	0.810448	0.999997
Ddah2	0.0626182	0.647648	0.999997
Coq3	0.0626178	0.665709	0.999997
Bend4	0.0626121	0.514813	0.999997
Acpp	0.062549	0.748846	0.999997
Krt12	0.0625332	0.66506	0.999997
Parvg	0.0625005	0.629823	0.999997
Braf	0.0624919	0.764456	0.999997
Sh3d21	0.0624645	0.717219	0.999997
Fyco1	0.0624612	0.681576	0.999997
Barx2	0.0623708	0.70928	0.999997
Ropn1l	0.0623492	0.746726	0.999997
Plce1	0.0622874	0.538633	0.999997
Kcnv1	0.0622655	0.710145	0.999997
Lrrc36	0.0622558	0.728002	0.999997
Sox15	0.0621951	0.754498	0.999997
Plxna4	0.0621745	0.725144	0.999997
Clcn2	0.0621015	0.71847	0.999997
Lrp1b	0.0620964	0.728616	0.999997
Nfatc3	0.0620407	0.620348	0.999997
Zbtb45	0.0620351	0.630361	0.999997
Ska3	0.0620166	0.70442	0.999997
Arhgef6	0.0618955	0.674853	0.999997
Rsph9	0.0618617	0.691116	0.999997
Pla2g4d	0.0617727	0.75002	0.999997
Erap1	0.0617213	0.632775	0.999997
Wars2	0.0617064	0.594706	0.999997
Arhgef38	0.0615631	0.755544	0.999997
Arhgef39	0.0615427	0.719965	0.999997
Prr18	0.0614411	0.797273	0.999997
Plac1	0.0614378	0.85983	0.999997
Slitrk2	0.0614347	0.708977	0.999997
Vps29	0.061428	0.768235	0.999997
[truncated: 13,640 more rows]

## Sheet: Older3TC v Older Mice TE
TE	Family	Class	log2FoldChange	pvalue	FDR
CENSAT_MC	centr	Satellite	1.88428	0.00119389	0.999971
RMER3D4	ERVK	LTR	0.409483	0.221629	0.999971
Cheshire_Mars	hAT-Charlie	DNA	0.313901	0.251892	0.999971
MER50B	ERV1	LTR	0.301798	0.0583645	0.999971
LTR36	ERV1	LTR	0.255951	0.332445	0.999971
L1M2a1	L1	LINE	0.210673	0.420052	0.999971
GSAT_MM	Satellite	Satellite	0.2106	0.241644	0.999971
C573_MM	C573_MM	Other	0.206333	0.871151	0.999971
MER72B	ERV1	LTR	0.206254	0.180018	0.999971
IAPEY5_I-int	ERVK	LTR	0.171432	0.421472	0.999971
MER83B-int	ERV1	LTR	0.137897	0.503191	0.999971
Eulor9B	DNA	DNA	0.137858	0.52534	0.999971
LTR44	ERV1	LTR	0.13064	0.72556	0.999971
MER101B	ERV1	LTR	0.120165	0.50474	0.999971
MER47C	TcMar-Tigger	DNA	0.119302	0.551609	0.999971
LTR9D	ERV1	LTR	0.117338	0.566552	0.999971
MER132	TcMar-Pogo	DNA	0.109884	0.525151	0.999971
MURVY-int	ERV1	LTR	0.10289	0.830884	0.999971
IAPLTR3	ERVK	LTR	0.0890921	0.85058	0.999971
LTR45	ERV1	LTR	0.0886059	0.575111	0.999971
RLTR46	ERVK	LTR	0.0852338	0.626559	0.999971
MER50-int	ERV1	LTR	0.0790947	0.627342	0.999971
LTR9A1	ERV1	LTR	0.0780433	0.705866	0.999971
ZP3AR	Satellite	Satellite	0.0762429	0.423958	0.999971
MurSAT1	Satellite	Satellite	0.0732316	0.865972	0.999971
X7D_LINE	CR1	LINE	0.0731899	0.710621	0.999971
MER51-int	ERV1	LTR	0.0708547	0.73048	0.999971
Helitron2Na_Mam	Helitron	RC?	0.0687613	0.588797	0.999971
MamGypLTR2c	Gypsy	LTR	0.0623734	0.706793	0.999971
MLT1E1-int	ERVL-MaLR	LTR	0.0598776	0.770533	0.999971
LTR9	ERV1	LTR	0.0587484	0.787407	0.999971
LTR86B2	ERVL	LTR	0.0575129	0.70714	0.999971
X2_LINE	CR1	LINE	0.0535627	0.742642	0.999971
MER126	DNA	DNA	0.0483118	0.733695	0.999971
Mam_R4	Dong-R4	LINE	0.045839	0.748984	0.999971
MamGyp-int	Gypsy	LTR	0.045207	0.744835	0.999971
RLTR5_Mm	ERV1	LTR	0.0448906	0.879208	0.999971
MER136	DNA	DNA	0.0444688	0.804095	0.999971
MER66B	ERV1	LTR	0.0430394	0.840678	0.999971
L1MEg1	L1	LINE	0.0424106	0.741753	0.999971
B1_Mus1	Alu	SINE	0.041991	0.74709	0.999971
B1_Mus2	Alu	SINE	0.0417255	0.745212	0.999971
Tigger16a	TcMar-Tigger	DNA	0.0395319	0.729737	0.999971
Tigger10	TcMar-Tigger	DNA	0.0392007	0.709406	0.999971
MER57E2	ERV1	LTR	0.0388579	0.814397	0.999971
B1_Mm	Alu	SINE	0.0387273	0.764954	0.999971
MamRep4096	hAT	DNA	0.0368124	0.806112	0.999971
X5B_LINE	CR1	LINE	0.0362226	0.830629	0.999971
Ricksha_a	MULE-MuDR	DNA	0.0356976	0.832258	0.999971
MER92C	ERV1	LTR	0.0335653	0.833676	0.999971
MURVY-LTR	ERV1	LTR	0.0335275	0.897727	0.999971
MER104	TcMar-Tc2	DNA	0.0333394	0.776922	0.999971
RLTR19D	ERVK	LTR	0.0330295	0.836556	0.999971
MamRep488	hAT-Tip100	DNA	0.0322696	0.850005	0.999971
DNA1_Mam	TcMar	DNA	0.0315836	0.818557	0.999971
Charlie11	hAT-Charlie	DNA	0.0306284	0.838017	0.999971
MER113A	hAT-Charlie	DNA	0.0304586	0.790089	0.999971
Charlie20a	hAT-Charlie	DNA	0.0293663	0.826572	0.999971
MER72	ERV1	LTR	0.0285938	0.895096	0.999971
Kanga1d	TcMar-Tc2	DNA	0.027321	0.864342	0.999971
X7B_LINE	CR1	LINE	0.0268713	0.812899	0.999971
Charlie14a	hAT-Charlie	DNA	0.0267895	0.859235	0.999971
L1M2b	L1	LINE	0.0262051	0.883917	0.999971
MER135	DNA	DNA	0.0261741	0.842795	0.999971
RLTR13C3	ERVK	LTR	0.0246938	0.929452	0.999971
B1_Mur4	Alu	SINE	0.0241216	0.848526	0.999971
LTR84b	ERVL	LTR	0.0238973	0.878819	0.999971
X6A_LINE	CR1	LINE	0.0238702	0.855576	0.999971
MER97d	hAT-Tip100	DNA	0.0238402	0.896868	0.999971
RLTR30	ERV1	LTR	0.0236024	0.876662	0.999971
RLTR44-int	ERVK	LTR	0.0231052	0.911891	0.999971
LTR64	ERV1	LTR	0.0229515	0.919043	0.999971
RLTR12E	ERVK	LTR	0.0228827	0.877558	0.999971
MER20B	hAT-Charlie	DNA	0.0227221	0.870108	0.999971
MER87	ERV1	LTR	0.0218188	0.878309	0.999971
MER46C	TcMar-Tigger	DNA	0.0212628	0.873596	0.999971
IAPEy-int	ERVK	LTR	0.0208685	0.93148	0.999971
MER123	DNA	DNA	0.0202016	0.874766	0.999971
X8_LINE	CR1	LINE	0.0201938	0.874352	0.999971
RLTR6_Mm	ERV1	LTR	0.0199709	0.889486	0.999971
Charlie23a	hAT-Charlie	DNA	0.0195279	0.885712	0.999971
AmnSINE2	Deu	SINE	0.019344	0.881703	0.999971
Eulor1	DNA	DNA	0.019214	0.884551	0.999971
MLT1A-int	ERVL-MaLR	LTR	0.0188987	0.890784	0.999971
MER2B	TcMar-Tigger	DNA	0.0186564	0.883887	0.999971
LTR88c	Gypsy	LTR	0.0174991	0.898549	0.999971
Charlie9	hAT-Charlie	DNA	0.0172818	0.883375	0.999971
LTR40A1	ERVL	LTR	0.0170108	0.892583	0.999971
MamRep38	hAT	DNA	0.0155703	0.912105	0.999971
MER66C	ERV1	LTR	0.0152088	0.932362	0.999971
MER96B	hAT-Tip100	DNA	0.0150268	0.910902	0.999971
MT2_Mm	ERVL	LTR	0.0149973	0.928486	0.999971
Charlie10b	hAT-Charlie	DNA	0.0148529	0.928275	0.999971
ORSL-2a	hAT-Tip100	DNA	0.014609	0.908664	0.999971
IAPEY_LTR	ERVK	LTR	0.0142111	0.943979	0.999971
Tigger12c	TcMar-Tigger	DNA	0.0141741	0.919844	0.999971
B2_Mm2	B2	SINE	0.0139475	0.910892	0.999971
LTR34	ERV1	LTR	0.0138143	0.955477	0.999971
RLTR20C1_MM	ERVK	LTR	0.0135966	0.924121	0.999971
MER91B	hAT-Tip100	DNA	0.0132377	0.912884	0.999971
MER127	TcMar-Tigger	DNA	0.0132216	0.920016	0.999971
RLTR17B_Mm	ERVK	LTR	0.0127607	0.929961	0.999971
LTR73	ERV1	LTR	0.01251	0.932954	0.999971
B2_Mm1t	B2	SINE	0.0123871	0.918024	0.999971
X3_LINE	RTE-BovB	LINE	0.012339	0.931713	0.999971
RLTR12G	ERVK	LTR	0.0122916	0.933604	0.999971
LTR86A2	ERVL	LTR	0.012115	0.918164	0.999971
MER99	hAT	DNA	0.0119409	0.934018	0.999971
RLTR43B	ERVK	LTR	0.0118636	0.983963	0.999971
MamGypLTR2b	Gypsy	LTR	0.0118628	0.943554	0.999971
MER44C	TcMar-Tigger	DNA	0.0118275	0.931082	0.999971
B2_Mm1a	B2	SINE	0.0117775	0.917651	0.999971
RLTR3_Mm	ERVK	LTR	0.0117523	0.944028	0.999971
SYNREP_MM	Satellite	Satellite	0.0115539	0.93697	0.999971
B1_Mur3	Alu	SINE	0.0112491	0.92827	0.999971
MTA_Mm	ERVL-MaLR	LTR	0.0111144	0.938787	0.999971
Tigger16b	TcMar-Tigger	DNA	0.0108647	0.939072	0.999971
LTR86B1	ERVL	LTR	0.0106349	0.940378	0.999971
PB1D9	Alu	SINE	0.00981525	0.932334	0.999971
ERVB3_1-LTR_MM	ERVK	LTR	0.00968437	0.950239	0.999971
Plat_L3	CR1	LINE	0.00958859	0.937362	0.999971
MER88	ERVL	LTR	0.0091298	0.947821	0.999971
Tigger9b	TcMar-Tigger	DNA	0.0090132	0.943591	0.999971
RLTR22_Mus	ERVK	LTR	0.0088733	0.95886	0.999971
RLTR18B	ERVK	LTR	0.00854945	0.95259	0.999971
MER106A	hAT-Charlie	DNA	0.00841581	0.951883	0.999971
MER44B	TcMar-Tigger	DNA	0.00762548	0.953121	0.999971
MER94B	hAT-Blackjack	DNA	0.00759728	0.961417	0.999971
MER117	hAT-Charlie	DNA	0.0074433	0.955014	0.999971
LTR32	ERVL	LTR	0.00740482	0.973888	0.999971
MER97c	hAT-Tip100	DNA	0.00708294	0.966613	0.999971
MT-int	ERVL-MaLR	LTR	0.00699059	0.96408	0.999971
RLTR44E	ERVK	LTR	0.00688946	0.966495	0.999971
ORR1A0	ERVL-MaLR	LTR	0.00680137	0.963605	0.999971
B1_Mur2	Alu	SINE	0.00642897	0.959003	0.999971
ORSL	hAT-Tip100	DNA	0.00634993	0.967033	0.999971
Kanga11a	TcMar-Tc2	DNA	0.00627223	0.965112	0.999971
MER119	hAT-Charlie	DNA	0.00613509	0.965408	0.999971
RLTR42	ERVK	LTR	0.00601995	0.966003	0.999971
RLTR20C2_MM	ERVK	LTR	0.00594519	0.966482	0.999971
Charlie5	hAT-Charlie	DNA	0.00558539	0.965348	0.999971
MER5C1	hAT-Charlie	DNA	0.00485476	0.972258	0.999971
MER106B	hAT-Charlie	DNA	0.00423176	0.975823	0.999971
Cheshire	hAT-Charlie	DNA	0.0040799	0.974798	0.999971
Charlie10	hAT-Charlie	DNA	0.00404825	0.978924	0.999971
B1_Mur1	Alu	SINE	0.00403933	0.97428	0.999971
Tigger11a	TcMar-Tigger	DNA	0.00385815	0.977842	0.999971
MERX	TcMar-Tigger	DNA	0.00384577	0.980118	0.999971
L1M6	L1	LINE	0.0035256	0.980366	0.999971
Charlie19a	hAT-Charlie	DNA	0.003444	0.97896	0.999971
MamRep137	TcMar-Tigger	DNA	0.00341079	0.980937	0.999971
IAPEY3_LTR	ERVK	LTR	0.00312594	0.985303	0.999971
RLTR20B3A_MM	ERVK	LTR	0.00289023	0.985658	0.999971
IAPEY3C_LTR	ERVK	LTR	0.00254898	0.989964	0.999971
Ricksha	MuDR	DNA	0.00223704	0.987743	0.999971
IAPEY2_LTR	ERVK	LTR	0.00214042	0.989938	0.999971
MLT1F	ERVL-MaLR	LTR	0.00205572	0.988582	0.999971
Tigger13a	TcMar-Tigger	DNA	0.00192232	0.988528	0.999971
Charlie8	hAT-Charlie	DNA	0.00188714	0.98839	0.999971
RMER19A	ERVK	LTR	0.0016401	0.99157	0.999971
MER63C	hAT-Blackjack	DNA	0.00138263	0.992882	0.999971
MLT1I	ERVL-MaLR	LTR	0.00101877	0.994483	0.999971
Charlie13a	hAT-Charlie	DNA	0.00101547	0.994103	0.999971
B1F2	Alu	SINE	0.00100862	0.993556	0.999971
RLTR33	ERVK	LTR	0.000894094	0.995461	0.999971
MLTR18D_MM	ERVK	LTR	0.00078248	0.995822	0.999971
Kanga1b	TcMar-Tc2	DNA	0.000598512	0.997036	0.999971
MIR3	MIR	SINE	0.000242238	0.998438	0.999971
AmnSINE1	Deu	SINE	0.000234049	0.998508	0.999971
PB1	Alu	SINE	0.000216279	0.998581	0.999971
LTR28B	ERV1	LTR	0.000208953	0.99873	0.999971
L5	RTE-X	LINE	8.05e-05	0.999522	0.999971
RLTR44B	ERVK	LTR	-5.34e-05	0.999759	0.999971
Charlie25	hAT-Charlie	DNA	-5.61e-05	0.999708	0.999971
LTR80B	ERVL	LTR	-0.000272481	0.998481	0.999971
Helitron1Nb_Mam	Helitron	RC	-0.000616989	0.996313	0.999971
MuRRS-int	ERV1	LTR	-0.00069316	0.997719	0.999971
MLTR31C_MM	ERVK	LTR	-0.000918317	0.994981	0.999971
MER112	hAT-Charlie	DNA	-0.000958596	0.99419	0.999971
Charlie22a	hAT-Charlie	DNA	-0.000977684	0.994096	0.999971
Kanga1a	TcMar-Tc2	DNA	-0.00106205	0.993827	0.999971
Charlie1a	hAT-Charlie	DNA	-0.0011033	0.992968	0.999971
Zaphod3	hAT-Tip100	DNA	-0.00136289	0.993154	0.999971
MLT1E1	ERVL-MaLR	LTR	-0.00138748	0.992756	0.999971
MER68	ERVL	LTR	-0.00144478	0.991078	0.999971
Charlie4z	hAT-Charlie	DNA	-0.00145927	0.989289	0.999971
RLTR44A	ERVK	LTR	-0.00168737	0.991873	0.999971
MLTR31FA_MM	ERVK	LTR	-0.00201001	0.989057	0.999971
MLT1G3	ERVL-MaLR	LTR	-0.00201653	0.989153	0.999971
MER3	hAT-Charlie	DNA	-0.00213402	0.9861	0.999971
MER77B	ERVL	LTR	-0.00219392	0.987072	0.999971
RLTR13A2	ERVK	LTR	-0.00220581	0.988544	0.999971
B1F	Alu	SINE	-0.00234717	0.985094	0.999971
B4A	B4	SINE	-0.00257667	0.98495	0.999971
B3A	B2	SINE	-0.00274905	0.983498	0.999971
PB1D10	Alu	SINE	-0.00282394	0.981604	0.999971
PB1D7	Alu	SINE	-0.00284044	0.981142	0.999971
L3b	CR1	LINE	-0.00286122	0.982642	0.999971
Eulor9C	DNA	DNA	-0.00309995	0.984729	0.999971
Tigger12A	TcMar-Tigger	DNA	-0.00323056	0.981869	0.999971
MLT1H1-int	ERVL-MaLR	LTR	-0.00334268	0.984153	0.999971
MER20	hAT-Charlie	DNA	-0.0034006	0.979129	0.999971
BGLII_C	ERVK	LTR	-0.00350789	0.983345	0.999971
LTR48	ERV1	LTR	-0.00358493	0.980133	0.999971
Charlie26a	hAT-Charlie	DNA	-0.00360424	0.976366	0.999971
MuRRS4-int	ERV1	LTR	-0.00375622	0.988401	0.999971
LTR81B	Gypsy	LTR	-0.00387781	0.98024	0.999971
MIRb	MIR	SINE	-0.00395236	0.975486	0.999971
B4	B4	SINE	-0.00415992	0.975839	0.999971
ORR1A2	ERVL-MaLR	LTR	-0.00425015	0.977693	0.999971
MLTR32C_MM	ERVK	LTR	-0.00434531	0.97823	0.999971
RMER30	hAT-Charlie	DNA	-0.00442249	0.973751	0.999971
MER53	hAT	DNA	-0.00447286	0.973791	0.999971
MER67C	ERV1	LTR	-0.00468089	0.975181	0.999971
MER2	TcMar-Tigger	DNA	-0.00478484	0.971993	0.999971
LTR81	Gypsy	LTR	-0.00483167	0.975078	0.999971
UCON29	PiggyBac	DNA	-0.00485955	0.972165	0.999971
Helitron1Na_Mam	Helitron	RC	-0.00490275	0.974562	0.999971
LTRIS_Mus	ERV1	LTR	-0.00494162	0.976353	0.999971
URR1A	hAT-Charlie	DNA	-0.00505807	0.970692	0.999971
RLTR19A2	ERVK	LTR	-0.00507818	0.973129	0.999971
LTR16E2	ERVL	LTR	-0.00533182	0.973923	0.999971
MER67A	ERV1	LTR	-0.0053989	0.969149	0.999971
RLTR18-int	ERVK	LTR	-0.00543659	0.969209	0.999971
MER94	hAT-Blackjack	DNA	-0.00544441	0.96782	0.999971
MIRc	MIR	SINE	-0.00556379	0.965328	0.999971
RLTR12C	ERVK	LTR	-0.00558457	0.969816	0.999971
LTR33B	ERVL	LTR	-0.00559247	0.970219	0.999971
B1F1	Alu	SINE	-0.00573519	0.96294	0.999971
MER58A	hAT-Charlie	DNA	-0.00592522	0.964274	0.999971
X6B_LINE	CR1	LINE	-0.00601571	0.963947	0.999971
LTR75B	ERVL	LTR	-0.00604911	0.969731	0.999971
RLTR1B	ERV1	LTR	-0.00605356	0.970417	0.999971
URR1B	hAT-Charlie	DNA	-0.00617729	0.963831	0.999971
X5A_LINE	CR1	LINE	-0.00625589	0.968563	0.999971
MER45A	hAT-Tip100	DNA	-0.00626583	0.963379	0.999971
L2b	L2	LINE	-0.0063112	0.960461	0.999971
ORR1A1	ERVL-MaLR	LTR	-0.00635557	0.965775	0.999971
ORR1D-int	ERVL-MaLR	LTR	-0.00652478	0.96897	0.999971
MER90	ERV1	LTR	-0.00658186	0.963685	0.999971
RLTR20C	ERVK	LTR	-0.00666744	0.962633	0.999971
ID4_	ID	SINE	-0.00674784	0.955614	0.999971
LTR82B	ERVL	LTR	-0.00687465	0.966376	0.999971
MLT1C-int	ERVL-MaLR	LTR	-0.00704549	0.963351	0.999971
ID4	ID	SINE	-0.00734111	0.952725	0.999971
LTR89	ERVL	LTR	-0.00762632	0.960693	0.999971
B3	B2	SINE	-0.0076406	0.952493	0.999971
RLTR11A	ERVK	LTR	-0.00793449	0.956354	0.999971
RMER1A	RMER1A	Other	-0.00796263	0.958812	0.999971
ID2	ID	SINE	-0.0080058	0.948804	0.999971
Kanga2_a	TcMar-Tc2	DNA	-0.00807682	0.953473	0.999971
MER50	ERV1	LTR	-0.00809994	0.970731	0.999971
MTB_Mm	ERVL-MaLR	LTR	-0.00811863	0.957071	0.999971
MER5A1	hAT-Charlie	DNA	-0.00822154	0.952747	0.999971
LTR16B2	ERVL	LTR	-0.0083546	0.955672	0.999971
MYSERV-int	ERVK	LTR	-0.00839407	0.957583	0.999971
MER125	DNA	DNA	-0.00842239	0.959929	0.999971
MIR	MIR	SINE	-0.00850601	0.946905	0.999971
Charlie1b	hAT-Charlie	DNA	-0.00870425	0.946005	0.999971
ID	ID	SINE	-0.00904121	0.941244	0.999971
LTR16B1	ERVL	LTR	-0.00917525	0.949051	0.999971
L1MB7	L1	LINE	-0.00923626	0.942528	0.999971
RLTR12A	ERVK	LTR	-0.00937141	0.948364	0.999971
L1MA5A	L1	LINE	-0.00939095	0.946517	0.999971
L1MEb	L1	LINE	-0.00948279	0.947934	0.999971
Charlie10a	hAT-Charlie	DNA	-0.00953535	0.953413	0.999971
RLTR31C_MM	ERVK	LTR	-0.00956974	0.945415	0.999971
Arthur1A	hAT-Tip100	DNA	-0.00957174	0.950431	0.999971
MER57C2	ERV1	LTR	-0.0096749	0.948318	0.999971
MER44D	TcMar-Tigger	DNA	-0.00967679	0.939288	0.999971
MLT1E2-int	ERVL-MaLR	LTR	-0.00968495	0.938288	0.999971
Tigger12	TcMar-Tigger	DNA	-0.00989269	0.93711	0.999971
Arthur1B	hAT-Tip100	DNA	-0.00997067	0.946481	0.999971
MMSAT4	Satellite	Satellite	-0.0101073	0.913742	0.999971
MER4B-int	ERV1	LTR	-0.0102503	0.953707	0.999971
MER47B	TcMar-Tigger	DNA	-0.0103393	0.93874	0.999971
MLT1A1	ERVL-MaLR	LTR	-0.0103782	0.944639	0.999971
L1ME4a	L1	LINE	-0.0105504	0.92912	0.999971
L3	CR1	LINE	-0.0105912	0.935435	0.999971
ORR1A0-int	ERVL-MaLR	LTR	-0.0106249	0.943024	0.999971
MTA_Mm-int	ERVL-MaLR	LTR	-0.0107617	0.940781	0.999971
MER58B	hAT-Charlie	DNA	-0.0109014	0.929858	0.999971
MER91C	hAT-Tip100	DNA	-0.0109256	0.935228	0.999971
MLT1N2	ERVL-MaLR	LTR	-0.0110459	0.942305	0.999971
MER5B	hAT-Charlie	DNA	-0.0112818	0.932001	0.999971
MLT1J	ERVL-MaLR	LTR	-0.0113513	0.938051	0.999971
MT2B	ERVL	LTR	-0.0113619	0.934544	0.999971
MER66-int	ERV1	LTR	-0.0113902	0.947604	0.999971
MLT1A	ERVL-MaLR	LTR	-0.0114506	0.937201	0.999971
LTR87	ERVL	LTR	-0.01158	0.936876	0.999971
MTE2a-int	ERVL-MaLR	LTR	-0.0116117	0.943328	0.999971
Charlie15a	hAT-Charlie	DNA	-0.0116125	0.93131	0.999971
RLTR24B_MM	ERV1	LTR	-0.0116176	0.945949	0.999971
IAPLTR3-int	ERVK	LTR	-0.0116561	0.960365	0.999971
Tigger14a	TcMar-Tigger	DNA	-0.0116563	0.922363	0.999971
Tigger7	TcMar-Tigger	DNA	-0.0117598	0.929419	0.999971
ORR1C2	ERVL-MaLR	LTR	-0.0117956	0.934645	0.999971
LTR50	ERVL	LTR	-0.01182	0.9373	0.999971
ID_B1	B4	SINE	-0.011826	0.925349	0.999971
Tigger8	TcMar-Tigger	DNA	-0.0119864	0.933838	0.999971
RLTR20A2B_MM	ERVK	LTR	-0.0120369	0.933144	0.999971
MER44A	TcMar-Tigger	DNA	-0.0122013	0.927561	0.999971
MER45R	hAT-Tip100	DNA	-0.0122561	0.934801	0.999971
RLTR41B	ERV1	LTR	-0.0124378	0.940442	0.999971
MamRep434	TcMar-Tigger	DNA	-0.0126395	0.925294	0.999971
MER5C	hAT-Charlie	DNA	-0.0126694	0.929689	0.999971
ERVB5_2-LTR_MM	ERVK	LTR	-0.0127286	0.949472	0.999971
MER21C	ERVL	LTR	-0.0128472	0.929818	0.999971
MER102a	hAT-Charlie	DNA	-0.0128976	0.92223	0.999971
MLTR31F_MM	ERVK	LTR	-0.0129144	0.928086	0.999971
MTE2a	ERVL-MaLR	LTR	-0.0129723	0.927574	0.999971
Charlie1	hAT-Charlie	DNA	-0.013256	0.919986	0.999971
Charlie16a	hAT-Charlie	DNA	-0.0133365	0.920745	0.999971
Charlie24	hAT-Charlie	DNA	-0.0133475	0.919644	0.999971
MMTV-int	ERVK	LTR	-0.0134002	0.935669	0.999971
IAPLTR1a_Mm	ERVK	LTR	-0.013473	0.928738	0.999971
Charlie13b	hAT-Charlie	DNA	-0.0135791	0.911853	0.999971
LTR16A2	ERVL	LTR	-0.0135823	0.929723	0.999971
ORR1A4	ERVL-MaLR	LTR	-0.0135981	0.928473	0.999971
L1ME2z	L1	LINE	-0.0136726	0.92106	0.999971
RMER4A	ERVK	LTR	-0.0137048	0.916222	0.999971
MTC	ERVL-MaLR	LTR	-0.0137416	0.925695	0.999971
L2a	L2	LINE	-0.0137485	0.912949	0.999971
LTR83	ERVL	LTR	-0.0138002	0.921094	0.999971
L1MB3	L1	LINE	-0.0138804	0.918177	0.999971
Ricksha_c	MULE-MuDR	DNA	-0.013935	0.926649	0.999971
MLT1H	ERVL-MaLR	LTR	-0.0139889	0.923744	0.999971
L2c	L2	LINE	-0.0140325	0.911507	0.999971
Tigger2b	TcMar-Tigger	DNA	-0.0142418	0.917011	0.999971
ORR1A3	ERVL-MaLR	LTR	-0.0142452	0.924788	0.999971
MTD	ERVL-MaLR	LTR	-0.0142846	0.921914	0.999971
RMER17C	ERVK	LTR	-0.0144044	0.915825	0.999971
MLT1H2	ERVL-MaLR	LTR	-0.0145276	0.922682	0.999971
RLTR17D_Mm	ERVK	LTR	-0.0146427	0.92832	0.999971
MER102b	hAT-Charlie	DNA	-0.0146447	0.913619	0.999971
Tigger15a	TcMar-Tigger	DNA	-0.0146992	0.903781	0.999971
Charlie12	hAT-Charlie	DNA	-0.0147161	0.916511	0.999971
Tigger9a	TcMar-Tigger	DNA	-0.01481	0.918234	0.999971
MTEa	ERVL-MaLR	LTR	-0.0148209	0.918652	0.999971
MER5A	hAT-Charlie	DNA	-0.0148995	0.910662	0.999971
MMAR1	TcMar-Mariner	DNA	-0.014942	0.91458	0.999971
RNLTR23	ERVK	LTR	-0.0149806	0.951189	0.999971
MER49	ERV1	LTR	-0.0150937	0.947595	0.999971
Charlie4	hAT-Charlie	DNA	-0.0150966	0.88911	0.999971
RLTR9C	ERVK	LTR	-0.0151281	0.93392	0.999971
L1MC5	L1	LINE	-0.0153206	0.908425	0.999971
RLTR19A	ERVK	LTR	-0.0153552	0.917404	0.999971
L1MA6	L1	LINE	-0.0153678	0.909627	0.999971
L1MB2	L1	LINE	-0.0154497	0.90767	0.999971
LTR16D	ERVL	LTR	-0.0154519	0.916103	0.999971
MER113	hAT-Charlie	DNA	-0.0158141	0.904835	0.999971
Cheshire_Mars_	hAT-Charlie	DNA	-0.0158502	0.951644	0.999971
X7C_LINE	CR1	LINE	-0.0158562	0.899885	0.999971
Charlie6	hAT-Charlie	DNA	-0.0160838	0.919199	0.999971
MMETn-int	ERVK	LTR	-0.0165301	0.915787	0.999971
ORR1B1	ERVL-MaLR	LTR	-0.0167275	0.913488	0.999971
MER96	hAT-Tip100	DNA	-0.0167649	0.911228	0.999971
RLTR9B	ERVK	LTR	-0.0167766	0.918862	0.999971
L1ME3	L1	LINE	-0.016798	0.90447	0.999971
MER63A	hAT-Blackjack	DNA	-0.0168157	0.905156	0.999971
L1MD1	L1	LINE	-0.0168466	0.902104	0.999971
MER102c	hAT-Charlie	DNA	-0.0169535	0.888617	0.999971
MLT2E	ERVL	LTR	-0.0171748	0.91759	0.999971
MLT1E	ERVL-MaLR	LTR	-0.0171844	0.902546	0.999971
ORR1B2	ERVL-MaLR	LTR	-0.0172804	0.908017	0.999971
MT2A	ERVL	LTR	-0.0173187	0.908639	0.999971
RLTR8	ERVK	LTR	-0.0173995	0.904778	0.999971
FordPrefect_a	hAT-Tip100	DNA	-0.0175016	0.907313	0.999971
MTE2b	ERVL-MaLR	LTR	-0.0177684	0.90303	0.999971
MER68B	ERVL	LTR	-0.0179242	0.892054	0.999971
MLT1F1	ERVL-MaLR	LTR	-0.0179623	0.900871	0.999971
MMERVK10C-int	ERVK	LTR	-0.0180287	0.912227	0.999971
MLT1G1	ERVL-MaLR	LTR	-0.0180801	0.907818	0.999971
MLT2D	ERVL	LTR	-0.0181972	0.903918	0.999971
MTEb	ERVL-MaLR	LTR	-0.018211	0.89915	0.999971
L1_Mm	L1	LINE	-0.0183232	0.891901	0.999971
ORR1E	ERVL-MaLR	LTR	-0.0183356	0.900978	0.999971
LTR78	ERV1	LTR	-0.0183985	0.898467	0.999971
MER34A1	ERV1	LTR	-0.0184118	0.89867	0.999971
LTR85b	Gypsy	LTR	-0.0184412	0.912079	0.999971
MLT1F2	ERVL-MaLR	LTR	-0.0188194	0.898527	0.999971
LTRIS5	ERV1	LTR	-0.0188226	0.904986	0.999971
MuLV-int	ERV1	LTR	-0.0188875	0.917011	0.999971
MLT1A0	ERVL-MaLR	LTR	-0.0189029	0.89696	0.999971
MLT1C	ERVL-MaLR	LTR	-0.0189137	0.89683	0.999971
RLTR31A_Mm	ERVK	LTR	-0.0190545	0.890042	0.999971
HERVL40-int	ERVL	LTR	-0.0190624	0.902357	0.999971
MER31A	ERV1	LTR	-0.0191134	0.892788	0.999971
MT2C_Mm	ERVL	LTR	-0.019136	0.905545	0.999971
L2	L2	LINE	-0.019167	0.880438	0.999971
MER33	hAT-Charlie	DNA	-0.0192189	0.883529	0.999971
RMER12	ERVK	LTR	-0.0192659	0.894558	0.999971
LTR33C	ERVL	LTR	-0.0192707	0.900173	0.999971
ORR1D1	ERVL-MaLR	LTR	-0.0192927	0.891928	0.999971
LTR40c	ERVL	LTR	-0.0193344	0.896783	0.999971
L1ME2	L1	LINE	-0.0193558	0.891748	0.999971
MLTR31E_MM	ERVK	LTR	-0.0193582	0.896548	0.999971
Tigger1	TcMar-Tigger	DNA	-0.0195438	0.880992	0.999971
MER21B	ERVL	LTR	-0.0195535	0.889374	0.999971
L1MB8	L1	LINE	-0.019617	0.882862	0.999971
LTR79	ERVL	LTR	-0.0197898	0.894863	0.999971
LTR40b	ERVL	LTR	-0.0198195	0.900564	0.999971
IAPEz-int	ERVK	LTR	-0.0199006	0.895627	0.999971
L1MC2	L1	LINE	-0.0199028	0.89041	0.999971
LTR37A	ERV1	LTR	-0.0199057	0.886222	0.999971
L1Md_T	L1	LINE	-0.0199915	0.882022	0.999971
MER58D	hAT-Charlie	DNA	-0.0201077	0.877733	0.999971
MER34	ERV1	LTR	-0.0201521	0.889318	0.999971
LTR16C	ERVL	LTR	-0.0201887	0.891551	0.999971
MER121	TcMar	DNA	-0.0202282	0.896812	0.999971
RLTR21	ERVK	LTR	-0.0202452	0.899599	0.999971
MurERV4-int	ERVK	LTR	-0.0202588	0.891152	0.999971
MER110	ERV1	LTR	-0.0202799	0.890273	0.999971
RLTR48C	ERV1	LTR	-0.0202842	0.901296	0.999971
MTB_Mm-int	ERVL-MaLR	LTR	-0.0203123	0.88791	0.999971
LTR16E1	ERVL	LTR	-0.0203496	0.891434	0.999971
RMER21A	ERV1	LTR	-0.0204625	0.886368	0.999971
LTR31	ERV1	LTR	-0.0204932	0.892592	0.999971
RLTR45-int	ERVK	LTR	-0.0205693	0.906598	0.999971
RLTR11C_MM	ERVK	LTR	-0.0206488	0.887048	0.999971
RLTR20A1	ERVK	LTR	-0.0207645	0.889317	0.999971
Kanga1	TcMar-Tc2	DNA	-0.0208796	0.887311	0.999971
MLT1B	ERVL-MaLR	LTR	-0.0209302	0.886484	0.999971
MLT1K	ERVL-MaLR	LTR	-0.0209521	0.887975	0.999971
MLTR18A_MM	ERVK	LTR	-0.0211714	0.895754	0.999971
MER45C	hAT-Tip100	DNA	-0.0212435	0.890429	0.999971
L1MD2	L1	LINE	-0.0213376	0.878356	0.999971
IAPLTR2_Mm	ERVK	LTR	-0.0214266	0.889924	0.999971
ORSL-2b	hAT-Tip100	DNA	-0.0215207	0.87978	0.999971
RLTR34B_MM	ERVK	LTR	-0.0215414	0.887924	0.999971
L1MC1	L1	LINE	-0.0215791	0.875294	0.999971
L1MA5	L1	LINE	-0.0218366	0.875735	0.999971
MLT1L-int	ERVL-MaLR	LTR	-0.0218689	0.880909	0.999971
RMER4B	ERVK	LTR	-0.0219557	0.877574	0.999971
L1MA8	L1	LINE	-0.0219786	0.873178	0.999971
RLTR24	ERV1	LTR	-0.0221702	0.879493	0.999971
LTR27C	ERV1	LTR	-0.022352	0.908824	0.999971
Tigger6a	TcMar-Tigger	DNA	-0.0223803	0.864427	0.999971
RMER10B	ERVL	LTR	-0.0224544	0.871801	0.999971
LTR85c	Gypsy	LTR	-0.0226204	0.884845	0.999971
RMER12B	ERVK	LTR	-0.0228452	0.850228	0.999971
MER77	ERVL	LTR	-0.022846	0.876198	0.999971
L1ME1	L1	LINE	-0.0228795	0.865429	0.999971
MER115	hAT-Tip100	DNA	-0.0229079	0.879649	0.999971
Tigger6b	TcMar-Tigger	DNA	-0.0229946	0.868814	0.999971
RLTR20B4_MM	ERVK	LTR	-0.0230156	0.881498	0.999971
L1MC4a	L1	LINE	-0.0230616	0.864175	0.999971
L1MC4	L1	LINE	-0.0231746	0.865673	0.999971
MLT1J-int	ERVL-MaLR	LTR	-0.0231782	0.882615	0.999971
LTR16A1	ERVL	LTR	-0.0232273	0.878431	0.999971
LTR75	ERVL	LTR	-0.0232413	0.878291	0.999971
MER70A	ERVL	LTR	-0.0232937	0.885549	0.999971
RLTR10B2	ERVK	LTR	-0.0235762	0.884978	0.999971
RLTR23	ERV1	LTR	-0.0235964	0.880991	0.999971
RLTR26	ERVK	LTR	-0.0237146	0.87992	0.999971
MLT1J1	ERVL-MaLR	LTR	-0.0237312	0.868438	0.999971
Charlie7	hAT-Charlie	DNA	-0.0237768	0.869033	0.999971
MERVL_2A-int	ERVL	LTR	-0.0237881	0.876049	0.999971
ORR1C1	ERVL-MaLR	LTR	-0.0238116	0.873482	0.999971
ORR1D2	ERVL-MaLR	LTR	-0.0238204	0.870836	0.999971
RLTR42-int	ERVK	LTR	-0.0238692	0.874809	0.999971
L1M5	L1	LINE	-0.023886	0.863284	0.999971
LTR16B	ERVL	LTR	-0.0239124	0.870361	0.999971
MLT1H1	ERVL-MaLR	LTR	-0.0239524	0.875041	0.999971
RLTR9B2	ERVK	LTR	-0.0239875	0.885651	0.999971
MLT1G1-int	ERVL-MaLR	LTR	-0.0239893	0.892752	0.999971
MER103C	hAT-Charlie	DNA	-0.0240331	0.855298	0.999971
MER110A	ERV1	LTR	-0.0240458	0.869114	0.999971
L1MD	L1	LINE	-0.02408	0.861048	0.999971
MER58C	hAT-Charlie	DNA	-0.0241053	0.855786	0.999971
RLTR41A2	ERV1	LTR	-0.0242444	0.880953	0.999971
RMER19B	ERVK	LTR	-0.0243711	0.87468	0.999971
Charlie18a	hAT-Charlie	DNA	-0.0243838	0.857902	0.999971
LTR90B	LTR	LTR	-0.0245101	0.86685	0.999971
RLTR13D3A1	ERVK	LTR	-0.0245729	0.866063	0.999971
MLT1B-int	ERVL-MaLR	LTR	-0.0246189	0.873642	0.999971
RLTR19	ERVK	LTR	-0.0246197	0.873827	0.999971
ETnERV2-int	ERVK	LTR	-0.0247941	0.884586	0.999971
ERVB2_1A-I_MM-int	ERVK	LTR	-0.0248327	0.887929	0.999971
RLTR11B	ERVK	LTR	-0.0249601	0.863413	0.999971
MERVL-int	ERVL	LTR	-0.0249863	0.872585	0.999971
Arthur1	hAT-Tip100	DNA	-0.0249932	0.873177	0.999971
MLT1D	ERVL-MaLR	LTR	-0.0251289	0.860954	0.999971
RLTR14	ERV1	LTR	-0.025159	0.874639	0.999971
MER54B	ERVL	LTR	-0.0252177	0.870513	0.999971
L1MB5	L1	LINE	-0.0252272	0.851003	0.999971
MER54A	ERVL	LTR	-0.0252487	0.859389	0.999971
LTRIS2	ERV1	LTR	-0.0255461	0.872773	0.999971
L1MB4	L1	LINE	-0.0257106	0.853701	0.999971
RSINE1	B4	SINE	-0.0257968	0.836176	0.999971
RLTR10A	ERVK	LTR	-0.0258755	0.873259	0.999971
MER67D	ERV1	LTR	-0.0258995	0.867489	0.999971
MLT1J2-int	ERVL-MaLR	LTR	-0.0259305	0.873869	0.999971
ORR1B1-int	ERVL-MaLR	LTR	-0.0259978	0.863168	0.999971
LTR68	ERV1	LTR	-0.0260531	0.848604	0.999971
MamRep1879	hAT-Tip100	DNA	-0.0261308	0.845133	0.999971
FAM	Alu	SINE	-0.0261428	0.840295	0.999971
MLT2B5	ERVL	LTR	-0.0261661	0.857546	0.999971
L1Md_Gf	L1	LINE	-0.0262705	0.865267	0.999971
RLTR49	ERVK	LTR	-0.0263511	0.865522	0.999971
LTR84a	ERVL	LTR	-0.0263872	0.847	0.999971
LTR80A	ERVL	LTR	-0.0264569	0.857307	0.999971
MER34B-int	ERV1	LTR	-0.0266415	0.837752	0.999971
MER113B	hAT-Charlie	DNA	-0.0266747	0.860593	0.999971
MLT2B2	ERVL	LTR	-0.0267533	0.859041	0.999971
LTR33A	ERVL	LTR	-0.027025	0.854368	0.999971
MLT2C2	ERVL	LTR	-0.0270468	0.859909	0.999971
RMER15-int	ERVL	LTR	-0.0271024	0.860607	0.999971
MLT2B3	ERVL	LTR	-0.027223	0.861649	0.999971
CR1_Mam	CR1	LINE	-0.0272864	0.829017	0.999971
LTR86A1	ERVL	LTR	-0.0272925	0.821545	0.999971
MLT1E1A	ERVL-MaLR	LTR	-0.0273179	0.851736	0.999971
MLT1L	ERVL-MaLR	LTR	-0.0274135	0.853815	0.999971
IAPEY3-int	ERVK	LTR	-0.0274333	0.883822	0.999971
LTR33A_	ERVL	LTR	-0.0274379	0.849734	0.999971
L1M2c	L1	LINE	-0.0274407	0.855505	0.999971
Charlie2b	hAT-Charlie	DNA	-0.0274632	0.843785	0.999971
MER63B	hAT-Blackjack	DNA	-0.0275061	0.844103	0.999971
LTR16A	ERVL	LTR	-0.0276487	0.853263	0.999971
MER47A	TcMar-Tigger	DNA	-0.0276609	0.833204	0.999971
RMER1B	RMER1B	Other	-0.0277776	0.854917	0.999971
L1M7	L1	LINE	-0.0278342	0.848024	0.999971
L1MB1	L1	LINE	-0.0279955	0.83915	0.999971
MLT1G	ERVL-MaLR	LTR	-0.028072	0.850218	0.999971
L1ME3C	L1	LINE	-0.0280907	0.819722	0.999971
RLTR10	ERVK	LTR	-0.0282087	0.852134	0.999971
MLT1A1-int	ERVL-MaLR	LTR	-0.0282478	0.862289	0.999971
LTR67B	ERVL	LTR	-0.0282757	0.853	0.999971
RLTR17C_Mm	ERVK	LTR	-0.0282891	0.860641	0.999971
L1ME3F	L1	LINE	-0.0283345	0.831823	0.999971
Tigger5	TcMar-Tigger	DNA	-0.0283646	0.844413	0.999971
Eulor9A	DNA	DNA	-0.0284714	0.820773	0.999971
RLTR12D	ERVK	LTR	-0.0285774	0.851362	0.999971
RLTR13D4	ERVK	LTR	-0.0285842	0.85011	0.999971
RMER15	ERVL	LTR	-0.0285928	0.850144	0.999971
RMER5	ERV1	LTR	-0.0287342	0.848191	0.999971
Charlie7a	hAT-Charlie	DNA	-0.0287468	0.813737	0.999971
RLTR10D	ERVK	LTR	-0.0287477	0.856466	0.999971
LTR37B	ERV1	LTR	-0.0287578	0.843603	0.999971
RLTR1	ERV1	LTR	-0.0288055	0.868964	0.999971
L1Md_F3	L1	LINE	-0.028886	0.839764	0.999971
MamRep1527	LTR	LTR	-0.0289021	0.851102	0.999971
L1M4	L1	LINE	-0.0290048	0.832091	0.999971
L1ME3B	L1	LINE	-0.02904	0.831334	0.999971
MTEb-int	ERVL-MaLR	LTR	-0.0291542	0.85006	0.999971
RMER13A2	ERVK	LTR	-0.029159	0.852016	0.999971
MTEa-int	ERVL-MaLR	LTR	-0.0292724	0.846162	0.999971
MER63D	hAT-Blackjack	DNA	-0.0294118	0.844054	0.999971
RLTR31_Mur	ERVK	LTR	-0.0294802	0.836571	0.999971
RLTR44C	ERVK	LTR	-0.0294843	0.85088	0.999971
HAL1b	L1	LINE	-0.0294896	0.826622	0.999971
RLTR46B	ERVK	LTR	-0.0296048	0.861743	0.999971
RLTR6B_Mm	ERV1	LTR	-0.0296229	0.849723	0.999971
MTB-int	ERVL-MaLR	LTR	-0.0296512	0.838945	0.999971
RMER19C	ERVK	LTR	-0.0296774	0.850468	0.999971
RLTR12B	ERVK	LTR	-0.029755	0.842906	0.999971
RMER17A2	ERVK	LTR	-0.0298901	0.848453	0.999971
MLT-int	ERVL-MaLR	LTR	-0.0301082	0.836696	0.999971
ETnERV-int	ERVK	LTR	-0.0301292	0.85169	0.999971
MADE2	TcMar-Mariner	DNA	-0.0303672	0.83348	0.999971
RLTR1D2_MM	ERV1	LTR	-0.0303715	0.851103	0.999971
Zaphod	hAT-Tip100	DNA	-0.0304202	0.840711	0.999971
MER65D	ERV1	LTR	-0.0304699	0.842857	0.999971
MTC-int	ERVL-MaLR	LTR	-0.030478	0.838438	0.999971
ERVB4_2-LTR_MM	ERVK	LTR	-0.0305479	0.869238	0.999971
RLTR30D2_MM	ERV1	LTR	-0.0305654	0.839596	0.999971
RLTR1E_MM	ERV1	LTR	-0.0305874	0.846512	0.999971
MLTR18C_MM	ERVK	LTR	-0.0306519	0.838334	0.999971
L1MA7	L1	LINE	-0.0306663	0.82584	0.999971
RLTR18	ERVK	LTR	-0.0307254	0.847847	0.999971
RLTR13A3	ERVK	LTR	-0.0307547	0.846054	0.999971
RLTR20B2	ERVK	LTR	-0.0308061	0.835914	0.999971
LTR55	ERVL	LTR	-0.0308703	0.85455	0.999971
RMER17A	ERVK	LTR	-0.0309886	0.835338	0.999971
IAPEY5_LTR	ERVK	LTR	-0.0310845	0.860921	0.999971
RLTR16C_MM	ERVK	LTR	-0.0310884	0.837608	0.999971
L1M4c	L1	LINE	-0.0311195	0.821455	0.999971
MMERGLN-int	ERV1	LTR	-0.031301	0.851912	0.999971
L1MA9	L1	LINE	-0.0313401	0.827649	0.999971
RLTR43C	ERVK	LTR	-0.0314882	0.844652	0.999971
BGLII_B	ERVK	LTR	-0.0315169	0.833113	0.999971
LTR52	ERVL	LTR	-0.0315291	0.840794	0.999971
RLTR31_Mm	ERVK	LTR	-0.0315789	0.808151	0.999971
Helitron3Na_Mam	Helitron	RC	-0.0316989	0.818058	0.999971
Lx8	L1	LINE	-0.0318845	0.827166	0.999971
RMER13A	ERVK	LTR	-0.031939	0.838797	0.999971
RMER16-int	ERVK	LTR	-0.0320005	0.847029	0.999971
IAPLTR1_Mm	ERVK	LTR	-0.032218	0.810752	0.999971
LTRIS4	ERV1	LTR	-0.0322558	0.829468	0.999971
RLTR17	ERVK	LTR	-0.0323448	0.828225	0.999971
L1MA4A	L1	LINE	-0.03242	0.820465	0.999971
LTR82A	ERVL	LTR	-0.0324278	0.827445	0.999971
RLTR9A	ERVK	LTR	-0.0324669	0.8342	0.999971
L1MA4	L1	LINE	-0.0324886	0.819741	0.999971
RLTR4_MM-int	ERV1	LTR	-0.0325094	0.69592	0.999971
MLT1E2	ERVL-MaLR	LTR	-0.0325752	0.827411	0.999971
RLTR30C_MM	ERV1	LTR	-0.0327232	0.832189	0.999971
RLTR9A4	ERVK	LTR	-0.0327414	0.841011	0.999971
MLTR25C	ERVK	LTR	-0.0329151	0.823776	0.999971
L1MD3	L1	LINE	-0.0329548	0.807641	0.999971
ORR1E-int	ERVL-MaLR	LTR	-0.0329757	0.83024	0.999971
MERV1_LTR	ERV1	LTR	-0.0330442	0.846973	0.999971
MARNA	TcMar-Mariner	DNA	-0.0331554	0.784107	0.999971
LTR41	ERVL	LTR	-0.0331602	0.809228	0.999971
MTE-int	ERVL-MaLR	LTR	-0.0331924	0.828564	0.999971
RLTR26B_MM	ERVK	LTR	-0.033232	0.830999	0.999971
RLTR15	ERVK	LTR	-0.0332707	0.821176	0.999971
L1MC	L1	LINE	-0.0335461	0.809995	0.999971
L1MEc	L1	LINE	-0.033611	0.817393	0.999971
ORR1A1-int	ERVL-MaLR	LTR	-0.0336451	0.829041	0.999971
LTR65	ERV1	LTR	-0.0337254	0.81037	0.999971
MLTR31D_MM	ERVK	LTR	-0.0337904	0.817455	0.999971
MER89	ERV1	LTR	-0.0338683	0.82299	0.999971
ERVL-B4-int	ERVL	LTR	-0.0340058	0.82976	0.999971
RLTR13B4	ERVK	LTR	-0.034019	0.863558	0.999971
ORR1D1-int	ERVL-MaLR	LTR	-0.0341165	0.818473	0.999971
RLTR40	ERVK	LTR	-0.0341456	0.819973	0.999971
MER89-int	ERV1	LTR	-0.0341532	0.831004	0.999971
RLTR10C	ERVK	LTR	-0.0341804	0.832759	0.999971
RLTR9E	ERVK	LTR	-0.0342661	0.829242	0.999971
MLT2B4	ERVL	LTR	-0.0342715	0.817257	0.999971
MLT2F	ERVL	LTR	-0.0343159	0.820728	0.999971
HAL1	L1	LINE	-0.0344823	0.803174	0.999971
LTR33	ERVL	LTR	-0.0345236	0.811093	0.999971
ERVB4_1-LTR_MM	ERVK	LTR	-0.0346169	0.857411	0.999971
RMER20B	ERVK	LTR	-0.0347545	0.821833	0.999971
LTRIS3	ERV1	LTR	-0.034816	0.820799	0.999971
RMER17D2	ERVK	LTR	-0.0348496	0.816985	0.999971
Ricksha_0	MULE-MuDR	DNA	-0.0348703	0.822333	0.999971
MamGypLTR1b	Gypsy	LTR	-0.0348845	0.836617	0.999971
MER81	hAT-Blackjack	DNA	-0.0350147	0.818541	0.999971
MLTR18B_MM	ERVK	LTR	-0.0350631	0.810109	0.999971
RLTR20A2	ERVK	LTR	-0.0351541	0.820676	0.999971
L1M1	L1	LINE	-0.0352809	0.807201	0.999971
MER52-int	ERV1	LTR	-0.0354819	0.810874	0.999971
LTRIS_Mm	ERV1	LTR	-0.0355622	0.818919	0.999971
RLTR26C_MM	ERVK	LTR	-0.0358609	0.824366	0.999971
RLTR13C2	ERVK	LTR	-0.0360475	0.822259	0.999971
IAPLTR2a	ERVK	LTR	-0.0360766	0.82125	0.999971
MERVK26-int	ERVK	LTR	-0.0362711	0.814921	0.999971
MER21-int	ERVL	LTR	-0.0363064	0.822977	0.999971
RLTR41C	ERV1	LTR	-0.0363418	0.815955	0.999971
RLTR20B1	ERVK	LTR	-0.0363447	0.801339	0.999971
LTR45C	ERV1	LTR	-0.0363461	0.83049	0.999971
ERVL-E-int	ERVL	LTR	-0.0364008	0.824816	0.999971
RLTR13D5	ERVK	LTR	-0.03653	0.830106	0.999971
Lx10	L1	LINE	-0.0365992	0.79842	0.999971
Arthur1C	hAT-Tip100	DNA	-0.0366318	0.819232	0.999971
RLTR20B5_MM	ERVK	LTR	-0.0366941	0.80046	0.999971
MYSERV16_I-int	ERVK	LTR	-0.0367415	0.815835	0.999971
RLTR10E	ERVK	LTR	-0.0367429	0.816807	0.999971
RLTR20A3_MM	ERVK	LTR	-0.0367702	0.802609	0.999971
RMER6A	ERVK	LTR	-0.0367862	0.792268	0.999971
MTD-int	ERVL-MaLR	LTR	-0.0368026	0.807328	0.999971
L1ME3D	L1	LINE	-0.0368252	0.774254	0.999971
L1M3de	L1	LINE	-0.036832	0.784375	0.999971
RMER13B	ERVK	LTR	-0.0369374	0.816167	0.999971
RLTR16	ERVK	LTR	-0.0370849	0.801646	0.999971
RMER6B	ERVK	LTR	-0.0371962	0.798571	0.999971
L1MEd	L1	LINE	-0.0372311	0.78164	0.999971
MLT1A0-int	ERVL-MaLR	LTR	-0.0373194	0.782852	0.999971
RLTR11A2	ERVK	LTR	-0.0374246	0.799968	0.999971
MLT1M	ERVL-MaLR	LTR	-0.0375793	0.800634	0.999971
ORR1C1-int	ERVL-MaLR	LTR	-0.0376603	0.809322	0.999971
L1ME5	L1	LINE	-0.0376933	0.79367	0.999971
L1ME3A	L1	LINE	-0.0378727	0.78129	0.999971
X7A_LINE	CR1	LINE	-0.0379357	0.795171	0.999971
RLTR13A1	ERVK	LTR	-0.0380146	0.832947	0.999971
RLTR6C_Mm	ERV1	LTR	-0.0381069	0.825527	0.999971
MLT1J1-int	ERVL-MaLR	LTR	-0.0383749	0.801213	0.999971
RLTR12H	ERVK	LTR	-0.0383751	0.80367	0.999971
LTR41B	ERVL	LTR	-0.0384174	0.799465	0.999971
RLTR9D	ERVK	LTR	-0.0384188	0.818289	0.999971
MER74A	ERVL	LTR	-0.038486	0.79144	0.999971
MLT1E3	ERVL-MaLR	LTR	-0.0384975	0.7965	0.999971
RMER17B	ERVK	LTR	-0.0385628	0.795424	0.999971
RMER6D	ERVK	LTR	-0.0385698	0.795416	0.999971
MER74B	ERVL	LTR	-0.038573	0.791743	0.999971
MLTR18_MM	ERVK	LTR	-0.0386341	0.813077	0.999971
MLT2B1	ERVL	LTR	-0.0388187	0.806267	0.999971
L1_Mus1	L1	LINE	-0.0388591	0.777713	0.999971
RLTR10F	ERVK	LTR	-0.0389122	0.810839	0.999971
L1MEg	L1	LINE	-0.0389135	0.776785	0.999971
Lx8b	L1	LINE	-0.038944	0.790881	0.999971
L1M3	L1	LINE	-0.0390015	0.786976	0.999971
ERV3-16A3_LTR	ERVL	LTR	-0.039051	0.799974	0.999971
L1MDa	L1	LINE	-0.0390637	0.785096	0.999971
RMER10A	ERVL	LTR	-0.0391803	0.778132	0.999971
RLTR25B	ERVK	LTR	-0.039222	0.794382	0.999971
Charlie4a	hAT-Charlie	DNA	-0.0393295	0.776739	0.999971
MER57-int	ERV1	LTR	-0.0394545	0.806575	0.999971
RLTR1A2_MM	ERV1	LTR	-0.0394942	0.801233	0.999971
L1Md_F	L1	LINE	-0.0395726	0.795196	0.999971
ERVL-int	ERVL	LTR	-0.0395953	0.807027	0.999971
RLTR45	ERVK	LTR	-0.0397854	0.804578	0.999971
MER91A	hAT-Tip100	DNA	-0.0398526	0.777098	0.999971
MER76	ERVL	LTR	-0.0401149	0.785756	0.999971
LTR81A	Gypsy	LTR	-0.040171	0.788928	0.999971
HERVL74-int	ERVL	LTR	-0.0401874	0.786461	0.999971
ERVB4_2-I_MM-int	ERVK	LTR	-0.0402014	0.806755	0.999971
L1MCa	L1	LINE	-0.040317	0.780759	0.999971
L1MCb	L1	LINE	-0.0404214	0.7754	0.999971
ORR1A3-int	ERVL-MaLR	LTR	-0.0404398	0.788837	0.999971
MLT1J2	ERVL-MaLR	LTR	-0.0404537	0.774195	0.999971
RLTR10-int	ERVK	LTR	-0.0404836	0.793371	0.999971
Lx9	L1	LINE	-0.0405013	0.778265	0.999971
BLACKJACK	hAT-Blackjack	DNA	-0.0405503	0.798631	0.999971
ORR1A2-int	ERVL-MaLR	LTR	-0.0405523	0.793195	0.999971
RLTR19C	ERVK	LTR	-0.0406796	0.79015	0.999971
RMER20A	ERVK	LTR	-0.0407021	0.792611	0.999971
IAPEY4_I-int	ERVK	LTR	-0.0407033	0.801893	0.999971
RLTR19-int	ERVK	LTR	-0.0408364	0.774199	0.999971
LTR16D2	ERVL	LTR	-0.0409944	0.807368	0.999971
MLT1D-int	ERVL-MaLR	LTR	-0.0409944	0.748602	0.999971
MYSERV6-int	ERVK	LTR	-0.0410172	0.797524	0.999971
MTE2b-int	ERVL-MaLR	LTR	-0.0413047	0.788773	0.999971
LTR40a	ERVL	LTR	-0.0413694	0.790047	0.999971
MER90a	ERV1	LTR	-0.0414034	0.788465	0.999971
ORR1A4-int	ERVL-MaLR	LTR	-0.0415268	0.783885	0.999971
RLTR31B_Mm	ERVK	LTR	-0.0415446	0.789218	0.999971
L1ME3E	L1	LINE	-0.0415898	0.755489	0.999971
RLTR9A2	ERVK	LTR	-0.0416012	0.813852	0.999971
MMERVK9E_I-int	ERVK	LTR	-0.0417596	0.804393	0.999971
ERVB5_1-I_MM-int	ERVK	LTR	-0.0417639	0.798903	0.999971
MER97b	hAT-Tip100	DNA	-0.0417744	0.787607	0.999971
RLTR22_Mur	ERVK	LTR	-0.0419052	0.783203	0.999971
RMER13A1	ERVK	LTR	-0.0420329	0.78762	0.999971
L1MCc	L1	LINE	-0.0420769	0.75836	0.999971
Charlie2a	hAT-Charlie	DNA	-0.0420773	0.774338	0.999971
RLTR13A	ERVK	LTR	-0.0423532	0.796608	0.999971
RLTR6-int	ERV1	LTR	-0.0424671	0.795017	0.999971
MLTR25A	ERVK	LTR	-0.0426699	0.78028	0.999971
L1_Mus2	L1	LINE	-0.0427236	0.763846	0.999971
L1MA10	L1	LINE	-0.0427615	0.773137	0.999971
RLTR9D2	ERVK	LTR	-0.0428114	0.78911	0.999971
Eulor8	TcMar	DNA	-0.043033	0.79512	0.999971
RMER16	ERVK	LTR	-0.0430812	0.78869	0.999971
L1MEf	L1	LINE	-0.0431469	0.763454	0.999971
RLTR28	ERVL	LTR	-0.0433782	0.761411	0.999971
RLTR10B	ERVK	LTR	-0.043477	0.785682	0.999971
L1M2	L1	LINE	-0.043522	0.766126	0.999971
MLT1I-int	ERVL-MaLR	LTR	-0.043558	0.793798	0.999971
LTR88b	Gypsy	LTR	-0.0437348	0.785502	0.999971
RLTR48B	ERV1	LTR	-0.0437946	0.754396	0.999971
LTR85a	Gypsy	LTR	-0.0438624	0.779917	0.999971
RLTR13B3	ERVK	LTR	-0.043951	0.800699	0.999971
MER57D	ERV1	LTR	-0.0439955	0.770411	0.999971
MER31B	ERV1	LTR	-0.0440702	0.749144	0.999971
L1Md_F2	L1	LINE	-0.0442241	0.74655	0.999971
MER34A	ERV1	LTR	-0.0442472	0.767226	0.999971
ERV3-16A3_I-int	ERVL	LTR	-0.0444706	0.785291	0.999971
L1M	L1	LINE	-0.0445259	0.751135	0.999971
MER65-int	ERV1	LTR	-0.0445413	0.753087	0.999971
IAPLTR2b	ERVK	LTR	-0.0446527	0.789356	0.999971
MLT1H2-int	ERVL-MaLR	LTR	-0.0448005	0.767808	0.999971
BGLII_Mus	ERVK	LTR	-0.0448182	0.776094	0.999971
RLTR1D	ERV1	LTR	-0.0448816	0.782118	0.999971
L1M3f	L1	LINE	-0.0449017	0.760991	0.999971
RLTR13D1	ERVK	LTR	-0.0455057	0.782251	0.999971
RLTR41	ERV1	LTR	-0.0456723	0.780147	0.999971
MER45B	hAT-Tip100	DNA	-0.0456999	0.773815	0.999971
RLTR13D2	ERVK	LTR	-0.0460332	0.764358	0.999971
RMER17A-int	ERVK	LTR	-0.0462815	0.777663	0.999971
L1PB4	L1	LINE	-0.0463489	0.743403	0.999971
RMER21B	ERV1	LTR	-0.0463676	0.760739	0.999971
L1MC3	L1	LINE	-0.0464584	0.746124	0.999971
RLTR20D	ERVK	LTR	-0.046584	0.747917	0.999971
RMER3D-int	ERVK	LTR	-0.0466903	0.776051	0.999971
MER67B	ERV1	LTR	-0.0468758	0.73377	0.999971
MLT1G3-int	ERVL-MaLR	LTR	-0.0468776	0.74029	0.999971
RLTR19B	ERVK	LTR	-0.0469162	0.764098	0.999971
RLTR20A	ERVK	LTR	-0.0470139	0.7406	0.999971
L1MDb	L1	LINE	-0.047143	0.753571	0.999971
L1P5	L1	LINE	-0.0471995	0.735012	0.999971
LTR69	ERVL	LTR	-0.0473377	0.765002	0.999971
L1M3e	L1	LINE	-0.0473487	0.736662	0.999971
ERVB2_1-I_MM-int	ERVK	LTR	-0.0474467	0.784673	0.999971
IAPLTR4	ERVK	LTR	-0.0475928	0.774466	0.999971
RLTR14-int	ERV1	LTR	-0.0476359	0.768905	0.999971
MMERVK9C_I-int	ERVK	LTR	-0.0476744	0.768166	0.999971
RodERV21-int	ERV1	LTR	-0.047735	0.760068	0.999971
RCHARR1	hAT-Charlie	DNA	-0.0478454	0.726648	0.999971
L1MEg2	L1	LINE	-0.047859	0.772895	0.999971
7SK	RNA	RNA	-0.0479889	0.815734	0.999971
MLT2C1	ERVL	LTR	-0.0482062	0.74256	0.999971
L1Md_A	L1	LINE	-0.0483554	0.725169	0.999971
RLTR34C_MM	ERVK	LTR	-0.0484099	0.758173	0.999971
RLTR13G	ERVK	LTR	-0.0488239	0.766413	0.999971
ETnERV3-int	ERVK	LTR	-0.0489791	0.766272	0.999971
RMER1C	RMER1C	Other	-0.0492173	0.737149	0.999971
L1MEa	L1	LINE	-0.049219	0.739612	0.999971
RLTR9A3	ERVK	LTR	-0.0493027	0.759905	0.999971
RMER17D	ERVK	LTR	-0.0494227	0.733249	0.999971
LTR78B	ERV1	LTR	-0.0494227	0.746278	0.999971
L1_Mus3	L1	LINE	-0.0495113	0.736624	0.999971
RLTR13B1	ERVK	LTR	-0.0496976	0.776087	0.999971
RLTR35B_MM	ERVL	LTR	-0.0497089	0.735737	0.999971
RLTR27	ERVK	LTR	-0.0497359	0.790213	0.999971
ERVB7_2B-LTR_MM	ERVK	LTR	-0.0497428	0.767189	0.999971
MLTR31A_MM	ERVK	LTR	-0.0498395	0.732336	0.999971
RLTR28B	ERVL	LTR	-0.0498736	0.735166	0.999971
RLTR25A	ERVK	LTR	-0.0501083	0.74274	0.999971
L1M4b	L1	LINE	-0.0502593	0.724092	0.999971
MER92B	ERV1	LTR	-0.0502998	0.719559	0.999971
RLTR50A	ERVK	LTR	-0.0506338	0.766353	0.999971
IAPLTR4_I	ERVK	LTR	-0.0508544	0.75799	0.999971
LTR48B	ERV1	LTR	-0.0511809	0.726486	0.999971
ERVB4_3-I_MM-int	ERVK	LTR	-0.0512228	0.774543	0.999971
RLTR13D3	ERVK	LTR	-0.0515704	0.751469	0.999971
RLTRETN_Mm	ERVK	LTR	-0.0516082	0.739594	0.999971
RMER6C	ERVK	LTR	-0.0516452	0.732224	0.999971
LTR53	ERVL	LTR	-0.0517991	0.741369	0.999971
BGLII	ERVK	LTR	-0.0518188	0.73136	0.999971
MLT1E3-int	ERVL-MaLR	LTR	-0.051835	0.77191	0.999971
MERV1_I-int	ERV1	LTR	-0.0521969	0.744769	0.999971
MER74C	ERVL	LTR	-0.0523509	0.751513	0.999971
MER70B	ERVL	LTR	-0.0523549	0.736412	0.999971
RMER2	ERV1	LTR	-0.0524618	0.740878	0.999971
Charlie21a	hAT-Charlie	DNA	-0.0524893	0.734322	0.999971
RLTR13E	ERVK	LTR	-0.0525612	0.737924	0.999971
FordPrefect	hAT-Tip100	DNA	-0.0525726	0.741509	0.999971
MER68-int	ERVL	LTR	-0.0525842	0.728607	0.999971
RLTR46A2	ERVK	LTR	-0.0531702	0.784173	0.999971
RLTR47_MM	ERV1	LTR	-0.0532084	0.788291	0.999971
RLTR30B_MM	ERV1	LTR	-0.0534085	0.73451	0.999971
MLT1F1-int	ERVL-MaLR	LTR	-0.0536627	0.744744	0.999971
MLT1-int	ERVL-MaLR	LTR	-0.0537705	0.702693	0.999971
ERVB4_1-I_MM-int	ERVK	LTR	-0.0538265	0.754157	0.999971
RLTR13D3A	ERVK	LTR	-0.0543041	0.729744	0.999971
L1_Mus4	L1	LINE	-0.0545616	0.708944	0.999971
ORR1D2-int	ERVL-MaLR	LTR	-0.0546128	0.725447	0.999971
RLTR30D_MM	ERV1	LTR	-0.0546168	0.725156	0.999971
RLTR1B-int	ERV1	LTR	-0.0548644	0.729176	0.999971
LTR86C	ERVL	LTR	-0.0548909	0.713551	0.999971
MER73	ERVL	LTR	-0.0549743	0.73961	0.999971
RLTR9A3B	ERVK	LTR	-0.0552368	0.732174	0.999971
MMVL30-int	ERV1	LTR	-0.0553291	0.720984	0.999971
Lx7	L1	LINE	-0.055791	0.702774	0.999971
X9_LINE	L1	LINE	-0.0559258	0.700148	0.999971
ERVB7_1-LTR_MM	ERVK	LTR	-0.0560281	0.721155	0.999971
RLTR9F	ERVK	LTR	-0.0561996	0.732437	0.999971
ERVB7_2-LTR_MM	ERVK	LTR	-0.0562669	0.724328	0.999971
ERVB4_1B-I_MM-int	ERVK	LTR	-0.0566337	0.736222	0.999971
MurERV4_19-int	ERVK	LTR	-0.0567073	0.718986	0.999971
RLTR48A	ERV1	LTR	-0.0568765	0.721898	0.999971
RLTR20B3	ERVK	LTR	-0.0569772	0.712826	0.999971
LTR77	ERV1	LTR	-0.0572351	0.744353	0.999971
IAP1-MM_I-int	ERVK	LTR	-0.0573507	0.734109	0.999971
Lx6	L1	LINE	-0.0575325	0.699044	0.999971
LTRIS4A	ERV1	LTR	-0.0579468	0.711035	0.999971
MLT1F-int	ERVL-MaLR	LTR	-0.0579943	0.695297	0.999971
RLTR44D	ERVK	LTR	-0.0581219	0.699695	0.999971
L1_Rod	L1	LINE	-0.0590137	0.691954	0.999971
RLTR12B2	ERVK	LTR	-0.05905	0.700586	0.999971
HERV16-int	ERVL	LTR	-0.0594531	0.706928	0.999971
ORR1C2-int	ERVL-MaLR	LTR	-0.0600161	0.68386	0.999971
Kanga1c	TcMar-Tc2	DNA	-0.0604832	0.59501	0.999971
MER34-int	ERV1	LTR	-0.0605963	0.700894	0.999971
ERVB4_1B-LTR_MM	ERVK	LTR	-0.0611574	0.691414	0.999971
IAP-d-int	ERVK	LTR	-0.0613861	0.712151	0.999971
MER97a	hAT-Tip100	DNA	-0.0615826	0.692773	0.999971
RLTR13D	ERVK	LTR	-0.0618644	0.703034	0.999971
MMERVK10D3_LTR	ERVK	LTR	-0.062331	0.702506	0.999971
X1_LINE	CR1	LINE	-0.0627712	0.690813	0.999971
LTR53B	ERVL	LTR	-0.0627835	0.712963	0.999971
ORR1B2-int	ERVL-MaLR	LTR	-0.0631536	0.689394	0.999971
Lx	L1	LINE	-0.0634543	0.667318	0.999971
Lx5	L1	LINE	-0.0635262	0.673258	0.999971
MamGypLTR1c	Gypsy	LTR	-0.0636317	0.699443	0.999971
L1VL1	L1	LINE	-0.0638793	0.670828	0.999971
RLTR30E_MM	ERV1	LTR	-0.0640547	0.685628	0.999971
MER31-int	ERV1	LTR	-0.0644022	0.663941	0.999971
IAPEY4_LTR	ERVK	LTR	-0.0644315	0.696872	0.999971
IAP1-MM_LTR	ERVK	LTR	-0.0656962	0.693294	0.999971
MLT1H-int	ERVL-MaLR	LTR	-0.0662604	0.67863	0.999971
L1VL2	L1	LINE	-0.0663725	0.649613	0.999971
MamGypLTR3	Gypsy	LTR	-0.0668346	0.679456	0.999971
L1M3c	L1	LINE	-0.0669993	0.676209	0.999971
ERVB5_1-LTR_MM	ERVK	LTR	-0.0675799	0.662927	0.999971
L1M3a	L1	LINE	-0.067586	0.663519	0.999971
RLTR1C	ERV1	LTR	-0.0676077	0.6876	0.999971
RLTR13C1	ERVK	LTR	-0.0676535	0.655344	0.999971
ERVB3_1-I_MM-int	ERVK	LTR	-0.0677819	0.697341	0.999971
Lx2B	L1	LINE	-0.0678074	0.653213	0.999971
MER105	DNA	DNA	-0.0679785	0.564348	0.999971
MamGypLTR1a	Gypsy	LTR	-0.0680181	0.656879	0.999971
LTR88a	Gypsy	LTR	-0.0682787	0.684738	0.999971
Lx3_Mus	L1	LINE	-0.0683328	0.653308	0.999971
Zaphod2	hAT-Tip100	DNA	-0.0685905	0.673154	0.999971
MER57E1	ERV1	LTR	-0.068833	0.65391	0.999971
Lx4B	L1	LINE	-0.0690211	0.651008	0.999971
L1_Mur3	L1	LINE	-0.0690266	0.649306	0.999971
Lx3B	L1	LINE	-0.0699814	0.643763	0.999971
SRV_MM-int	ERVK	LTR	-0.0707367	0.693941	0.999971
BGLII_A	ERVK	LTR	-0.0708457	0.625599	0.999971
MER92A	ERV1	LTR	-0.0711156	0.557972	0.999971
RMER6-int	ERVK	LTR	-0.0714891	0.643018	0.999971
Lx4A	L1	LINE	-0.0721222	0.636415	0.999971
LTR90A	LTR	LTR	-0.0723538	0.656548	0.999971
Lx2	L1	LINE	-0.0725618	0.628267	0.999971
RLTR9A3A	ERVK	LTR	-0.0727115	0.679744	0.999971
MLT1F2-int	ERVL-MaLR	LTR	-0.0727546	0.621533	0.999971
Looper	PiggyBac	DNA	-0.0729065	0.556958	0.999971
Charlie17a	hAT-Charlie	DNA	-0.0729375	0.614368	0.999971
Eulor11	DNA	DNA	-0.0732712	0.667681	0.999971
RLTR46A	ERVK	LTR	-0.0734605	0.702068	0.999971
RLTR10D2	ERVK	LTR	-0.0742577	0.651504	0.999971
Lx3A	L1	LINE	-0.0751796	0.623964	0.999971
L1_Mur1	L1	LINE	-0.0753253	0.627165	0.999971
RLTR13D6	ERVK	LTR	-0.0754748	0.645387	0.999971
MusHAL1	L1	LINE	-0.0759972	0.610985	0.999971
Lx2A1	L1	LINE	-0.0761487	0.619075	0.999971
MER4CL34	ERV1	LTR	-0.0771394	0.782643	0.999971
RLTR50B	ERVK	LTR	-0.077477	0.621075	0.999971
MLT1G-int	ERVL-MaLR	LTR	-0.0780853	0.616624	0.999971
RLTR47	ERVK	LTR	-0.0786442	0.610311	0.999971
L1M2a	L1	LINE	-0.0787013	0.613574	0.999971
L1_Mur2	L1	LINE	-0.0790176	0.616218	0.999971
RLTR13B2	ERVK	LTR	-0.0792407	0.626301	0.999971
Lx2A	L1	LINE	-0.0796096	0.596533	0.999971
L1VL4	L1	LINE	-0.0796233	0.596191	0.999971
LTRIS6	ERV1	LTR	-0.0809782	0.627061	0.999971
RMER17C-int	ERVK	LTR	-0.0813953	0.580531	0.999971
Lx3C	L1	LINE	-0.081501	0.592134	0.999971
LTR52-int	ERVL	LTR	-0.0833492	0.59892	0.999971
ERVB7_3-LTR_MM	ERVK	LTR	-0.0839267	0.60757	0.999971
ERVB7_4-LTR_MM	ERVK	LTR	-0.0846036	0.615917	0.999971
MamGypLTR1d	Gypsy	LTR	-0.0848869	0.60523	0.999971
MamRep1161	TcMar	DNA	-0.0895982	0.62588	0.999971
SUBTEL_sa	Satellite	Satellite	-0.0896718	0.546263	0.999971
LTR81C	Gypsy	LTR	-0.0920808	0.548801	0.999971
LTR16D1	ERVL	LTR	-0.0936122	0.52815	0.999971
MMERVK10D3_I-int	ERVK	LTR	-0.0969041	0.552366	0.999971
L1M3b	L1	LINE	-0.0982085	0.548773	0.999971
L1M3d	L1	LINE	-0.099903	0.518505	0.999971
MER110-int	ERV1	LTR	-0.100159	0.516956	0.999971
RLTR13F	ERVK	LTR	-0.100558	0.555886	0.999971
MamRep1894	hAT	DNA	-0.101413	0.57776	0.999971
LTR28	ERV1	LTR	-0.105253	0.59846	0.999971
MER95	ERV1	LTR	-0.105457	0.506888	0.999971
LTR75_1	ERV1	LTR	-0.108703	0.58579	0.999971
RNERVK23-int	ERVK	LTR	-0.110396	0.480567	0.999971
MER76-int	ERVL	LTR	-0.111308	0.595611	0.999971
ERVB4_3-LTR_MM	ERVK	LTR	-0.113181	0.479072	0.999971
RLTR4_Mm	ERV1	LTR	-0.11744	0.360933	0.999971
MLT1E1A-int	ERVL-MaLR	LTR	-0.119188	0.481878	0.999971
MER70-int	ERVL	LTR	-0.130245	0.443871	0.999971
RLTR12F	ERVK	LTR	-0.141331	0.380774	0.999971
RMER3D1	ERVK	LTR	-0.146447	0.758695	0.999971
MLT1E-int	ERVL-MaLR	LTR	-0.148128	0.442451	0.999971
MT2B2	ERVL	LTR	-0.149742	0.73461	0.999971
LTR39	ERV1	LTR	-0.162941	0.491441	0.999971
MLT1N2-int	ERVL-MaLR	LTR	-0.169269	0.552141	0.999971
MTB	ERVL-MaLR	LTR	-0.169527	0.477431	0.999971
LTR29	ERV1	LTR	-0.175528	0.247378	0.999971
LTRIS4B	ERV1	LTR	-0.197721	0.225857	0.999971
Tigger1a_Art	TcMar-Tigger	DNA	-0.199048	0.239729	0.999971
LTR58	ERV1	LTR	-0.231203	0.264803	0.999971
Ricksha_b	MULE-MuDR	DNA	-0.277281	0.24157	0.999971
HUERS-P3b-int	ERV1	LTR	-0.453736	0.0848964	0.999971
MER66A	ERV1	LTR	-0.674205	0.0603886	0.999971

## Sheet: Older3TC v Older Mice GENES
Gene	log2FoldChange	pvalue	FDR
Rims3	0.850062	0.039477	0.999971
Pcp4	0.818193	0.0742341	0.999971
Slc6a3	0.798496	0.0980558	0.999971
Rora	0.773882	0.0127194	0.999971
Sparc	0.728454	0.145419	0.999971
Slc6a11	0.706363	0.140578	0.999971
Tnnt1	0.684841	0.0321435	0.999971
Pdp1	0.673865	0.0364508	0.999971
Nefh	0.669135	0.0919135	0.999971
Syt2	0.661515	0.0278333	0.999971
Plcxd2	0.660645	0.00522863	0.999971
Spp1	0.658144	0.0105535	0.999971
Vamp1	0.653398	0.169305	0.999971
Ptgds	0.646632	0.18447	0.999971
Rcan2	0.638133	0.0273456	0.999971
Chrna4	0.626588	0.00600659	0.999971
Cit	0.618109	0.00738984	0.999971
Tmsb10	0.5917	0.00736499	0.999971
Apod	0.587472	0.188208	0.999971
Chrm2	0.576654	0.0130215	0.999971
Etnppl	0.573338	0.051123	0.999971
Itih3	0.561919	0.0591314	0.999971
Gap43	0.548164	0.0514688	0.999971
Pmch	0.546972	0.106949	0.999971
Pcp4l1	0.545834	0.198202	0.999971
En1	0.543617	0.0209226	0.999971
Dpp10	0.53898	0.00885151	0.999971
Pvalb	0.537943	0.0834354	0.999971
Camk2n2	0.53793	0.0443089	0.999971
Nefm	0.520719	0.0682705	0.999971
Cbln2	0.512383	0.0499306	0.999971
Rasgef1b	0.512247	0.0119658	0.999971
Gria4	0.511054	0.0169547	0.999971
Nap1l5	0.50835	0.0738795	0.999971
Dnm3	0.507087	0.0398291	0.999971
Zic1	0.504217	0.354179	0.999971
Sgpp2	0.503493	0.0306091	0.999971
Nat1	0.502578	0.0142237	0.999971
Rorb	0.502186	0.00761933	0.999971
Cdh7	0.501981	0.00901304	0.999971
Elmo1	0.500931	0.0224985	0.999971
Ntng1	0.497309	0.0806671	0.999971
Hist1h2bl	0.494494	0.0795186	0.999971
Esrrg	0.494407	0.0252346	0.999971
Adarb1	0.49198	0.0950318	0.999971
Bend6	0.48317	0.0715507	0.999971
Slc8a3	0.476824	0.0659463	0.999971
Zcchc12	0.472505	0.335505	0.999971
Camk2d	0.470086	0.00874815	0.999971
Ly6g6c	0.46797	0.0103917	0.999971
Zfhx3	0.466484	0.0958835	0.999971
Resp18	0.464794	0.135661	0.999971
Foxp2	0.464697	0.0660716	0.999971
Ptpn4	0.460508	0.0708712	0.999971
Tmem130	0.458474	0.105509	0.999971
Scn1a	0.455665	0.0732392	0.999971
Cbln4	0.451112	0.0213388	0.999971
Brinp3	0.447483	0.012024	0.999971
Banf2	0.443153	0.0588958	0.999971
Rnd1	0.438114	0.0208177	0.999971
Baiap3	0.436889	0.118081	0.999971
Necab1	0.435162	0.0254816	0.999971
Klhdc8a	0.434999	0.0256199	0.999971
Akap12	0.434719	0.0494808	0.999971
Syndig1l	0.429335	0.085085	0.999971
Ccdc136	0.427935	0.079286	0.999971
Kitl	0.427802	0.0410553	0.999971
Fnbp1l	0.427748	0.0152497	0.999971
Peg3	0.427447	0.124053	0.999971
Gpr88	0.424289	0.01524	0.999971
Cd83	0.420589	0.0908312	0.999971
Prm3	0.417237	0.159389	0.999971
Gbp4	0.415872	0.121529	0.999971
Stmn1	0.415746	0.0684563	0.999971
Nova1	0.412781	0.0586303	0.999971
Defb1	0.41269	0.116125	0.999971
Th	0.412395	0.168501	0.999971
Ankrd34c	0.409174	0.0554519	0.999971
Arl4c	0.404866	0.0644093	0.999971
Dzank1	0.404563	0.104708	0.999971
Usp29	0.404527	0.0856936	0.999971
Rab37	0.40393	0.0916913	0.999971
Glra1	0.401334	0.117267	0.999971
Lcn3	0.400879	0.0484701	0.999971
Calb2	0.399934	0.396362	0.999971
Nrsn2	0.398568	0.133707	0.999971
Trpc3	0.3943	0.0373828	0.999971
Ret	0.39341	0.135857	0.999971
Cux2	0.392996	0.0167537	0.999971
Pcdh7	0.391968	0.055807	0.999971
L1cam	0.388118	0.0957685	0.999971
Chga	0.386502	0.147006	0.999971
Zdhhc22	0.386229	0.122789	0.999971
Atoh7	0.385485	0.157327	0.999971
Sparcl1	0.385045	0.104892	0.999971
F2r	0.385038	0.116322	0.999971
Rgs17	0.383793	0.0870917	0.999971
Coro6	0.383786	0.0273051	0.999971
Mapk6	0.383374	0.064464	0.999971
Mef2c	0.379684	0.233062	0.999971
Rit2	0.3795	0.176304	0.999971
Aldh1a1	0.378861	0.370478	0.999971
Fhod3	0.377904	0.00660121	0.999971
Rnd2	0.377612	0.350602	0.999971
Kcnab3	0.375554	0.0638262	0.999971
Rims2	0.374927	0.0661497	0.999971
Ptprm	0.374913	0.0182617	0.999971
Ccl20	0.374222	0.18533	0.999971
Usp9y	0.373771	0.865761	0.999971
Timp2	0.372407	0.193981	0.999971
Dusp26	0.37237	0.0847202	0.999971
Gprasp2	0.371511	0.173693	0.999971
Ank1	0.369204	0.0609166	0.999971
Krtap6-1	0.367341	0.266904	0.999971
Lrrtm3	0.365741	0.0450084	0.999971
Osbpl1a	0.363779	0.0495311	0.999971
Pcdh11x	0.363569	0.0882178	0.999971
Olfm2	0.362282	0.0404928	0.999971
Zwint	0.36164	0.118695	0.999971
Fam24a	0.361007	0.123765	0.999971
Gad2	0.360941	0.201499	0.999971
Ifna2	0.358799	0.223093	0.999971
Ndn	0.357841	0.213831	0.999971
Kcnj10	0.35781	0.18441	0.999971
Klhl1	0.357776	0.182779	0.999971
Slc18a2	0.356631	0.11912	0.999971
Efna5	0.356208	0.0372176	0.999971
Coch	0.354632	0.0659673	0.999971
Lrrc3b	0.354052	0.106328	0.999971
Vwc2l	0.352071	0.0293189	0.999971
Ufsp1	0.351801	0.0874663	0.999971
Ntm	0.351371	0.0907516	0.999971
Rpl38	0.351196	0.162637	0.999971
Tshb	0.350486	0.110327	0.999971
Ddc	0.35036	0.239841	0.999971
Prkch	0.349758	0.111896	0.999971
Kcnh5	0.34792	0.0869738	0.999971
Edil3	0.347481	0.183584	0.999971
Phlda3	0.346779	0.229136	0.999971
Arhgap32	0.346275	0.0758431	0.999971
Scrt1	0.343576	0.217715	0.999971
Cacna1g	0.343458	0.112187	0.999971
Hivep1	0.343111	0.0182168	0.999971
Slc6a9	0.342943	0.161361	0.999971
Ly6d	0.34276	0.0787652	0.999971
Chml	0.342652	0.0777837	0.999971
Rgs6	0.342258	0.0481852	0.999971
Nxph1	0.340856	0.178583	0.999971
Pcdh10	0.340841	0.078643	0.999971
Adcy8	0.339218	0.0266976	0.999971
Syt9	0.337558	0.19096	0.999971
Cpne9	0.336758	0.160968	0.999971
Higd1b	0.336287	0.0683934	0.999971
Impact	0.334511	0.199462	0.999971
Tmem163	0.334164	0.21937	0.999971
Hcn4	0.333984	0.11666	0.999971
Ankrd24	0.333913	0.0383784	0.999971
Btbd11	0.333399	0.069223	0.999971
Ldlrad1	0.333308	0.0627402	0.999971
Lef1	0.332901	0.153995	0.999971
Grem2	0.332755	0.0605339	0.999971
Kcna2	0.332594	0.111778	0.999971
Tshz2	0.331193	0.0503019	0.999971
Olfm3	0.330073	0.106775	0.999971
Ferd3l	0.32994	0.194774	0.999971
Cdr1	0.329526	0.203206	0.999971
Fgf1	0.329112	0.194291	0.999971
Abat	0.328866	0.231014	0.999971
Clec1b	0.32826	0.123166	0.999971
Lhfpl3	0.327565	0.224845	0.999971
Mid1	0.326643	0.0383085	0.999971
Grb10	0.325298	0.0912945	0.999971
Slc35g2	0.324967	0.158504	0.999971
Cplx1	0.324695	0.194236	0.999971
Krtap20-2	0.324361	0.309153	0.999971
Kcnc2	0.324233	0.205257	0.999971
Grm4	0.323788	0.158955	0.999971
Limk1	0.322976	0.0802325	0.999971
Medag	0.322441	0.19122	0.999971
Fabp1	0.322158	0.135303	0.999971
Wdr53	0.322105	0.020294	0.999971
Cobl	0.321957	0.0380224	0.999971
Mab21l1	0.321273	0.0743454	0.999971
Mcf2	0.321189	0.211411	0.999971
Six3	0.320697	0.170737	0.999971
Scd1	0.320586	0.238217	0.999971
Ptchd1	0.320003	0.151291	0.999971
Rnf152	0.319233	0.258116	0.999971
Ccdc160	0.318948	0.185476	0.999971
Tex43	0.318937	0.171139	0.999971
Rab3c	0.318581	0.213933	0.999971
Rgs4	0.318438	0.163109	0.999971
Meis2	0.318274	0.0670601	0.999971
Hspa4l	0.318104	0.160195	0.999971
Tmem196	0.317735	0.0646812	0.999971
Rbmy	0.317549	0.892603	0.999971
Kcnt1	0.317275	0.0284926	0.999971
Cacna2d2	0.316333	0.12592	0.999971
Ogdhl	0.316038	0.127595	0.999971
Cacng2	0.315395	0.101337	0.999971
Zim3	0.314633	0.172031	0.999971
Nexn	0.313518	0.2099	0.999971
Slc32a1	0.313295	0.31436	0.999971
Adam30	0.313048	0.0963808	0.999971
Elavl2	0.312993	0.191591	0.999971
Atp1b2	0.312956	0.211431	0.999971
Serpine2	0.312203	0.260793	0.999971
Gjc1	0.312138	0.0763636	0.999971
Pdzrn3	0.311249	0.0972452	0.999971
Lbx1	0.311215	0.168576	0.999971
Dlk1	0.311186	0.238276	0.999971
Slc10a4	0.310877	0.163891	0.999971
Sncb	0.310804	0.125211	0.999971
Scg2	0.310423	0.251349	0.999971
Kcng4	0.310257	0.153892	0.999971
Gpr153	0.309423	0.203762	0.999971
S100b	0.309181	0.242752	0.999971
Bex4	0.308727	0.16978	0.999971
Deptor	0.307956	0.021428	0.999971
Grin3a	0.307257	0.117959	0.999971
Icam2	0.307014	0.0743344	0.999971
Lrig1	0.306526	0.204868	0.999971
Gabra3	0.305738	0.206922	0.999971
Mobp	0.30537	0.320478	0.999971
Ccdc184	0.304277	0.16437	0.999971
Akap2	0.302713	0.213	0.999971
Hs6st2	0.302188	0.198722	0.999971
Cdh18	0.301483	0.115498	0.999971
Ttbk2	0.300514	0.128662	0.999971
Vat1	0.300507	0.273888	0.999971
Nudt4	0.300378	0.196989	0.999971
Bmp3	0.29948	0.07217	0.999971
Psmd12	0.299437	0.11906	0.999971
Lhfp	0.298739	0.228972	0.999971
Tpbg	0.29852	0.0830286	0.999971
Dst	0.298318	0.133372	0.999971
Lgi2	0.298181	0.0754385	0.999971
Spock3	0.297024	0.256716	0.999971
Fgf12	0.296809	0.171548	0.999971
Cntn4	0.296312	0.0597394	0.999971
Kazald1	0.296066	0.150163	0.999971
Elavl4	0.295794	0.158867	0.999971
Bpifa3	0.295559	0.159177	0.999971
Defa3	0.295401	0.354119	0.999971
Pde4d	0.294828	0.0940629	0.999971
Kctd9	0.294798	0.171603	0.999971
Safb	0.294691	0.153959	0.999971
Cdh12	0.294593	0.106673	0.999971
Map7d2	0.294564	0.222317	0.999971
Garnl3	0.294511	0.0101198	0.999971
Rsrc1	0.293827	0.176016	0.999971
Alb	0.293633	0.667772	0.999971
Lce1d	0.293137	0.256343	0.999971
Gkap1	0.29312	0.0485652	0.999971
Sorcs1	0.289873	0.0329935	0.999971
Pf4	0.288751	0.2335	0.999971
Adgra1	0.288532	0.100522	0.999971
Ache	0.288077	0.296153	0.999971
Cartpt	0.287508	0.172696	0.999971
Esyt1	0.286961	0.0716297	0.999971
Ankrd34b	0.286621	0.156731	0.999971
Slc38a1	0.286209	0.210907	0.999971
Shc3	0.286207	0.128742	0.999971
Pcdh9	0.285447	0.168432	0.999971
Trim66	0.285049	0.0214218	0.999971
Rimkla	0.28464	0.148354	0.999971
Fam13b	0.284435	0.143752	0.999971
Chrnb3	0.284001	0.153004	0.999971
Tmem56	0.283719	0.113938	0.999971
Rcan3	0.283104	0.167335	0.999971
Pou3f2	0.28283	0.119095	0.999971
Ldhb	0.282534	0.245327	0.999971
Krtap9-3	0.282321	0.23845	0.999971
Krtap26-1	0.282057	0.289683	0.999971
Fut9	0.281969	0.142633	0.999971
Myh10	0.281503	0.155119	0.999971
Ripply2	0.280964	0.11755	0.999971
Ina	0.280838	0.233412	0.999971
Srrm2	0.28038	0.269275	0.999971
Anln	0.280283	0.194499	0.999971
Kcnk3	0.279571	0.151891	0.999971
Gabra1	0.279482	0.221659	0.999971
Vav3	0.279133	0.242005	0.999971
Lrit3	0.278546	0.182865	0.999971
Hecw1	0.277949	0.0996668	0.999971
Nap1l2	0.277916	0.263266	0.999971
Asic1	0.277185	0.074428	0.999971
Atp2b4	0.277002	0.241776	0.999971
Kcnc1	0.276835	0.234408	0.999971
Cbln1	0.276554	0.204905	0.999971
Cdh6	0.276409	0.0390754	0.999971
Apoa1	0.276214	0.259574	0.999971
Npw	0.275936	0.164151	0.999971
Tnfsf9	0.275881	0.177694	0.999971
Strbp	0.275662	0.160311	0.999971
Pet100	0.275593	0.142732	0.999971
Tox	0.274992	0.076288	0.999971
Sox3	0.274856	0.292958	0.999971
Flt1	0.274719	0.0304546	0.999971
Plekha6	0.274325	0.13851	0.999971
Krtap13-1	0.274086	0.333623	0.999971
Rap1gap	0.273267	0.221063	0.999971
Nacc2	0.272688	0.283544	0.999971
Vsnl1	0.272039	0.211622	0.999971
Cend1	0.271504	0.298558	0.999971
Shh	0.271403	0.156384	0.999971
Myo1b	0.271193	0.0400728	0.999971
Penk	0.270989	0.277957	0.999971
Gbx2	0.270841	0.275069	0.999971
Serf1	0.270671	0.0927841	0.999971
Tac1	0.270321	0.197307	0.999971
Ermn	0.270231	0.375192	0.999971
Herpud1	0.27013	0.10759	0.999971
Hsf4	0.269791	0.0457933	0.999971
Cckbr	0.26922	0.185006	0.999971
Glra3	0.269199	0.268063	0.999971
Coro2a	0.268702	0.0525293	0.999971
Gpr52	0.268689	0.183698	0.999971
Fzd10	0.268591	0.203316	0.999971
Arhgap24	0.268525	0.149829	0.999971
Plch1	0.268366	0.0548977	0.999971
Sema4g	0.268249	0.108633	0.999971
Prune2	0.268183	0.130451	0.999971
Pfdn2	0.267854	0.227047	0.999971
Ubxn2a	0.267389	0.215442	0.999971
Vwc2	0.267265	0.188801	0.999971
Hmga1	0.267183	0.179095	0.999971
Mb21d2	0.266948	0.155697	0.999971
Ccdc124	0.26685	0.140342	0.999971
Spsb4	0.266293	0.0874442	0.999971
Fxyd3	0.265604	0.116723	0.999971
Mag	0.265412	0.401739	0.999971
Ptprd	0.263911	0.207985	0.999971
Tubb4a	0.263747	0.334849	0.999971
Smlr1	0.263538	0.2474	0.999971
Gins2	0.263374	0.0816503	0.999971
Slc25a37	0.26302	0.0454548	0.999971
St6gal2	0.262534	0.0844861	0.999971
Pcgf1	0.260828	0.0710021	0.999971
Larp1b	0.260653	0.0738139	0.999971
Creg1	0.260537	0.237773	0.999971
Plekhb1	0.260515	0.360774	0.999971
Stxbp1	0.260472	0.227297	0.999971
Tubb3	0.260336	0.345573	0.999971
Hcn2	0.259677	0.330476	0.999971
Podxl	0.25958	0.0549801	0.999971
Dcx	0.259265	0.189082	0.999971
Sacm1l	0.258659	0.233513	0.999971
Necab3	0.258528	0.124721	0.999971
Sptssb	0.258513	0.189004	0.999971
Nrsn1	0.258495	0.254763	0.999971
Ppp1r26	0.258208	0.0528349	0.999971
Adgrl2	0.257916	0.0920081	0.999971
Plcxd3	0.257901	0.119269	0.999971
Mast1	0.257565	0.133077	0.999971
Ddah1	0.257264	0.23094	0.999971
Csdc2	0.257227	0.207936	0.999971
Pyy	0.255664	0.242352	0.999971
Gnal	0.255384	0.257956	0.999971
Ccdc92	0.254461	0.199445	0.999971
Epha8	0.254297	0.203341	0.999971
Dnajc21	0.25323	0.173729	0.999971
Slc38a2	0.252569	0.229963	0.999971
Ifna14	0.252086	0.38436	0.999971
Ebf3	0.251896	0.218887	0.999971
Rita1	0.250729	0.0508304	0.999971
Rgs13	0.250623	0.208169	0.999971
Fkbp2	0.250556	0.31365	0.999971
Gpx1	0.250445	0.288349	0.999971
Hrh3	0.250249	0.216737	0.999971
Ifit2	0.25001	0.142311	0.999971
Rnase1	0.249905	0.32419	0.999971
Sfrp5	0.24845	0.318511	0.999971
Cox5a	0.248402	0.30287	0.999971
Oxr1	0.248222	0.255915	0.999971
Ttc1	0.248046	0.209472	0.999971
Tppp3	0.247474	0.393087	0.999971
Kcnn3	0.247391	0.0530523	0.999971
Rab20	0.247302	0.249019	0.999971
Upf3b	0.246	0.232086	0.999971
Rad18	0.245843	0.0319332	0.999971
Cfdp1	0.245748	0.247611	0.999971
Ins1	0.245164	0.296274	0.999971
Plxnd1	0.245033	0.0683141	0.999971
Map3k9	0.244445	0.0412033	0.999971
Zfp57	0.244418	0.0522492	0.999971
Shisa9	0.244113	0.183777	0.999971
Tigit	0.244109	0.199351	0.999971
Gprasp1	0.244107	0.340528	0.999971
Opn3	0.244049	0.277018	0.999971
Hecw2	0.243722	0.0677354	0.999971
Ier3	0.243502	0.250847	0.999971
Cabyr	0.243036	0.071785	0.999971
Fchsd2	0.242851	0.171958	0.999971
Tenm1	0.242808	0.283726	0.999971
Vat1l	0.242691	0.557058	0.999971
Fgf3	0.242666	0.158958	0.999971
Gjb2	0.242652	0.168831	0.999971
Aldoc	0.242623	0.329646	0.999971
Pcdha2	0.241565	0.139276	0.999971
Mdga2	0.241509	0.201076	0.999971
Arpp21	0.241485	0.319176	0.999971
Rgma	0.24135	0.204683	0.999971
Fam209	0.241346	0.327349	0.999971
Ube2u	0.241335	0.249469	0.999971
Gjd3	0.241317	0.298231	0.999971
Oprm1	0.240963	0.152992	0.999971
Stard10	0.240935	0.18119	0.999971
Plxdc1	0.240206	0.0801666	0.999971
Kiss1	0.24002	0.298113	0.999971
Dusp1	0.23983	0.104318	0.999971
Hint3	0.239777	0.354278	0.999971
Vwf	0.239696	0.137014	0.999971
Atp8a2	0.23942	0.0669503	0.999971
Klhl13	0.239345	0.401484	0.999971
Cntn5	0.23932	0.0526131	0.999971
Sh3bgrl2	0.239144	0.270783	0.999971
Camk2g	0.239077	0.207263	0.999971
Igfbp1	0.239074	0.262655	0.999971
Satb2	0.238713	0.355836	0.999971
Tex38	0.23866	0.310998	0.999971
Wfdc10	0.238617	0.318306	0.999971
Plekhd1	0.238332	0.285895	0.999971
Myo5a	0.238328	0.263784	0.999971
Sprr4	0.238272	0.524221	0.999971
Diras1	0.238083	0.336449	0.999971
Spx	0.23768	0.213228	0.999971
Hmgb3	0.237464	0.1997	0.999971
Rdh8	0.237429	0.280959	0.999971
Kif16b	0.237358	0.017074	0.999971
Ppip5k2	0.237169	0.188991	0.999971
Stx1b	0.237041	0.285065	0.999971
Qk	0.237036	0.389366	0.999971
Dpysl3	0.236793	0.174567	0.999971
Cdh13	0.236234	0.176875	0.999971
Adrb3	0.236005	0.134431	0.999971
Rbm25	0.235861	0.306148	0.999971
Pin4	0.235547	0.256525	0.999971
Srrt	0.235426	0.263476	0.999971
Osbpl9	0.235403	0.189141	0.999971
Trim62	0.235277	0.0857204	0.999971
Maoa	0.234947	0.271225	0.999971
Cux1	0.234939	0.0273536	0.999971
Fam199x	0.234789	0.290685	0.999971
Rab30	0.234359	0.1821	0.999971
Lamp5	0.234021	0.409811	0.999971
Tmem255a	0.234013	0.414422	0.999971
Tmem213	0.233812	0.308048	0.999971
Gstm3	0.233139	0.231036	0.999971
Map6	0.233094	0.213122	0.999971
Cd52	0.233027	0.21377	0.999971
R3hdm2	0.232961	0.234862	0.999971
Tbc1d8	0.232907	0.0195689	0.999971
Kcnk9	0.232891	0.232286	0.999971
Iscu	0.232881	0.304771	0.999971
Sema6a	0.232731	0.227316	0.999971
Cntn3	0.232448	0.132379	0.999971
Slc12a5	0.232324	0.303403	0.999971
Pbx3	0.232298	0.210977	0.999971
Chn2	0.232222	0.142934	0.999971
Tenm3	0.232193	0.229129	0.999971
Aplp2	0.231947	0.353039	0.999971
Adra2a	0.231869	0.118479	0.999971
Slc6a13	0.231639	0.103984	0.999971
Synj2	0.231574	0.171372	0.999971
Mrpl46	0.231555	0.219771	0.999971
Nudt8	0.231411	0.125165	0.999971
Phf24	0.231396	0.230377	0.999971
Inpp5a	0.231289	0.195032	0.999971
Cdkl1	0.231004	0.098158	0.999971
Timp4	0.230978	0.251692	0.999971
Ccdc82	0.230684	0.219281	0.999971
Gsg1l	0.230642	0.111039	0.999971
Ctnnbip1	0.230613	0.146201	0.999971
S100a10	0.230528	0.179135	0.999971
Adra1b	0.230425	0.328099	0.999971
Srxn1	0.230071	0.300342	0.999971
Kazn	0.229903	0.177903	0.999971
Erich3	0.229865	0.1677	0.999971
H2afb3	0.229383	0.609439	0.999971
Samd15	0.229297	0.115292	0.999971
Sgtb	0.228548	0.251865	0.999971
Gas2	0.228547	0.2263	0.999971
Lrrc8a	0.228496	0.250052	0.999971
Asah2	0.228163	0.232407	0.999971
Ppp1r17	0.227921	0.283831	0.999971
Rasgrp2	0.227806	0.26159	0.999971
Cables1	0.227629	0.100196	0.999971
Sec62	0.227582	0.331305	0.999971
Rhoj	0.227516	0.139522	0.999971
Fam131c	0.2275	0.1935	0.999971
Tspan10	0.227234	0.277682	0.999971
Ptch1	0.227138	0.227832	0.999971
Endod1	0.227067	0.3892	0.999971
Cxxc4	0.227009	0.22439	0.999971
Pdxk	0.227002	0.274869	0.999971
Heyl	0.226939	0.140786	0.999971
Arpp19	0.226748	0.312675	0.999971
Hap1	0.226545	0.447765	0.999971
Pygm	0.226402	0.269357	0.999971
Slc20a1	0.225972	0.288252	0.999971
Wnt3	0.225905	0.251053	0.999971
Klhl33	0.225891	0.154851	0.999971
Kndc1	0.225735	0.316786	0.999971
Apln	0.225656	0.339677	0.999971
Vipr2	0.225102	0.25201	0.999971
Cd164l2	0.225012	0.233578	0.999971
Tmem132c	0.224874	0.155061	0.999971
Kif1a	0.224674	0.344237	0.999971
Spock1	0.224426	0.302492	0.999971
Kcna6	0.224287	0.352169	0.999971
Plec	0.224042	0.242448	0.999971
Smox	0.224036	0.202356	0.999971
Hlf	0.224021	0.251645	0.999971
Prrg3	0.22394	0.237632	0.999971
Flrt1	0.223709	0.14739	0.999971
Asb10	0.223556	0.207034	0.999971
Gabrb2	0.223397	0.333884	0.999971
Hist1h1b	0.223023	0.255397	0.999971
Cntn6	0.222755	0.212924	0.999971
Itgav	0.222383	0.189361	0.999971
Nudt2	0.222382	0.170426	0.999971
Eml1	0.222351	0.199449	0.999971
Hypk	0.222305	0.324221	0.999971
Ciz1	0.222164	0.0578904	0.999971
Tcp11l1	0.222008	0.151962	0.999971
Flii	0.221932	0.186002	0.999971
Trf	0.221789	0.58677	0.999971
Gfra2	0.221579	0.131082	0.999971
Nhs	0.221193	0.354362	0.999971
Dnd1	0.221136	0.190518	0.999971
Acer2	0.221034	0.173681	0.999971
Safb2	0.220678	0.228032	0.999971
Arhgdig	0.220638	0.247	0.999971
Tsc22d3	0.220381	0.40667	0.999971
Fn1	0.220378	0.0461235	0.999971
Cacng4	0.220338	0.314783	0.999971
Zdbf2	0.22033	0.175338	0.999971
Tspan1	0.220284	0.249382	0.999971
Gabrr3	0.220209	0.292209	0.999971
Srsf11	0.220151	0.358869	0.999971
Magi1	0.219913	0.117946	0.999971
Tenm4	0.219625	0.223834	0.999971
Utrn	0.219378	0.0950004	0.999971
Bcas1	0.219361	0.472903	0.999971
Gtpbp2	0.219263	0.226171	0.999971
Asb17	0.21924	0.329128	0.999971
Kif5b	0.219062	0.370324	0.999971
Spock2	0.21895	0.399252	0.999971
Nars	0.218837	0.324114	0.999971
Klhl4	0.218685	0.367323	0.999971
Ctxn3	0.218543	0.321303	0.999971
Atp2b2	0.218537	0.307791	0.999971
Npm2	0.2184	0.230943	0.999971
Cygb	0.218257	0.368313	0.999971
Pqbp1	0.218014	0.289365	0.999971
Prkar1b	0.217113	0.334658	0.999971
Pde7b	0.217001	0.267876	0.999971
Grm3	0.216866	0.297544	0.999971
Pole3	0.216803	0.220848	0.999971
Chd6	0.216753	0.208299	0.999971
Sptbn4	0.216695	0.337741	0.999971
A4galt	0.216402	0.219495	0.999971
Ctrc	0.216101	0.228183	0.999971
Obp2b	0.216093	0.296576	0.999971
Igsf21	0.216056	0.111223	0.999971
Eif1ad	0.216055	0.0992163	0.999971
Ndufaf2	0.215832	0.275672	0.999971
Tmem132e	0.215789	0.14155	0.999971
Grm8	0.215784	0.127065	0.999971
Sprr2f	0.215757	0.428495	0.999971
Mbl2	0.215652	0.395486	0.999971
Pmf1	0.21544	0.182978	0.999971
Acsbg1	0.215401	0.304167	0.999971
Fam149a	0.215371	0.0888039	0.999971
Whrn	0.215197	0.144344	0.999971
Prm2	0.215093	0.285665	0.999971
Pitpnc1	0.214934	0.315461	0.999971
Rnf144b	0.214796	0.0757667	0.999971
Macf1	0.214449	0.321672	0.999971
Zscan26	0.214185	0.286396	0.999971
Bcat1	0.214092	0.27215	0.999971
Scg5	0.214047	0.320061	0.999971
Isy1	0.21397	0.0798333	0.999971
Tceal6	0.213664	0.354653	0.999971
Pls1	0.213302	0.224574	0.999971
Fzd1	0.213299	0.240398	0.999971
Palm2	0.213237	0.204117	0.999971
Pitpnm3	0.2131	0.119146	0.999971
Ptpn5	0.21295	0.241291	0.999971
Pmvk	0.212851	0.203828	0.999971
Mipol1	0.2128	0.139881	0.999971
Srpk2	0.212689	0.324888	0.999971
Atp6v1g1	0.212563	0.302709	0.999971
Agap1	0.21254	0.277071	0.999971
Pnn	0.212354	0.305406	0.999971
Pfn3	0.212343	0.438431	0.999971
Dcbld2	0.212254	0.0841955	0.999971
Psmb9	0.212193	0.227476	0.999971
Tmprss12	0.212143	0.306608	0.999971
Serpind1	0.211968	0.121564	0.999971
Il31	0.211912	0.396543	0.999971
Ccl4	0.211842	0.344845	0.999971
Sncg	0.211764	0.406534	0.999971
Adgrf5	0.211733	0.147108	0.999971
Amy1	0.211689	0.289431	0.999971
Tnrc6a	0.211674	0.275565	0.999971
Ptprt	0.211672	0.197835	0.999971
Fa2h	0.211671	0.285375	0.999971
Rnf125	0.21138	0.293592	0.999971
Kmt2e	0.211164	0.313366	0.999971
Rarres1	0.211118	0.235252	0.999971
Nkiras2	0.211066	0.160784	0.999971
Lgmn	0.210837	0.327272	0.999971
H1fnt	0.210735	0.32213	0.999971
Gclm	0.210725	0.254366	0.999971
Arl9	0.210705	0.401371	0.999971
Pou4f1	0.210667	0.309713	0.999971
Nupr1	0.21059	0.220491	0.999971
Ahnak	0.210509	0.148319	0.999971
Llph	0.210207	0.270828	0.999971
Arg2	0.21014	0.190776	0.999971
Sh2d7	0.209931	0.14637	0.999971
Ccdc34	0.209756	0.219689	0.999971
Itih5	0.209619	0.127653	0.999971
Hapln2	0.209484	0.453457	0.999971
Flywch1	0.209469	0.373575	0.999971
Rad23a	0.209414	0.307748	0.999971
Cntn2	0.209349	0.394796	0.999971
Sowahb	0.209146	0.260053	0.999971
Pinlyp	0.209039	0.291747	0.999971
Ifitm5	0.20895	0.31909	0.999971
Fat1	0.208943	0.233194	0.999971
Tshz3	0.208903	0.314043	0.999971
Doc2a	0.208861	0.176116	0.999971
Bcl2	0.208686	0.0671246	0.999971
Cgrrf1	0.208671	0.275531	0.999971
Wls	0.208592	0.290454	0.999971
Bag2	0.208542	0.168757	0.999971
Nkain1	0.208527	0.339069	0.999971
Iqsec1	0.208463	0.317628	0.999971
Msantd2	0.208412	0.162626	0.999971
Syt4	0.208293	0.349186	0.999971
Ptger3	0.208269	0.256554	0.999971
Pold4	0.208067	0.237908	0.999971
Uchl5	0.208042	0.214832	0.999971
Frmd5	0.20803	0.134322	0.999971
Grin2d	0.207835	0.320243	0.999971
Dmrtb1	0.207593	0.27548	0.999971
Cldn8	0.207536	0.297252	0.999971
Retnlb	0.207411	0.400354	0.999971
Fmo1	0.20724	0.172802	0.999971
Snx31	0.206913	0.243577	0.999971
Abca2	0.206895	0.44447	0.999971
Foxi1	0.206834	0.298466	0.999971
Rpl36al	0.20679	0.334213	0.999971
Rcsd1	0.206662	0.157329	0.999971
Tacr1	0.206627	0.187021	0.999971
Cav1	0.206286	0.131261	0.999971
Mapk9	0.206281	0.375016	0.999971
Hnrnph3	0.206262	0.352247	0.999971
Usp6nl	0.206191	0.131387	0.999971
Fgf9	0.206161	0.202958	0.999971
Nr2f2	0.205886	0.423056	0.999971
Luzp2	0.205795	0.389237	0.999971
Pacsin2	0.205766	0.186094	0.999971
Usp54	0.205533	0.290306	0.999971
Sema3a	0.205382	0.304304	0.999971
Chd5	0.205327	0.308465	0.999971
Dnajb1	0.205271	0.244792	0.999971
Dok5	0.205166	0.098383	0.999971
Prkacb	0.205116	0.368089	0.999971
Mef2b	0.205071	0.247574	0.999971
Ass1	0.205052	0.193402	0.999971
Fem1c	0.205049	0.316811	0.999971
Grm1	0.20498	0.41134	0.999971
Rbms3	0.204813	0.335317	0.999971
Ankrd11	0.204716	0.311596	0.999971
Lpgat1	0.204669	0.362994	0.999971
Cd14	0.204659	0.230997	0.999971
Tnp2	0.204403	0.327274	0.999971
Vopp1	0.20433	0.303026	0.999971
Slc39a10	0.204272	0.364486	0.999971
Ddx3x	0.204186	0.441449	0.999971
Adam23	0.204185	0.315554	0.999971
Fnbp1	0.204096	0.369473	0.999971
Tbc1d7	0.20397	0.134774	0.999971
Mtus1	0.203884	0.256213	0.999971
Max	0.203789	0.251853	0.999971
Nfic	0.203668	0.332244	0.999971
Slc29a2	0.203633	0.0447059	0.999971
Ttc33	0.203628	0.301491	0.999971
Pak1	0.203498	0.347802	0.999971
Bex2	0.203493	0.419361	0.999971
Tle6	0.203439	0.162735	0.999971
Cited2	0.20323	0.273487	0.999971
Pgm1	0.203202	0.0725979	0.999971
Krtap13	0.203067	0.459488	0.999971
Zfyve9	0.202987	0.251005	0.999971
Tmem164	0.202981	0.332966	0.999971
Ccdc152	0.202835	0.354996	0.999971
Lenep	0.202822	0.265554	0.999971
Nr1d2	0.202812	0.355767	0.999971
Cetn1	0.202808	0.472903	0.999971
Peg10	0.202755	0.393493	0.999971
Cpeb3	0.202629	0.29609	0.999971
B2m	0.202534	0.420898	0.999971
Eif3a	0.202217	0.343993	0.999971
Apbb2	0.202202	0.264132	0.999971
Ptn	0.202101	0.399861	0.999971
Gstm1	0.202053	0.366339	0.999971
Bex1	0.201938	0.377746	0.999971
Ccdc186	0.20189	0.248205	0.999971
Srgap1	0.201874	0.195901	0.999971
Gabbr2	0.201866	0.307575	0.999971
Cacnb4	0.201747	0.32432	0.999971
Klf12	0.201682	0.207087	0.999971
Eif5a2	0.201236	0.361433	0.999971
Cldn12	0.201209	0.1818	0.999971
Kcnj12	0.201088	0.234404	0.999971
Rap1gds1	0.200946	0.376888	0.999971
Extl2	0.200813	0.311111	0.999971
Vangl1	0.200795	0.26094	0.999971
Timp3	0.200762	0.412226	0.999971
Cpeb2	0.20073	0.331865	0.999971
Rxfp1	0.200608	0.257975	0.999971
Snrk	0.200587	0.354584	0.999971
Fam184a	0.200507	0.176985	0.999971
Xcl1	0.200414	0.39928	0.999971
Clpsl2	0.200376	0.404023	0.999971
Grifin	0.200151	0.268996	0.999971
Eif2ak3	0.200007	0.111589	0.999971
Ipcef1	0.19998	0.431875	0.999971
Asap1	0.199867	0.218319	0.999971
Pmp22	0.199586	0.169953	0.999971
Scrn1	0.199585	0.313291	0.999971
Mgat5b	0.199163	0.20669	0.999971
Inpp4a	0.198969	0.282885	0.999971
Has1	0.198968	0.135699	0.999971
Pde6h	0.198928	0.34608	0.999971
Ntsr1	0.198769	0.136862	0.999971
Grid2ip	0.198625	0.21459	0.999971
Ccdc174	0.198539	0.203146	0.999971
Pfdn1	0.198457	0.26326	0.999971
Map1b	0.198336	0.401529	0.999971
Lrrc63	0.198335	0.309805	0.999971
Cep170b	0.198157	0.361814	0.999971
Krtap22-2	0.197904	0.526527	0.999971
Dusp10	0.197833	0.146875	0.999971
Dbndd2	0.197789	0.450271	0.999971
Jade1	0.197741	0.192897	0.999971
Adk	0.197727	0.329798	0.999971
Mlip	0.197581	0.433681	0.999971
Tmie	0.197551	0.35993	0.999971
Inpp5e	0.197477	0.154472	0.999971
Plxdc2	0.197474	0.286013	0.999971
Phyhd1	0.197333	0.146994	0.999971
Tmem44	0.197306	0.278305	0.999971
Rnd3	0.197293	0.249626	0.999971
Arv1	0.197185	0.218701	0.999971
Fbln5	0.197149	0.226058	0.999971
E4f1	0.197107	0.125328	0.999971
Cmtm3	0.196923	0.193465	0.999971
Clcn5	0.196669	0.413469	0.999971
Tnni2	0.196314	0.292031	0.999971
Anxa5	0.196267	0.354667	0.999971
Unc80	0.196212	0.330015	0.999971
Fam187a	0.19618	0.271776	0.999971
Mapk12	0.196117	0.211636	0.999971
Gng11	0.196065	0.503339	0.999971
Sccpdh	0.19591	0.398238	0.999971
Itga3	0.195802	0.175988	0.999971
Stmn4	0.195787	0.415382	0.999971
Lrrc52	0.195677	0.341369	0.999971
Cryab	0.195661	0.384533	0.999971
Cdh20	0.195658	0.106987	0.999971
Figla	0.195409	0.429137	0.999971
Efr3a	0.195238	0.358027	0.999971
Zfhx4	0.195215	0.381747	0.999971
Mtcl1	0.195211	0.189612	0.999971
Golga4	0.195156	0.291668	0.999971
Lypd6b	0.195013	0.284882	0.999971
Fryl	0.1949	0.228882	0.999971
Igsf9b	0.194671	0.0593333	0.999971
Ankrd7	0.194659	0.393229	0.999971
Tbl1x	0.194559	0.353571	0.999971
Arhgef15	0.19447	0.182567	0.999971
Dck	0.194465	0.133111	0.999971
Ppip5k1	0.194422	0.271379	0.999971
Apba1	0.194347	0.347768	0.999971
Dpysl5	0.194209	0.149028	0.999971
Kif5a	0.194104	0.409959	0.999971
Vegfb	0.194021	0.275153	0.999971
Vapb	0.193982	0.328689	0.999971
Spcs1	0.193756	0.415191	0.999971
Rcn2	0.193581	0.383078	0.999971
Gm5	0.193502	0.458209	0.999971
Coprs	0.193328	0.336813	0.999971
Shd	0.193287	0.317269	0.999971
Prr15l	0.193247	0.3961	0.999971
Fcer1a	0.193179	0.433043	0.999971
Ift52	0.193028	0.207349	0.999971
Pkm	0.192908	0.452864	0.999971
Nrg1	0.192745	0.294988	0.999971
Gpr137c	0.192744	0.207387	0.999971
Bcam	0.192555	0.279175	0.999971
Cep63	0.19254	0.119651	0.999971
Sox5	0.192347	0.198663	0.999971
Acot7	0.192299	0.396931	0.999971
Egr1	0.192203	0.467409	0.999971
Gjd2	0.192158	0.190354	0.999971
Zeb1	0.192103	0.381383	0.999971
Tsacc	0.192045	0.303472	0.999971
Erp27	0.191855	0.408732	0.999971
Smim12	0.191751	0.331292	0.999971
Ptger1	0.191709	0.132088	0.999971
Dzip1	0.191604	0.262922	0.999971
Unc119	0.191467	0.383602	0.999971
Serpinf1	0.191464	0.157288	0.999971
Crh	0.191441	0.360293	0.999971
Nfe2l2	0.19123	0.300703	0.999971
Kank4	0.191219	0.264289	0.999971
Clasrp	0.191016	0.232909	0.999971
Ccm2	0.191009	0.234761	0.999971
Rpp25	0.190868	0.216111	0.999971
Khdrbs2	0.190789	0.230825	0.999971
Inafm1	0.190783	0.381373	0.999971
Ndrg2	0.190742	0.460165	0.999971
R3hdm1	0.190669	0.456736	0.999971
Tanc2	0.190584	0.323998	0.999971
Stip1	0.190519	0.359555	0.999971
Ptgfrn	0.19033	0.148942	0.999971
Lrrcc1	0.190302	0.20376	0.999971
Sbsn	0.190288	0.164943	0.999971
Ctif	0.19026	0.346492	0.999971
Gng4	0.19022	0.251452	0.999971
Btbd8	0.190184	0.17846	0.999971
Vegfa	0.190091	0.410059	0.999971
Zmat4	0.190074	0.313548	0.999971
C1qa	0.189997	0.424476	0.999971
Mid2	0.189932	0.355648	0.999971
Dpy19l1	0.189923	0.343106	0.999971
Trat1	0.189773	0.434009	0.999971
Kif21b	0.189714	0.216803	0.999971
Hipk2	0.189634	0.298176	0.999971
Rhobtb3	0.189612	0.328829	0.999971
Gng13	0.189588	0.376445	0.999971
Podxl2	0.189533	0.434947	0.999971
Mfng	0.18952	0.235936	0.999971
Ccp110	0.189426	0.381887	0.999971
Glra2	0.189398	0.452114	0.999971
Evi5l	0.189295	0.262721	0.999971
Kif21a	0.189237	0.369512	0.999971
Mrps9	0.189209	0.286567	0.999971
Raph1	0.189183	0.222166	0.999971
Gsta3	0.189174	0.235013	0.999971
Kif3a	0.189173	0.373715	0.999971
Rassf3	0.189008	0.272472	0.999971
Nell1	0.188853	0.389018	0.999971
Map4k2	0.188766	0.278823	0.999971
Clasp2	0.188507	0.391081	0.999971
Vwa5b2	0.188456	0.190793	0.999971
Elovl1	0.18809	0.14604	0.999971
Lingo4	0.188001	0.311491	0.999971
Mapre2	0.187977	0.381609	0.999971
Ifna6	0.187914	0.57444	0.999971
Denr	0.187891	0.281264	0.999971
Habp4	0.187864	0.390111	0.999971
Serpina9	0.187859	0.331296	0.999971
Racgap1	0.187754	0.176003	0.999971
Tmem145	0.187697	0.20599	0.999971
Rtl1	0.187655	0.343353	0.999971
Cdk2ap1	0.187338	0.365797	0.999971
Prkar2b	0.187208	0.304337	0.999971
Slc50a1	0.187054	0.254016	0.999971
Bicd1	0.186955	0.334181	0.999971
Kbtbd3	0.186846	0.203435	0.999971
Abhd10	0.186773	0.33531	0.999971
Rhov	0.186765	0.215251	0.999971
Efcab9	0.186646	0.348837	0.999971
Ppargc1a	0.18661	0.310326	0.999971
Bend7	0.186478	0.221883	0.999971
Fam43a	0.186427	0.124154	0.999971
Nxph4	0.186258	0.396819	0.999971
Calhm1	0.186246	0.436481	0.999971
Gngt1	0.186213	0.498864	0.999971
Plcl2	0.186168	0.283692	0.999971
Smarcd3	0.186016	0.390139	0.999971
Cdk1	0.185986	0.28984	0.999971
Tonsl	0.185942	0.168192	0.999971
Tmem239	0.185907	0.350662	0.999971
Tbc1d4	0.185863	0.141032	0.999971
Rhoq	0.185667	0.386153	0.999971
Rnpc3	0.185553	0.354318	0.999971
Pfkp	0.185339	0.349591	0.999971
Dnajb4	0.185255	0.367208	0.999971
Eif4g3	0.185078	0.368476	0.999971
Nat9	0.185073	0.140413	0.999971
Atp1a2	0.184966	0.4572	0.999971
Rwdd2a	0.184926	0.357874	0.999971
Dkk2	0.184839	0.288479	0.999971
Kcnj16	0.184726	0.272794	0.999971
Etnk1	0.184707	0.434283	0.999971
Pcm1	0.184647	0.374212	0.999971
Ublcp1	0.184641	0.362945	0.999971
Irx5	0.184622	0.362187	0.999971
Hook3	0.184593	0.353833	0.999971
Zbp1	0.184545	0.348898	0.999971
Dennd5b	0.184535	0.292773	0.999971
Snap25	0.184527	0.4201	0.999971
Atmin	0.184477	0.308792	0.999971
Nos3	0.184396	0.139799	0.999971
Bod1l	0.184335	0.335811	0.999971
Phtf2	0.184323	0.130117	0.999971
Pnmt	0.184221	0.309207	0.999971
Pcdha6	0.184211	0.250987	0.999971
Adamts10	0.184121	0.0634858	0.999971
Polr2b	0.184056	0.260693	0.999971
Ddx25	0.183963	0.289787	0.999971
Wnk2	0.183934	0.268318	0.999971
Plekhf1	0.18381	0.354318	0.999971
Rpl14	0.183725	0.397966	0.999971
Asmt	0.183617	0.233395	0.999971
Kcnc4	0.183548	0.310847	0.999971
Spag9	0.18351	0.411741	0.999971
Sirt4	0.183438	0.260502	0.999971
Nnmt	0.183434	0.361379	0.999971
Akap6	0.183347	0.383154	0.999971
Enpp5	0.183336	0.431455	0.999971
Hsd17b11	0.183331	0.32798	0.999971
Chmp4c	0.183279	0.39449	0.999971
Isg15	0.183254	0.344698	0.999971
Slc2a1	0.183127	0.374419	0.999971
Fhl1	0.183093	0.50319	0.999971
Pclo	0.183084	0.411281	0.999971
Gjb1	0.183016	0.513135	0.999971
Ildr2	0.182898	0.387074	0.999971
Naa60	0.182858	0.24927	0.999971
Rbm4	0.182811	0.390152	0.999971
Gpr19	0.182806	0.0907562	0.999971
Fam20c	0.182783	0.371899	0.999971
Plcl1	0.182698	0.411253	0.999971
Slc7a11	0.182669	0.252672	0.999971
Cct6b	0.182425	0.347199	0.999971
Ntsr2	0.182406	0.418442	0.999971
Ell2	0.182388	0.216576	0.999971
Sfta2	0.182196	0.467278	0.999971
Prss58	0.182117	0.459226	0.999971
Slc25a27	0.182076	0.311435	0.999971
Rasgrf2	0.182036	0.279183	0.999971
Vip	0.18203	0.479758	0.999971
Prkg2	0.182011	0.18551	0.999971
Itga6	0.18184	0.158643	0.999971
Dpp9	0.181808	0.246173	0.999971
Rims4	0.181692	0.304069	0.999971
Plp1	0.181692	0.578923	0.999971
Slc4a3	0.181672	0.325334	0.999971
Spata9	0.181498	0.271616	0.999971
Gpr4	0.181456	0.247939	0.999971
Nrxn1	0.181442	0.405174	0.999971
Fkbp4	0.18143	0.398429	0.999971
Actl10	0.181384	0.367267	0.999971
Adssl1	0.181275	0.307845	0.999971
Sh3kbp1	0.181206	0.385322	0.999971
Fxyd7	0.181179	0.217641	0.999971
Gfer	0.181077	0.180066	0.999971
Mnda	0.18102	0.396785	0.999971
Spats2l	0.180963	0.206382	0.999971
Exph5	0.180765	0.229192	0.999971
Dkkl1	0.180696	0.38858	0.999971
Cml2	0.180584	0.398801	0.999971
Mbnl1	0.18051	0.41829	0.999971
Jup	0.180309	0.221804	0.999971
Akap9	0.180304	0.324543	0.999971
St3gal4	0.180137	0.272717	0.999971
Nelfb	0.180088	0.311544	0.999971
Fxyd4	0.18005	0.286965	0.999971
Mboat7	0.180045	0.394111	0.999971
Rrbp1	0.179994	0.254572	0.999971
Ctnnd1	0.179689	0.295753	0.999971
Lrrc75b	0.179602	0.308074	0.999971
Ribc2	0.179525	0.355055	0.999971
Grik3	0.179333	0.189655	0.999971
Sytl2	0.179236	0.265744	0.999971
Fibin	0.179055	0.320167	0.999971
Rhbg	0.179045	0.352051	0.999971
Gpsm1	0.17898	0.282335	0.999971
Edn1	0.178935	0.218609	0.999971
Psip1	0.178885	0.45043	0.999971
Klf6	0.178834	0.31311	0.999971
Phf1	0.178739	0.271736	0.999971
Smarcc2	0.178633	0.39309	0.999971
Cd274	0.178565	0.255177	0.999971
Pgam1	0.178534	0.437294	0.999971
Hdx	0.178458	0.415123	0.999971
Mtmr7	0.178438	0.298483	0.999971
Hexim2	0.178348	0.291667	0.999971
Ddx23	0.178204	0.344553	0.999971
Cmtm1	0.178107	0.448476	0.999971
Ankrd17	0.177982	0.381002	0.999971
Mepe	0.177946	0.401053	0.999971
Mta3	0.177894	0.286806	0.999971
Taar2	0.177887	0.457057	0.999971
Adcy7	0.177793	0.291578	0.999971
Mpp6	0.177779	0.369557	0.999971
Zscan22	0.177761	0.137185	0.999971
Trip11	0.177705	0.316151	0.999971
Ckmt1	0.1777	0.423368	0.999971
Csnk1e	0.177678	0.310357	0.999971
Pgap1	0.177642	0.25716	0.999971
Clgn	0.177627	0.16749	0.999971
Sgsm1	0.177606	0.276892	0.999971
Fxyd5	0.177488	0.161117	0.999971
Fez2	0.177442	0.249283	0.999971
Lrtm2	0.177387	0.382398	0.999971
Slc4a8	0.177335	0.309057	0.999971
Clasp1	0.1773	0.276391	0.999971
Cep250	0.17728	0.140425	0.999971
Nf1	0.177266	0.384861	0.999971
Milr1	0.177077	0.371695	0.999971
Nap1l3	0.177047	0.453793	0.999971
Mtss1	0.177021	0.277788	0.999971
Bicd2	0.17701	0.320252	0.999971
Fhdc1	0.176933	0.322164	0.999971
Usp35	0.176915	0.172123	0.999971
Nhlrc4	0.176858	0.310281	0.999971
Hist1h4b	0.176845	0.422425	0.999971
Pnisr	0.176835	0.484891	0.999971
Evl	0.176752	0.267766	0.999971
Fzd9	0.17669	0.203615	0.999971
Pcgf5	0.176504	0.256164	0.999971
Rprm	0.176431	0.346394	0.999971
L3hypdh	0.176374	0.228227	0.999971
Gstt1	0.176026	0.223863	0.999971
Cdh10	0.175996	0.33587	0.999971
Adgrl3	0.175974	0.376381	0.999971
Fga	0.175946	0.430593	0.999971
P2rx4	0.175936	0.15987	0.999971
Omp	0.175903	0.316331	0.999971
Pitpna	0.175791	0.428511	0.999971
Rbmx2	0.175401	0.368119	0.999971
Afg3l2	0.175358	0.294413	0.999971
Acsl6	0.175306	0.369353	0.999971
Lhfpl5	0.175159	0.32964	0.999971
Katnal1	0.175132	0.327556	0.999971
Sars	0.175026	0.413889	0.999971
Rif1	0.174997	0.304274	0.999971
Zbtb7a	0.174955	0.440364	0.999971
Hdac9	0.174952	0.167363	0.999971
Klc4	0.174948	0.202348	0.999971
Sdha	0.174936	0.429307	0.999971
Hlcs	0.174559	0.122773	0.999971
Rnf14	0.174533	0.42897	0.999971
Fam219a	0.17442	0.400146	0.999971
Ugt2a3	0.174418	0.437332	0.999971
Dynlrb1	0.174378	0.388348	0.999971
Rims1	0.174219	0.398566	0.999971
Ntrk2	0.174113	0.445951	0.999971
Fn3k	0.174067	0.163102	0.999971
Leo1	0.173988	0.280026	0.999971
Rnase11	0.173944	0.542317	0.999971
Atp4a	0.173884	0.226013	0.999971
Scyl1	0.173812	0.294732	0.999971
Dmap1	0.173789	0.234146	0.999971
Tekt4	0.173755	0.26374	0.999971
Ttc9c	0.173682	0.321946	0.999971
Irf7	0.173549	0.27627	0.999971
Rpap3	0.173516	0.262754	0.999971
Gucy1a2	0.173431	0.377066	0.999971
Wdr6	0.173424	0.547768	0.999971
Tbpl2	0.173396	0.502937	0.999971
Mmp20	0.173299	0.351927	0.999971
C3ar1	0.173284	0.182256	0.999971
Krtap3-1	0.173269	0.482221	0.999971
Efr3b	0.173205	0.421142	0.999971
Atn1	0.173191	0.421968	0.999971
Lmtk2	0.173172	0.389697	0.999971
Pamr1	0.173125	0.215391	0.999971
Gpr158	0.173037	0.379595	0.999971
Sprr2e	0.172994	0.456034	0.999971
Enah	0.172984	0.445972	0.999971
Ing1	0.172894	0.334746	0.999971
Wdr38	0.172872	0.248809	0.999971
Prss37	0.172837	0.399682	0.999971
Setd3	0.172297	0.425262	0.999971
Pcdhgc4	0.172235	0.312482	0.999971
Cdk18	0.172234	0.263129	0.999971
Trap1	0.17214	0.319985	0.999971
Map1a	0.172127	0.479754	0.999971
Lrrc49	0.172054	0.345948	0.999971
Elovl6	0.172053	0.314919	0.999971
Bcat2	0.172037	0.198768	0.999971
Dock3	0.171954	0.357987	0.999971
Spen	0.171886	0.282354	0.999971
Xrcc1	0.171733	0.123873	0.999971
Mpzl1	0.171729	0.283591	0.999971
Basp1	0.171629	0.510886	0.999971
Hirip3	0.171624	0.274202	0.999971
Fbxo44	0.17158	0.458078	0.999971
Dnajc8	0.17154	0.39068	0.999971
Prrc2c	0.171327	0.439032	0.999971
Reep1	0.171314	0.422788	0.999971
Irx2	0.17121	0.554844	0.999971
Kbtbd2	0.171179	0.403706	0.999971
Cytl1	0.171158	0.402751	0.999971
Cyp1a2	0.171053	0.38154	0.999971
Ddrgk1	0.170888	0.413478	0.999971
Dnmt3a	0.170848	0.317081	0.999971
Rhobtb2	0.170769	0.305067	0.999971
Aifm3	0.17072	0.351796	0.999971
Lrrc45	0.170696	0.389132	0.999971
Tango2	0.170678	0.311906	0.999971
Ctla4	0.170675	0.475269	0.999971
Nmnat2	0.170541	0.419777	0.999971
Jakmip1	0.17048	0.36304	0.999971
Timm44	0.170411	0.322402	0.999971
Hspa1l	0.17038	0.166743	0.999971
Lmx1b	0.170166	0.372602	0.999971
Cldn15	0.170075	0.309368	0.999971
Etv6	0.16984	0.103298	0.999971
Il6	0.169823	0.475192	0.999971
Wbp2nl	0.169784	0.370355	0.999971
Rtcb	0.169629	0.384567	0.999971
Rpl36a	0.169551	0.440593	0.999971
Ppm1l	0.16948	0.356314	0.999971
Panx2	0.169479	0.387253	0.999971
Med31	0.169479	0.28972	0.999971
Trim37	0.169477	0.422502	0.999971
Nr2f1	0.169462	0.437984	0.999971
Ttc9	0.169445	0.392237	0.999971
Tnfrsf12a	0.169381	0.331236	0.999971
Sct	0.169334	0.437672	0.999971
Fahd1	0.169285	0.362754	0.999971
Ube2j1	0.16914	0.437648	0.999971
Rnf214	0.169061	0.40775	0.999971
Smad9	0.168961	0.274566	0.999971
Sltm	0.168874	0.383264	0.999971
Ddit3	0.168751	0.332483	0.999971
Wdfy3	0.168712	0.374319	0.999971
Dmp1	0.168661	0.205073	0.999971
Mrvi1	0.16847	0.368241	0.999971
Lcmt2	0.168438	0.22763	0.999971
Endou	0.168403	0.319665	0.999971
Ttc39b	0.168387	0.270519	0.999971
Lrrc75a	0.168358	0.168329	0.999971
Lrp1	0.168337	0.411788	0.999971
Upk3bl	0.16832	0.344091	0.999971
Cry1	0.168213	0.204101	0.999971
Lrrc24	0.168206	0.316089	0.999971
Ier2	0.16813	0.33361	0.999971
Nipal3	0.168074	0.313992	0.999971
Spata24	0.167899	0.279086	0.999971
Rag2	0.167875	0.423711	0.999971
Dhx37	0.167815	0.112591	0.999971
Sdc2	0.167783	0.394288	0.999971
Ercc6l	0.167752	0.558386	0.999971
Dusp15	0.167639	0.292307	0.999971
Fign	0.16761	0.463687	0.999971
Rab11fip5	0.167586	0.401543	0.999971
Cdrt4	0.167553	0.471668	0.999971
Accs	0.167481	0.242376	0.999971
Cyp26c1	0.167474	0.394046	0.999971
Phkg2	0.167429	0.322507	0.999971
Cox7b	0.167312	0.472774	0.999971
Arid5b	0.166999	0.211587	0.999971
Arhgap26	0.166925	0.344122	0.999971
Dcaf12l2	0.166913	0.47683	0.999971
Tlr5	0.166859	0.339496	0.999971
Ralgapb	0.166828	0.363312	0.999971
Sord	0.166825	0.129419	0.999971
Tspan12	0.166643	0.380943	0.999971
Fbxl2	0.166473	0.203412	0.999971
Guca1b	0.166438	0.280865	0.999971
Hdhd2	0.166423	0.38628	0.999971
Cklf	0.166334	0.287398	0.999971
Nfe2l3	0.166333	0.347815	0.999971
Rasgef1c	0.166316	0.367789	0.999971
Smarca2	0.166294	0.387385	0.999971
Ankrd29	0.166291	0.252912	0.999971
Hsd11b2	0.166266	0.308916	0.999971
Psmc5	0.166029	0.452562	0.999971
Clip3	0.165984	0.473657	0.999971
Ctnna2	0.165937	0.383265	0.999971
Tigd3	0.165918	0.25102	0.999971
S1pr5	0.165881	0.467101	0.999971
Golgb1	0.165786	0.384	0.999971
Helt	0.165714	0.384305	0.999971
Ephb1	0.165705	0.309749	0.999971
Disp2	0.165672	0.521956	0.999971
Specc1	0.165577	0.421987	0.999971
Fat3	0.165426	0.337179	0.999971
Dnajc27	0.165411	0.444644	0.999971
Cryba1	0.165409	0.401658	0.999971
Lppr3	0.165403	0.441413	0.999971
Colec12	0.165399	0.241993	0.999971
Cep170	0.165385	0.430178	0.999971
Tbc1d2b	0.165368	0.150332	0.999971
Smc1a	0.165314	0.428587	0.999971
Zranb2	0.165292	0.477965	0.999971
Rnf5	0.165258	0.453973	0.999971
Cdyl2	0.165211	0.0911375	0.999971
Zdhhc20	0.165198	0.436624	0.999971
Creb5	0.165184	0.23725	0.999971
Bnc2	0.165153	0.447039	0.999971
Spag7	0.164899	0.39425	0.999971
Myadm	0.164868	0.414594	0.999971
Clcn6	0.164751	0.361426	0.999971
Glrb	0.164646	0.492748	0.999971
Adam29	0.164605	0.449753	0.999971
Capn11	0.164585	0.332876	0.999971
Sv2c	0.164572	0.367303	0.999971
Il1rapl1	0.164527	0.383151	0.999971
Slc22a3	0.164505	0.356873	0.999971
Fam76b	0.164334	0.347838	0.999971
Osbpl2	0.16423	0.373973	0.999971
Ankrd12	0.164222	0.46241	0.999971
Nrbp1	0.164215	0.404044	0.999971
Eno3	0.164105	0.201696	0.999971
Ubap2	0.164105	0.19355	0.999971
Ica1l	0.164056	0.29301	0.999971
Atp8b2	0.16402	0.319627	0.999971
Crybg3	0.163959	0.119796	0.999971
L2hgdh	0.163943	0.296115	0.999971
Atxn2l	0.163899	0.422032	0.999971
Krt33a	0.163798	0.438122	0.999971
Aspscr1	0.163765	0.225364	0.999971
Drosha	0.163691	0.345655	0.999971
Psmc1	0.163688	0.433125	0.999971
Faxc	0.163572	0.381583	0.999971
Samd14	0.163569	0.389161	0.999971
Pdcd5	0.163512	0.373115	0.999971
Sgca	0.163468	0.383006	0.999971
Fgf18	0.163459	0.329998	0.999971
Notch3	0.163439	0.237905	0.999971
Tuba1b	0.163359	0.566492	0.999971
Tmem178b	0.163338	0.446801	0.999971
Dnttip2	0.163317	0.319363	0.999971
Rab38	0.163242	0.371117	0.999971
Plekha7	0.163075	0.15327	0.999971
Cryga	0.16307	0.455916	0.999971
Stat5b	0.163048	0.230713	0.999971
Iqcb1	0.162991	0.327607	0.999971
Nyap1	0.162988	0.482451	0.999971
Tmem41b	0.162913	0.302413	0.999971
Tchhl1	0.162869	0.440754	0.999971
Pcdhb10	0.162783	0.223874	0.999971
Adam22	0.162751	0.43308	0.999971
Myoc	0.162713	0.35495	0.999971
Bloc1s3	0.162574	0.340794	0.999971
Phyh	0.162539	0.389698	0.999971
Hip1	0.162382	0.176637	0.999971
Qpct	0.162352	0.281874	0.999971
Nmral1	0.162348	0.289051	0.999971
Lamc2	0.162347	0.373245	0.999971
Camk4	0.162327	0.438728	0.999971
Camk1	0.162217	0.334564	0.999971
Mdfi	0.162117	0.423933	0.999971
Polr2m	0.162108	0.516394	0.999971
Uba5	0.162062	0.387071	0.999971
Hsdl2	0.162008	0.319808	0.999971
Spcs2	0.161948	0.422724	0.999971
Crebbp	0.161827	0.397166	0.999971
Nap1l1	0.161729	0.447993	0.999971
Smarca1	0.161698	0.435019	0.999971
Il33	0.16157	0.560126	0.999971
Klf11	0.161508	0.17433	0.999971
Bscl2	0.161453	0.359975	0.999971
Ssc4d	0.161445	0.37428	0.999971
Sart1	0.161425	0.27613	0.999971
Dcp2	0.161406	0.382317	0.999971
Zkscan7	0.161396	0.220955	0.999971
Gpr160	0.161377	0.329758	0.999971
Rph3a	0.161329	0.441318	0.999971
Mgmt	0.161251	0.402505	0.999971
Trmt10a	0.161161	0.189813	0.999971
Rep15	0.161135	0.417865	0.999971
Ptgir	0.161124	0.261345	0.999971
Krt12	0.161091	0.407	0.999971
Pdzd8	0.161022	0.455266	0.999971
Rnf13	0.16094	0.4873	0.999971
Wnt4	0.160862	0.212845	0.999971
Afap1l1	0.160823	0.136882	0.999971
Otof	0.16082	0.212598	0.999971
Cldn7	0.160791	0.41775	0.999971
Gsta2	0.160774	0.38363	0.999971
Tmub1	0.160752	0.350033	0.999971
Gabrg1	0.160734	0.458903	0.999971
Efhd2	0.160689	0.446029	0.999971
Lasp1	0.160673	0.404672	0.999971
P2ry1	0.160673	0.480703	0.999971
L3mbtl3	0.160634	0.246585	0.999971
Ccdc89	0.160598	0.384319	0.999971
Tmx4	0.160596	0.503042	0.999971
Mdc1	0.1605	0.106853	0.999971
Cmc2	0.160299	0.252621	0.999971
Radil	0.160232	0.197805	0.999971
Gtf2ird2	0.160195	0.133444	0.999971
Bbs9	0.160189	0.223699	0.999971
Rccd1	0.160117	0.218659	0.999971
Impdh1	0.159986	0.291865	0.999971
Mep1a	0.159857	0.371838	0.999971
Rpl23a	0.159764	0.495302	0.999971
Mxra7	0.159726	0.383176	0.999971
Fam20a	0.159539	0.152938	0.999971
Mctp2	0.159527	0.311034	0.999971
Lysmd3	0.159434	0.322354	0.999971
Lsm5	0.159431	0.376287	0.999971
Mrps36	0.159401	0.331297	0.999971
Abhd15	0.159258	0.302971	0.999971
Txndc12	0.159251	0.261134	0.999971
Dlc1	0.159185	0.317322	0.999971
Bclaf1	0.159109	0.488071	0.999971
Tank	0.159086	0.34603	0.999971
Huwe1	0.159059	0.48933	0.999971
Zscan2	0.158947	0.250219	0.999971
Pcdhgb6	0.158945	0.317391	0.999971
Adamts15	0.158855	0.338534	0.999971
Frmd3	0.158838	0.173918	0.999971
Gata3	0.158809	0.442611	0.999971
Kcnh7	0.158782	0.424279	0.999971
Thbs1	0.158733	0.309729	0.999971
Cd81	0.158665	0.572882	0.999971
Pafah1b1	0.15862	0.490937	0.999971
Pnck	0.158594	0.526076	0.999971
Nsfl1c	0.158573	0.470885	0.999971
Dlg1	0.158549	0.41213	0.999971
Fut1	0.158475	0.383927	0.999971
Srrm1	0.158458	0.417555	0.999971
Ggnbp2	0.158399	0.445832	0.999971
Hdgf	0.158386	0.460867	0.999971
Pigu	0.158374	0.217393	0.999971
Hepacam	0.158293	0.449048	0.999971
Igsf10	0.158221	0.159685	0.999971
Zswim7	0.158072	0.354838	0.999971
Crip1	0.158034	0.439945	0.999971
Rab11b	0.157966	0.406658	0.999971
Pcsk2	0.157891	0.451764	0.999971
Klhl14	0.157887	0.320963	0.999971
Lbh	0.157873	0.484896	0.999971
Sec14l5	0.157869	0.309338	0.999971
Znhit1	0.15785	0.374387	0.999971
Ints7	0.15782	0.212995	0.999971
Haus3	0.157765	0.32318	0.999971
Wwp1	0.15775	0.392499	0.999971
Med30	0.157713	0.344726	0.999971
Prkar2a	0.157669	0.37843	0.999971
Mcemp1	0.1576	0.430576	0.999971
Slc6a1	0.157595	0.540577	0.999971
Foxd3	0.157581	0.430322	0.999971
Cdkl5	0.157528	0.460398	0.999971
Knstrn	0.157491	0.302569	0.999971
Lims1	0.157481	0.244474	0.999971
Rdx	0.157472	0.475444	0.999971
Mtus2	0.157444	0.248349	0.999971
Zc3h13	0.157434	0.409502	0.999971
Gadd45a	0.157394	0.327917	0.999971
Cacng7	0.157308	0.494349	0.999971
Ank3	0.157212	0.440425	0.999971
Il13	0.157173	0.417611	0.999971
Tet2	0.157138	0.33318	0.999971
Myh14	0.15712	0.360761	0.999971
Nek1	0.157094	0.365428	0.999971
Eea1	0.157067	0.397135	0.999971
Gatm	0.156925	0.564626	0.999971
Lsamp	0.156901	0.470431	0.999971
Serpini1	0.156897	0.513226	0.999971
Sod1	0.156888	0.521048	0.999971
Slc29a3	0.1568	0.186276	0.999971
Hrasls	0.156799	0.325766	0.999971
Lrsam1	0.156781	0.191401	0.999971
Atp1b3	0.156764	0.516856	0.999971
Ifnb1	0.156746	0.611795	0.999971
Prph	0.156732	0.349743	0.999971
Thbs2	0.156638	0.313288	0.999971
Kcnb1	0.156599	0.452231	0.999971
Adipor2	0.156563	0.494737	0.999971
Nfasc	0.156491	0.465678	0.999971
Gpld1	0.156464	0.354391	0.999971
Lmntd2	0.156423	0.380755	0.999971
Igfn1	0.156361	0.43873	0.999971
Slc22a6	0.156256	0.350972	0.999971
Slc29a1	0.156142	0.356674	0.999971
Amdhd1	0.156127	0.452997	0.999971
Fsd1	0.156078	0.262834	0.999971
Fgf22	0.156071	0.440577	0.999971
Cttnbp2nl	0.156005	0.317734	0.999971
Itsn1	0.155999	0.346077	0.999971
Ppm1n	0.155978	0.367738	0.999971
Klhl25	0.155768	0.245841	0.999971
Vps37a	0.155765	0.403424	0.999971
Ppm1m	0.155746	0.2456	0.999971
Ldhc	0.155721	0.401911	0.999971
Tmem5	0.155715	0.437354	0.999971
Rffl	0.155701	0.265172	0.999971
Mid1ip1	0.155656	0.588118	0.999971
Slc47a2	0.15563	0.347499	0.999971
Ralb	0.155574	0.267182	0.999971
Slc4a4	0.15556	0.501814	0.999971
Crebrf	0.155283	0.469675	0.999971
Araf	0.155258	0.502671	0.999971
Ttll7	0.155258	0.498696	0.999971
Pld5	0.155224	0.250271	0.999971
Qrfp	0.155222	0.357349	0.999971
Samd4	0.155172	0.350092	0.999971
Acbd3	0.155134	0.398601	0.999971
Mc1r	0.155089	0.351334	0.999971
Rusc1	0.155066	0.436118	0.999971
Lgi3	0.155023	0.536271	0.999971
Rnps1	0.155021	0.422322	0.999971
Pitpnm1	0.154943	0.460636	0.999971
Myo18a	0.154816	0.395277	0.999971
Astn2	0.154815	0.276982	0.999971
Dync1li2	0.154657	0.509432	0.999971
Apc	0.154623	0.493635	0.999971
Gjb6	0.154615	0.456161	0.999971
Tmem131	0.154614	0.319929	0.999971
Cstf2	0.154586	0.517875	0.999971
Cmpk2	0.154504	0.353457	0.999971
Il10	0.154496	0.436965	0.999971
Uaca	0.154482	0.208881	0.999971
Aktip	0.154453	0.442606	0.999971
Gnl3l	0.154436	0.514683	0.999971
Tnk2	0.154375	0.490046	0.999971
Mia2	0.154358	0.523726	0.999971
Styxl1	0.154334	0.461323	0.999971
Dbp	0.15417	0.463693	0.999971
Ubac1	0.154114	0.200098	0.999971
Zbtb8b	0.154082	0.279775	0.999971
Clstn3	0.15407	0.502291	0.999971
Grtp1	0.154019	0.273396	0.999971
Fads6	0.153929	0.490801	0.999971
Snx21	0.153888	0.394644	0.999971
Trex2	0.153852	0.54402	0.999971
Hhipl1	0.153843	0.228131	0.999971
Lim2	0.153726	0.453671	0.999971
Msi2	0.153672	0.471604	0.999971
Elp6	0.153613	0.228286	0.999971
Nmrk1	0.15358	0.297542	0.999971
Tln2	0.153561	0.359136	0.999971
Padi6	0.15354	0.353619	0.999971
Galnt10	0.153527	0.262354	0.999971
Sdhaf3	0.153455	0.419281	0.999971
Tgm2	0.153439	0.273376	0.999971
Mpp5	0.153378	0.461483	0.999971
Vps33a	0.153323	0.400616	0.999971
B3galt4	0.153322	0.365791	0.999971
Npm1	0.153203	0.503495	0.999971
Arhgef10l	0.153187	0.271703	0.999971
Cd200	0.15312	0.510287	0.999971
Krtap12-1	0.153006	0.548157	0.999971
Cdc42bpa	0.15285	0.47784	0.999971
Clk4	0.152848	0.478733	0.999971
Fkbp3	0.152802	0.488595	0.999971
Lrrc47	0.152782	0.491741	0.999971
Tgfb1	0.152779	0.21611	0.999971
Mical3	0.15271	0.32069	0.999971
N4bp2l1	0.152671	0.307697	0.999971
Amt	0.152668	0.385114	0.999971
Tbr1	0.152603	0.60386	0.999971
Cntfr	0.152586	0.429337	0.999971
Krtap8-1	0.152498	0.589412	0.999971
Tmod3	0.152403	0.19572	0.999971
Slc38a6	0.152373	0.213263	0.999971
Scrt2	0.15219	0.340817	0.999971
Hspa8	0.152159	0.514701	0.999971
Tmem189	0.152	0.402497	0.999971
Clk2	0.151989	0.331091	0.999971
Samd10	0.151946	0.229958	0.999971
Cul1	0.151752	0.468122	0.999971
Cmas	0.151749	0.48526	0.999971
Rfng	0.151661	0.467193	0.999971
Nfe2l1	0.151651	0.50875	0.999971
Cxadr	0.151644	0.268479	0.999971
Rgs5	0.151595	0.470317	0.999971
Pbx1	0.151582	0.467998	0.999971
Hvcn1	0.15156	0.249558	0.999971
Clstn1	0.151536	0.496519	0.999971
Tek	0.151509	0.164971	0.999971
Hnrnpul1	0.151444	0.354235	0.999971
Inpp4b	0.151346	0.297105	0.999971
Erlec1	0.1513	0.446881	0.999971
Myoz2	0.151276	0.511103	0.999971
Calu	0.15115	0.449267	0.999971
Cabp4	0.151137	0.390809	0.999971
Nkx2-5	0.151078	0.382341	0.999971
Tspyl4	0.151027	0.582856	0.999971
Otud6a	0.150861	0.600824	0.999971
Gstm5	0.150813	0.481347	0.999971
Pou5f1	0.15081	0.324916	0.999971
Arhgap29	0.150801	0.22263	0.999971
Gpr62	0.15078	0.474471	0.999971
Pacsin3	0.150762	0.25464	0.999971
Paqr8	0.150748	0.535406	0.999971
Krtap4-9	0.150733	0.575432	0.999971
Senp5	0.150673	0.429455	0.999971
Htr7	0.150579	0.418432	0.999971
Arl6ip4	0.150466	0.464382	0.999971
Cox7a1	0.150436	0.435389	0.999971
Tbcc	0.150433	0.399837	0.999971
Magi3	0.150316	0.299757	0.999971
Ptprf	0.150211	0.354424	0.999971
Fam20b	0.150155	0.487557	0.999971
Def6	0.150125	0.297444	0.999971
Kcnj2	0.150121	0.301928	0.999971
Spata32	0.150079	0.395476	0.999971
Luc7l3	0.150069	0.519249	0.999971
Slc38a8	0.150008	0.360686	0.999971
Tm6sf1	0.15	0.247574	0.999971
Phc3	0.149901	0.40401	0.999971
Krt34	0.149901	0.414852	0.999971
Ano4	0.149888	0.301636	0.999971
Ctxn2	0.149841	0.440205	0.999971
Adss	0.149734	0.472678	0.999971
Tac2	0.149714	0.382914	0.999971
Pnma3	0.149713	0.498769	0.999971
Atpaf2	0.149689	0.297031	0.999971
S100a9	0.149683	0.528829	0.999971
Msmb	0.149625	0.525919	0.999971
Ext1	0.149608	0.428183	0.999971
Smad2	0.149539	0.259095	0.999971
Gpr26	0.149512	0.549582	0.999971
Moap1	0.149493	0.356565	0.999971
Cenpo	0.149488	0.187387	0.999971
Foxe1	0.149486	0.484743	0.999971
Faim2	0.149447	0.524761	0.999971
Pacs1	0.149405	0.277712	0.999971
Ica1	0.149329	0.383344	0.999971
Hsbp1l1	0.149321	0.415728	0.999971
Pde4b	0.149283	0.435206	0.999971
Klhl36	0.149279	0.22235	0.999971
Mroh1	0.14922	0.288527	0.999971
Oprk1	0.149146	0.448066	0.999971
En2	0.149098	0.367211	0.999971
Rbbp8	0.149049	0.289875	0.999971
Appl2	0.148998	0.444355	0.999971
Pla2g2e	0.148898	0.408306	0.999971
Mbp	0.148838	0.723601	0.999971
Cask	0.148826	0.473838	0.999971
Spire1	0.148773	0.442331	0.999971
Lrrc1	0.148762	0.241898	0.999971
Tmco1	0.14876	0.269423	0.999971
Eef1a2	0.148748	0.498344	0.999971
Cyp11a1	0.148746	0.402936	0.999971
Ltbp3	0.148641	0.409406	0.999971
Lrrtm2	0.148618	0.469194	0.999971
Ncl	0.148595	0.502033	0.999971
Angpt1	0.148594	0.26756	0.999971
Ifit1	0.148587	0.365418	0.999971
Camta1	0.148503	0.49557	0.999971
Acyp1	0.148439	0.422396	0.999971
Hdac11	0.14838	0.544965	0.999971
Leng8	0.148351	0.546432	0.999971
Fgl2	0.148316	0.393724	0.999971
Osbpl5	0.148284	0.300613	0.999971
Kmt2a	0.148278	0.42212	0.999971
Prkaca	0.148235	0.511004	0.999971
Slc6a7	0.148234	0.441827	0.999971
Morn2	0.14822	0.362206	0.999971
Cdr2l	0.148074	0.34177	0.999971
Kat2b	0.147975	0.367826	0.999971
Ceacam3	0.147888	0.472625	0.999971
Shisa4	0.147867	0.456284	0.999971
Stmn2	0.147843	0.543411	0.999971
Kctd15	0.147809	0.273947	0.999971
Litaf	0.147771	0.422023	0.999971
Ercc5	0.147766	0.305213	0.999971
Gjc3	0.147744	0.593104	0.999971
Etnk2	0.147705	0.313776	0.999971
Cep290	0.147679	0.269366	0.999971
Stat2	0.147657	0.186952	0.999971
Wwox	0.14765	0.230936	0.999971
Gabrd	0.147645	0.41705	0.999971
Hip1r	0.147588	0.362282	0.999971
Tasp1	0.14752	0.421309	0.999971
Hat1	0.147491	0.291054	0.999971
Nkx6-3	0.147488	0.447122	0.999971
Fxr2	0.147471	0.483862	0.999971
Rab11fip4	0.147356	0.471406	0.999971
Art3	0.147263	0.420153	0.999971
Dtx1	0.147233	0.472206	0.999971
Inpp5f	0.147232	0.513618	0.999971
Vgll3	0.147205	0.377812	0.999971
G6pc	0.14713	0.369436	0.999971
Sh3bp2	0.147061	0.330908	0.999971
Ypel4	0.147047	0.334893	0.999971
Canx	0.146981	0.536517	0.999971
Grip2	0.14696	0.374993	0.999971
Ccdc50	0.146885	0.467796	0.999971
Wipf2	0.146821	0.406427	0.999971
Pnkd	0.146784	0.451538	0.999971
Sugp1	0.146634	0.362454	0.999971
Setd1a	0.146526	0.349435	0.999971
Armcx4	0.146475	0.482169	0.999971
Rars	0.146377	0.369819	0.999971
Cks2	0.14633	0.501691	0.999971
Shbg	0.146273	0.506124	0.999971
Rbm6	0.146212	0.446015	0.999971
Kif13a	0.146177	0.297285	0.999971
Rps6kb1	0.146099	0.386667	0.999971
Galnt6	0.146084	0.31752	0.999971
Eid2	0.146057	0.468113	0.999971
Anapc15	0.146052	0.24435	0.999971
Syf2	0.146028	0.440726	0.999971
Kcnip3	0.146018	0.367473	0.999971
Pex12	0.145985	0.324851	0.999971
Kras	0.145955	0.533791	0.999971
Vezt	0.145955	0.351381	0.999971
Ccdc28a	0.145927	0.271078	0.999971
Dnmt1	0.145918	0.163333	0.999971
Usp8	0.145876	0.491284	0.999971
Cenph	0.14579	0.449152	0.999971
Eid3	0.145752	0.451273	0.999971
Appbp2	0.14575	0.453352	0.999971
Eps15l1	0.145716	0.308319	0.999971
Cep85l	0.145691	0.415092	0.999971
Sbk3	0.145662	0.377445	0.999971
Ccar1	0.145636	0.438958	0.999971
Mrgpre	0.145583	0.373908	0.999971
Ccdc126	0.145557	0.311406	0.999971
Mab21l2	0.14552	0.473436	0.999971
Gab2	0.145494	0.27438	0.999971
Pcdha9	0.145482	0.274027	0.999971
Stx1a	0.14547	0.55246	0.999971
Micall1	0.145439	0.406749	0.999971
Atg2a	0.145381	0.293855	0.999971
Gabra6	0.145364	0.483091	0.999971
Vill	0.145267	0.306667	0.999971
Baz2b	0.145266	0.361872	0.999971
Tox3	0.145243	0.266939	0.999971
Abcf2	0.145236	0.401725	0.999971
Fto	0.145076	0.479488	0.999971
Mt1	0.145066	0.549434	0.999971
Ttc39a	0.145042	0.393599	0.999971
Zfp41	0.145023	0.245523	0.999971
Slc6a6	0.145023	0.457148	0.999971
Nefl	0.144935	0.577853	0.999971
Las1l	0.144803	0.458847	0.999971
Spire2	0.144786	0.30567	0.999971
Slbp	0.144729	0.27991	0.999971
Ormdl2	0.144715	0.35257	0.999971
Rrp15	0.144673	0.258839	0.999971
Mcoln1	0.144664	0.408916	0.999971
Dph3	0.144663	0.410586	0.999971
Dhx35	0.144602	0.13252	0.999971
Atp6v1e2	0.144558	0.534407	0.999971
Nr3c1	0.144538	0.492974	0.999971
Tpd52	0.144519	0.366795	0.999971
Ssbp1	0.144495	0.378595	0.999971
Ptges	0.144416	0.354783	0.999971
Arpin	0.144296	0.27904	0.999971
Col6a1	0.144182	0.338385	0.999971
Otop2	0.144133	0.373002	0.999971
Rabl2	0.144099	0.310285	0.999971
Mreg	0.144097	0.403947	0.999971
Ik	0.144035	0.484792	0.999971
Nsg1	0.14398	0.608232	0.999971
Ank2	0.143955	0.530385	0.999971
Cntnap2	0.143945	0.487904	0.999971
Zfr	0.143913	0.537441	0.999971
Urod	0.143905	0.43282	0.999971
Pou4f2	0.14387	0.44723	0.999971
Cpa5	0.143836	0.443876	0.999971
Crebl2	0.143827	0.456486	0.999971
Abca3	0.143744	0.396266	0.999971
Cldn5	0.143667	0.479137	0.999971
Nrxn2	0.143644	0.526922	0.999971
Kcnmb3	0.143621	0.547861	0.999971
Cda	0.143604	0.545878	0.999971
Nek7	0.143593	0.496406	0.999971
Mfn1	0.143588	0.437391	0.999971
Ldlrad3	0.14353	0.165974	0.999971
Pim1	0.143513	0.35183	0.999971
Cntnap4	0.143508	0.318068	0.999971
Ecel1	0.143487	0.377765	0.999971
Fam169a	0.143485	0.438343	0.999971
Pcdhgb1	0.143469	0.301344	0.999971
Lcat	0.143457	0.305257	0.999971
Fuca2	0.143383	0.426323	0.999971
Rangap1	0.14336	0.471258	0.999971
Cerk	0.143337	0.460097	0.999971
Stk38	0.143334	0.370562	0.999971
Ackr1	0.143331	0.476061	0.999971
Gtf2f1	0.14325	0.400572	0.999971
Prss56	0.143192	0.314325	0.999971
Ccl3	0.143188	0.508704	0.999971
Sdc3	0.14318	0.535955	0.999971
Anp32b	0.143174	0.496358	0.999971
Tmem229a	0.143168	0.577042	0.999971
Shisa5	0.143163	0.383917	0.999971
Tubgcp5	0.143122	0.333077	0.999971
Sh2d4b	0.143091	0.418988	0.999971
Atpaf1	0.143023	0.453548	0.999971
Defb10	0.142949	0.656944	0.999971
Celf4	0.142928	0.554322	0.999971
Mmp9	0.142913	0.433649	0.999971
Mark1	0.142905	0.315299	0.999971
Syn1	0.142905	0.535662	0.999971
Tpm2	0.142859	0.340343	0.999971
Evi5	0.142831	0.433606	0.999971
Amn	0.142824	0.326139	0.999971
Cyp27a1	0.142788	0.390024	0.999971
Pip4k2a	0.142739	0.513839	0.999971
Wsb1	0.142686	0.499496	0.999971
Fam71e1	0.142679	0.435669	0.999971
Nkx3-2	0.142666	0.460714	0.999971
Cfh	0.142606	0.391488	0.999971
Nrip2	0.142605	0.416237	0.999971
Pstpip1	0.142602	0.303504	0.999971
Crocc	0.142488	0.390075	0.999971
Raly	0.142442	0.463408	0.999971
Lrrc4c	0.14242	0.556366	0.999971
Gsk3b	0.142403	0.52905	0.999971
Fam49b	0.142313	0.457292	0.999971
Alkbh6	0.142266	0.371591	0.999971
Usp34	0.142213	0.467386	0.999971
Ptgfr	0.142202	0.548523	0.999971
Gapdh	0.142125	0.534335	0.999971
Lage3	0.142049	0.519101	0.999971
Cdh2	0.142012	0.486295	0.999971
Btbd17	0.141975	0.449761	0.999971
Sorbs2	0.141931	0.494966	0.999971
Nkiras1	0.141913	0.489642	0.999971
Zc3h15	0.141885	0.517055	0.999971
Apc2	0.141791	0.513269	0.999971
Ostc	0.141786	0.414925	0.999971
Lce1b	0.141741	0.573094	0.999971
Dnajc7	0.141663	0.471914	0.999971
Srcap	0.141623	0.452735	0.999971
Stoml2	0.141539	0.386785	0.999971
Ubp1	0.141527	0.496104	0.999971
Fau	0.141514	0.558534	0.999971
Pmepa1	0.141485	0.285403	0.999971
Kcnip4	0.141478	0.49003	0.999971
Psmg3	0.141433	0.429211	0.999971
Slc25a25	0.141425	0.426684	0.999971
Ncam2	0.141353	0.486251	0.999971
Chrnb2	0.141252	0.497762	0.999971
Foxi2	0.141234	0.512721	0.999971
Foxred2	0.141186	0.195911	0.999971
Fbln7	0.14117	0.351125	0.999971
Sult6b1	0.141113	0.523287	0.999971
Sptbn1	0.141086	0.513788	0.999971
Gstt2	0.141054	0.411097	0.999971
Ttc7b	0.140959	0.451531	0.999971
Tmem51	0.140868	0.309209	0.999971
Nsmce2	0.140855	0.323473	0.999971
Kxd1	0.140851	0.387991	0.999971
Mog	0.140841	0.589592	0.999971
Dner	0.140798	0.550348	0.999971
Slc25a33	0.140782	0.430438	0.999971
Snapc1	0.140712	0.445882	0.999971
Pdrg1	0.140708	0.459962	0.999971
Cds1	0.14066	0.445338	0.999971
Lin9	0.140637	0.294028	0.999971
St3gal6	0.140553	0.27143	0.999971
Aoc2	0.140503	0.350509	0.999971
Sf3b2	0.140476	0.50902	0.999971
Numa1	0.140416	0.435974	0.999971
Wnt11	0.140395	0.370163	0.999971
Txndc16	0.140391	0.440195	0.999971
Igf2bp2	0.140365	0.383866	0.999971
Aqp9	0.140286	0.420132	0.999971
Hrh1	0.140254	0.234271	0.999971
Lsg1	0.140206	0.178705	0.999971
Nat8l	0.140202	0.567903	0.999971
Dcun1d5	0.140173	0.50256	0.999971
Wdfy2	0.140159	0.237509	0.999971
Pde1b	0.140028	0.457195	0.999971
Otud3	0.139981	0.307054	0.999971
Purg	0.139943	0.502977	0.999971
Fgfr3	0.139936	0.495061	0.999971
Ubc	0.139873	0.549625	0.999971
Rnf19b	0.139861	0.327851	0.999971
Abcc5	0.139805	0.473028	0.999971
Taf3	0.139787	0.210616	0.999971
Farp1	0.139775	0.315372	0.999971
Umad1	0.139773	0.446428	0.999971
Dync1h1	0.139747	0.509897	0.999971
Wdr44	0.139739	0.45095	0.999971
Osgepl1	0.139721	0.35292	0.999971
Ube3a	0.139681	0.571694	0.999971
Pcsk1	0.139663	0.413885	0.999971
Tmtc4	0.139662	0.256168	0.999971
Lyn	0.139603	0.216375	0.999971
Arhgef10	0.139468	0.439887	0.999971
Adam8	0.139402	0.306311	0.999971
Daam1	0.139401	0.462277	0.999971
Arid1a	0.139382	0.47057	0.999971
Orc4	0.139325	0.468464	0.999971
Gpatch8	0.139313	0.427392	0.999971
Tmem234	0.139287	0.472848	0.999971
Zcchc7	0.139284	0.479235	0.999971
Clrn2	0.139264	0.538294	0.999971
Kcnc3	0.139225	0.570948	0.999971
Cd33	0.13922	0.282563	0.999971
Tm2d3	0.139194	0.400554	0.999971
Zmiz1	0.139193	0.393035	0.999971
Spata22	0.139143	0.457203	0.999971
Tmem191c	0.139139	0.531893	0.999971
Rrp1	0.139107	0.541861	0.999971
Mogat2	0.139097	0.52054	0.999971
Eif1ax	0.138969	0.553213	0.999971
Blcap	0.138951	0.572047	0.999971
Gzmk	0.138904	0.521418	0.999971
Kcnma1	0.138869	0.505281	0.999971
Atg3	0.138796	0.433226	0.999971
Dhx58	0.138748	0.36787	0.999971
Tox2	0.138741	0.367083	0.999971
Otud7b	0.138711	0.47893	0.999971
Fam126b	0.138677	0.519567	0.999971
App	0.138584	0.56318	0.999971
Nub1	0.138565	0.483289	0.999971
Paip2	0.138563	0.579764	0.999971
Lnpep	0.138524	0.519081	0.999971
Usp7	0.138512	0.475164	0.999971
Suv39h1	0.138512	0.463823	0.999971
Rnase6	0.138472	0.478725	0.999971
Siglec1	0.138442	0.385839	0.999971
Abcf1	0.138405	0.43864	0.999971
Pxk	0.138355	0.322939	0.999971
Hoxb1	0.13824	0.444587	0.999971
Stag2	0.138214	0.521203	0.999971
Myo16	0.138173	0.148825	0.999971
Extl3	0.138146	0.489985	0.999971
Rassf5	0.138145	0.229088	0.999971
Upk1a	0.138125	0.45868	0.999971
Rsc1a1	0.138118	0.435098	0.999971
Supt3	0.138088	0.336144	0.999971
Cdo1	0.138046	0.365148	0.999971
Wfdc13	0.138008	0.574243	0.999971
Upk3a	0.137897	0.536435	0.999971
Mtx3	0.137863	0.444949	0.999971
Ldoc1	0.137851	0.577708	0.999971
Psmd4	0.137833	0.524299	0.999971
Pcdha5	0.13782	0.362833	0.999971
Pitx1	0.137784	0.383841	0.999971
Arhgef40	0.137764	0.38457	0.999971
Anapc5	0.137713	0.502746	0.999971
Lcn12	0.137485	0.552482	0.999971
Fndc9	0.13747	0.317455	0.999971
Nr6a1	0.137437	0.257677	0.999971
Hdac5	0.137434	0.49667	0.999971
Misp	0.137421	0.393674	0.999971
Vezf1	0.137412	0.451332	0.999971
Ccdc12	0.137366	0.368723	0.999971
Msmp	0.13735	0.462674	0.999971
Dnm1l	0.137321	0.538428	0.999971
Prkra	0.137281	0.433713	0.999971
Cdk16	0.137258	0.528868	0.999971
Itpkb	0.137227	0.510395	0.999971
Limk2	0.137201	0.45844	0.999971
Cadm4	0.137175	0.638955	0.999971
Bnip3	0.137172	0.543708	0.999971
Zcchc24	0.137104	0.555186	0.999971
Slc22a23	0.137074	0.423218	0.999971
Gaa	0.136984	0.594696	0.999971
Phactr4	0.136982	0.213368	0.999971
Helz	0.136975	0.288523	0.999971
Ankrd13d	0.136882	0.431952	0.999971
Prep	0.136854	0.285116	0.999971
Epas1	0.136831	0.485099	0.999971
Tmem62	0.136816	0.307569	0.999971
Ctss	0.13678	0.555637	0.999971
Dnajb2	0.136769	0.554537	0.999971
Haus1	0.136769	0.329981	0.999971
Fstl4	0.136743	0.251444	0.999971
Incenp	0.136718	0.201361	0.999971
Rpe65	0.136687	0.502279	0.999971
Tns2	0.136686	0.258685	0.999971
Nucb2	0.136679	0.383705	0.999971
Azin1	0.136675	0.534611	0.999971
Ube2v1	0.136655	0.495121	0.999971
Ndufa10	0.136544	0.514054	0.999971
Hist1h3c	0.136535	0.638328	0.999971
Atrnl1	0.1365	0.430395	0.999971
Cox6b1	0.136439	0.553101	0.999971
Dpep3	0.136432	0.447534	0.999971
Lipt2	0.136411	0.40178	0.999971
Clic4	0.13638	0.601138	0.999971
Ssh1	0.136368	0.232123	0.999971
Strn3	0.136316	0.528119	0.999971
Atp11a	0.136291	0.426199	0.999971
Lin37	0.136254	0.324377	0.999971
Hars	0.136241	0.441462	0.999971
Sult2a1	0.13624	0.531288	0.999971
Ppp2r2b	0.136224	0.531173	0.999971
Rpl31	0.136204	0.533264	0.999971
Prkar1a	0.136204	0.576115	0.999971
Tspan9	0.136188	0.39432	0.999971
Galnt7	0.13609	0.285914	0.999971
Adcy4	0.135995	0.343433	0.999971
Ccdc91	0.135953	0.424823	0.999971
Cdc37l1	0.135927	0.54428	0.999971
Xrcc2	0.135789	0.284775	0.999971
Meis1	0.135773	0.324734	0.999971
Npas2	0.135758	0.37922	0.999971
Pon2	0.135748	0.48298	0.999971
Banf1	0.135712	0.364659	0.999971
Hs3st2	0.135706	0.372355	0.999971
Slu7	0.135668	0.449939	0.999971
Adgrf3	0.135644	0.469092	0.999971
Ak3	0.135615	0.534925	0.999971
Cdh22	0.135584	0.330915	0.999971
Hapln4	0.135582	0.580166	0.999971
Mast4	0.135575	0.421448	0.999971
Golga2	0.135563	0.45163	0.999971
Gltp	0.13554	0.506675	0.999971
Usp32	0.135477	0.473661	0.999971
Cd99l2	0.135465	0.511903	0.999971
Theg	0.135458	0.476121	0.999971
Ifit3	0.135414	0.469883	0.999971
Vax1	0.135405	0.467958	0.999971
Cela3a	0.135353	0.534662	0.999971
Pus3	0.135307	0.367573	0.999971
Abcg4	0.135223	0.426569	0.999971
Hsp90b1	0.135214	0.563613	0.999971
Lias	0.135165	0.348536	0.999971
Ttc3	0.135122	0.558097	0.999971
St8sia1	0.135102	0.452401	0.999971
Pex1	0.13501	0.26968	0.999971
Thrap3	0.134991	0.513146	0.999971
Pdzk1	0.134973	0.213913	0.999971
Fam50b	0.134913	0.508911	0.999971
Cyb5r2	0.134911	0.512731	0.999971
Galt	0.134897	0.265244	0.999971
Med20	0.134809	0.373855	0.999971
Blmh	0.134805	0.441844	0.999971
Arnt2	0.134781	0.532718	0.999971
B3galt1	0.134763	0.456236	0.999971
Efcab2	0.134743	0.411318	0.999971
Tmem26	0.134742	0.477759	0.999971
Lrat	0.134741	0.476771	0.999971
Shtn1	0.13469	0.496109	0.999971
Bmp8a	0.134684	0.507791	0.999971
Kcna3	0.134665	0.474378	0.999971
B3gat3	0.134657	0.545264	0.999971
Ndfip1	0.134646	0.611024	0.999971
Slc43a2	0.134622	0.410885	0.999971
Timeless	0.134622	0.333046	0.999971
Ksr2	0.134519	0.340222	0.999971
Sik3	0.134439	0.443968	0.999971
Tmem102	0.134396	0.505354	0.999971
Copg1	0.134373	0.523683	0.999971
Lcn2	0.134373	0.529211	0.999971
Adrb1	0.134319	0.452221	0.999971
Pde4c	0.134275	0.317613	0.999971
Cacng5	0.13425	0.512369	0.999971
Nktr	0.134207	0.53655	0.999971
Serpina11	0.134187	0.463991	0.999971
Mxd3	0.134169	0.367857	0.999971
Ppme1	0.134159	0.53015	0.999971
Spred1	0.134145	0.547297	0.999971
Gps2	0.134125	0.463699	0.999971
Aldh5a1	0.13411	0.477594	0.999971
Rab4a	0.13404	0.477423	0.999971
Kif13b	0.134038	0.462454	0.999971
Atp6v1g2	0.134036	0.588037	0.999971
Eng	0.134014	0.303528	0.999971
Tfap2d	0.13396	0.541379	0.999971
Ypel2	0.133919	0.454078	0.999971
Ehbp1	0.13383	0.44253	0.999971
Rbm4b	0.133822	0.437621	0.999971
Traf5	0.133814	0.450617	0.999971
Col26a1	0.133789	0.401688	0.999971
H2afy	0.133784	0.495687	0.999971
Smc5	0.133768	0.421146	0.999971
Socs6	0.133764	0.374801	0.999971
Susd2	0.133696	0.482073	0.999971
Cdv3	0.133681	0.520848	0.999971
Ktn1	0.133671	0.488092	0.999971
Gpr176	0.133641	0.202271	0.999971
Rufy3	0.133605	0.540959	0.999971
Pnoc	0.133574	0.356238	0.999971
Abca1	0.133533	0.368457	0.999971
Rnf217	0.133476	0.352627	0.999971
Rrm1	0.133449	0.22207	0.999971
Npc1	0.133403	0.49266	0.999971
Ncoa7	0.133365	0.501835	0.999971
Prelid1	0.133362	0.503247	0.999971
Rrp36	0.133355	0.36363	0.999971
Rsrc2	0.133335	0.54203	0.999971
Myot	0.133308	0.435744	0.999971
Pam	0.133271	0.531351	0.999971
Kctd3	0.13326	0.43984	0.999971
Tnni3	0.133127	0.39337	0.999971
Hsdl1	0.133116	0.471519	0.999971
Trpm2	0.133104	0.306276	0.999971
Pnpla2	0.133017	0.38771	0.999971
Atp2a2	0.13301	0.583944	0.999971
F2	0.13286	0.447258	0.999971
Erbb3	0.132851	0.299195	0.999971
Spink7	0.132844	0.653045	0.999971
Chd9	0.132796	0.430232	0.999971
Luc7l2	0.132767	0.575774	0.999971
Tgfb3	0.13274	0.280971	0.999971
Prr3	0.132707	0.385046	0.999971
Wnk1	0.132656	0.572593	0.999971
Ttc4	0.132615	0.451966	0.999971
Hnrnph1	0.132598	0.582977	0.999971
[truncated: 13,627 more rows]

## Sheet: Older3TC v Young Mice TE
TE	Family	Class	log2FoldChange	pvalue	FDR
RLTR43B	ERVK	LTR	0.627943	0.322085	0.999962
RMER3D4	ERVK	LTR	0.614341	0.0838076	0.999962
IAPEY5_I-int	ERVK	LTR	0.545909	0.041986	0.999962
MT2B2	ERVL	LTR	0.540099	0.0852989	0.999962
C573_MM	C573_MM	Other	0.448996	0.72042	0.999962
LTR36	ERV1	LTR	0.448182	0.0726029	0.999962
RMER3D1	ERVK	LTR	0.413546	0.415692	0.999962
MER72	ERV1	LTR	0.305476	0.144544	0.999962
L1M2a1	L1	LINE	0.301254	0.185878	0.999962
MER49	ERV1	LTR	0.292248	0.276859	0.999962
MLT1L-int	ERVL-MaLR	LTR	0.265452	0.0804458	0.999962
MER50-int	ERV1	LTR	0.249083	0.22203	0.999962
LTR34	ERV1	LTR	0.239731	0.352127	0.999962
MER50B	ERV1	LTR	0.220592	0.201541	0.999962
LTR64	ERV1	LTR	0.163546	0.499954	0.999962
MERX	TcMar-Tigger	DNA	0.163445	0.246805	0.999962
MER101B	ERV1	LTR	0.151239	0.38595	0.999962
MER72B	ERV1	LTR	0.146277	0.351482	0.999962
Eulor9A	DNA	DNA	0.144163	0.364546	0.999962
L1MEg1	L1	LINE	0.130539	0.385419	0.999962
Tigger10	TcMar-Tigger	DNA	0.129	0.265499	0.999962
MLT1E3-int	ERVL-MaLR	LTR	0.127809	0.468618	0.999962
MurSAT1	Satellite	Satellite	0.127072	0.758773	0.999962
Tigger8	TcMar-Tigger	DNA	0.126922	0.371979	0.999962
X9_LINE	L1	LINE	0.123391	0.438019	0.999962
RLTR44-int	ERVK	LTR	0.121611	0.550983	0.999962
Eulor9C	DNA	DNA	0.121478	0.527435	0.999962
MURVY-int	ERV1	LTR	0.119595	0.804371	0.999962
MER4B-int	ERV1	LTR	0.119593	0.455328	0.999962
DNA1_Mam	TcMar	DNA	0.115136	0.425335	0.999962
MER104	TcMar-Tc2	DNA	0.114073	0.36032	0.999962
RLTR13C3	ERVK	LTR	0.112366	0.677105	0.999962
MLT1J2-int	ERVL-MaLR	LTR	0.111943	0.474228	0.999962
RLTR3_Mm	ERVK	LTR	0.111166	0.513509	0.999962
X6A_LINE	CR1	LINE	0.109607	0.467546	0.999962
Charlie11	hAT-Charlie	DNA	0.107639	0.533691	0.999962
MamGypLTR2c	Gypsy	LTR	0.107244	0.528799	0.999962
ERVB5_2-LTR_MM	ERVK	LTR	0.105045	0.591568	0.999962
MLT1A-int	ERVL-MaLR	LTR	0.104445	0.51071	0.999962
MER97b	hAT-Tip100	DNA	0.103004	0.537213	0.999962
MER34B-int	ERV1	LTR	0.102927	0.48232	0.999962
Tigger16a	TcMar-Tigger	DNA	0.102637	0.443488	0.999962
LTR90B	LTR	LTR	0.101125	0.514402	0.999962
MLT1I-int	ERVL-MaLR	LTR	0.100222	0.555401	0.999962
MER123	DNA	DNA	0.0991913	0.463201	0.999962
MER47C	TcMar-Tigger	DNA	0.0988384	0.611605	0.999962
IAPLTR3	ERVK	LTR	0.0983881	0.828735	0.999962
MER110A	ERV1	LTR	0.09767	0.534211	0.999962
MER106A	hAT-Charlie	DNA	0.0959028	0.528455	0.999962
MLT1J1-int	ERVL-MaLR	LTR	0.092974	0.567282	0.999962
MamRep1161	TcMar	DNA	0.0929134	0.623466	0.999962
L1MA5A	L1	LINE	0.0927268	0.525509	0.999962
Charlie6	hAT-Charlie	DNA	0.0923851	0.561527	0.999962
MER113A	hAT-Charlie	DNA	0.0910196	0.445648	0.999962
Tigger13a	TcMar-Tigger	DNA	0.0904342	0.528611	0.999962
ORR1D-int	ERVL-MaLR	LTR	0.0899601	0.599335	0.999962
L1MEd	L1	LINE	0.0898829	0.545483	0.999962
MER136	DNA	DNA	0.0897719	0.601723	0.999962
MLT1C-int	ERVL-MaLR	LTR	0.0897267	0.564692	0.999962
X2_LINE	CR1	LINE	0.0894862	0.586671	0.999962
X5B_LINE	CR1	LINE	0.0893712	0.546545	0.999962
Charlie4	hAT-Charlie	DNA	0.08855	0.466026	0.999962
Tigger11a	TcMar-Tigger	DNA	0.087854	0.563418	0.999962
MER44D	TcMar-Tigger	DNA	0.0868373	0.519755	0.999962
MER44C	TcMar-Tigger	DNA	0.0867139	0.518776	0.999962
L1M2	L1	LINE	0.0858526	0.574957	0.999962
Looper	PiggyBac	DNA	0.0857477	0.54065	0.999962
L1M2c	L1	LINE	0.0857104	0.596632	0.999962
L1MEf	L1	LINE	0.085682	0.572107	0.999962
L1M6	L1	LINE	0.0856293	0.570395	0.999962
LTR83	ERVL	LTR	0.0855836	0.573487	0.999962
MER94B	hAT-Blackjack	DNA	0.0855777	0.555828	0.999962
L1M4c	L1	LINE	0.085147	0.565101	0.999962
Ricksha_0	MULE-MuDR	DNA	0.0848065	0.605887	0.999962
L1MA6	L1	LINE	0.0846422	0.556278	0.999962
RLTR31C_MM	ERVK	LTR	0.0845563	0.569791	0.999962
L1MEb	L1	LINE	0.0832983	0.600816	0.999962
L1MD	L1	LINE	0.0828614	0.575529	0.999962
ORSL-2b	hAT-Tip100	DNA	0.0820103	0.565002	0.999962
RLTR19D	ERVK	LTR	0.081893	0.641432	0.999962
MER46C	TcMar-Tigger	DNA	0.0818795	0.549982	0.999962
LTR84a	ERVL	LTR	0.0810029	0.606099	0.999962
ERVB2_1-I_MM-int	ERVK	LTR	0.0809115	0.629116	0.999962
Ricksha_a	MULE-MuDR	DNA	0.0807636	0.608686	0.999962
MMSAT4	Satellite	Satellite	0.08076	0.430325	0.999962
L1_Rod	L1	LINE	0.0805202	0.60481	0.999962
L1MC	L1	LINE	0.0804623	0.589816	0.999962
L1ME4a	L1	LINE	0.0801596	0.544449	0.999962
L1M3	L1	LINE	0.0800232	0.596897	0.999962
L1M4	L1	LINE	0.0796455	0.585564	0.999962
RLTR9A4	ERVK	LTR	0.0795085	0.620326	0.999962
L1M1	L1	LINE	0.0794999	0.591083	0.999962
MER67C	ERV1	LTR	0.0788638	0.605215	0.999962
X8_LINE	CR1	LINE	0.0788125	0.573391	0.999962
L1MD1	L1	LINE	0.0785473	0.589026	0.999962
L1MEg	L1	LINE	0.0783432	0.602567	0.999962
Helitron1Na_Mam	Helitron	RC	0.0783238	0.60929	0.999962
RLTR24B_MM	ERV1	LTR	0.0782192	0.65487	0.999962
MURVY-LTR	ERV1	LTR	0.0780548	0.753838	0.999962
MLT1E-int	ERVL-MaLR	LTR	0.0778232	0.638321	0.999962
L1M5	L1	LINE	0.0776545	0.600453	0.999962
Kanga11a	TcMar-Tc2	DNA	0.0773474	0.599729	0.999962
L1ME3D	L1	LINE	0.0771132	0.599079	0.999962
Ricksha	MuDR	DNA	0.0767979	0.621581	0.999962
Kanga1a	TcMar-Tc2	DNA	0.0767843	0.60887	0.999962
L1MA9	L1	LINE	0.0767306	0.611665	0.999962
Charlie5	hAT-Charlie	DNA	0.076636	0.583294	0.999962
LTR37B	ERV1	LTR	0.0765346	0.610899	0.999962
L1M3c	L1	LINE	0.0765274	0.632486	0.999962
L1MA7	L1	LINE	0.0759252	0.605225	0.999962
LTR9D	ERV1	LTR	0.075562	0.716207	0.999962
MTE2a-int	ERVL-MaLR	LTR	0.0755171	0.659033	0.999962
RLTR22_Mus	ERVK	LTR	0.0755073	0.67262	0.999962
Charlie1a	hAT-Charlie	DNA	0.0751952	0.579803	0.999962
HAL1b	L1	LINE	0.0749519	0.604854	0.999962
RLTR13A2	ERVK	LTR	0.0749055	0.626104	0.999962
SYNREP_MM	Satellite	Satellite	0.074886	0.674673	0.999962
MurERV4-int	ERVK	LTR	0.0748377	0.627485	0.999962
MMAR1	TcMar-Mariner	DNA	0.0744291	0.606869	0.999962
L1_Mur3	L1	LINE	0.0743489	0.641429	0.999962
Charlie2b	hAT-Charlie	DNA	0.0742431	0.629625	0.999962
MER76-int	ERVL	LTR	0.0738079	0.695291	0.999962
L1MA4A	L1	LINE	0.0734587	0.629409	0.999962
RLTR19A2	ERVK	LTR	0.0731701	0.614002	0.999962
L1MEc	L1	LINE	0.0729533	0.639373	0.999962
MuRRS4-int	ERV1	LTR	0.0728034	0.766938	0.999962
L1MA4	L1	LINE	0.0727123	0.62549	0.999962
RLTR17D_Mm	ERVK	LTR	0.0724513	0.666773	0.999962
RLTR31_Mur	ERVK	LTR	0.0723824	0.633878	0.999962
Mam_R4	Dong-R4	LINE	0.0719999	0.617248	0.999962
L1M3f	L1	LINE	0.0719574	0.667245	0.999962
L1MC2	L1	LINE	0.0718558	0.634678	0.999962
L1MCa	L1	LINE	0.0717353	0.632884	0.999962
MER5C	hAT-Charlie	DNA	0.0716649	0.640739	0.999962
RLTR13B4	ERVK	LTR	0.0711927	0.709228	0.999962
L1MA8	L1	LINE	0.0709961	0.629161	0.999962
Tigger9a	TcMar-Tigger	DNA	0.0707758	0.633179	0.999962
L1ME1	L1	LINE	0.0704132	0.62076	0.999962
L1MB7	L1	LINE	0.0703803	0.61483	0.999962
MER125	DNA	DNA	0.0700942	0.678202	0.999962
L5	RTE-X	LINE	0.0700618	0.644752	0.999962
L1MC5	L1	LINE	0.0697586	0.622974	0.999962
L1ME2z	L1	LINE	0.0697527	0.627861	0.999962
MamRep434	TcMar-Tigger	DNA	0.06966	0.611198	0.999962
Cheshire	hAT-Charlie	DNA	0.0695121	0.614747	0.999962
Tigger1	TcMar-Tigger	DNA	0.069478	0.607314	0.999962
L1M3de	L1	LINE	0.0692567	0.642418	0.999962
Charlie9	hAT-Charlie	DNA	0.0691673	0.589672	0.999962
GSAT_MM	Satellite	Satellite	0.0690651	0.721112	0.999962
Eulor1	DNA	DNA	0.0687031	0.671934	0.999962
Charlie22a	hAT-Charlie	DNA	0.0686775	0.597714	0.999962
L1PB4	L1	LINE	0.0685665	0.635758	0.999962
RLTR12A	ERVK	LTR	0.0684521	0.63769	0.999962
L1MB8	L1	LINE	0.068268	0.630677	0.999962
X7B_LINE	CR1	LINE	0.068136	0.567654	0.999962
MLT1E2-int	ERVL-MaLR	LTR	0.0678187	0.637413	0.999962
RLTR20B3A_MM	ERVK	LTR	0.0677024	0.672562	0.999962
MER58D	hAT-Charlie	DNA	0.0676025	0.623896	0.999962
RLTR12E	ERVK	LTR	0.0670365	0.654828	0.999962
MER57C2	ERV1	LTR	0.0670148	0.667272	0.999962
Charlie16a	hAT-Charlie	DNA	0.0665474	0.639194	0.999962
LTR86A1	ERVL	LTR	0.0664235	0.643241	0.999962
L1MDa	L1	LINE	0.0658981	0.669219	0.999962
Charlie1	hAT-Charlie	DNA	0.0658939	0.634272	0.999962
L1MC4	L1	LINE	0.0658458	0.647539	0.999962
Charlie13b	hAT-Charlie	DNA	0.0658358	0.626463	0.999962
L1MA5	L1	LINE	0.0656234	0.657372	0.999962
L1MB1	L1	LINE	0.0653575	0.650006	0.999962
L1ME3B	L1	LINE	0.0652806	0.664308	0.999962
L1MB4	L1	LINE	0.0652476	0.655225	0.999962
L1ME2	L1	LINE	0.0648853	0.663894	0.999962
Charlie26a	hAT-Charlie	DNA	0.0648265	0.612549	0.999962
L1MDb	L1	LINE	0.0647494	0.685414	0.999962
MER126	DNA	DNA	0.064376	0.680273	0.999962
L1ME3F	L1	LINE	0.0642974	0.657255	0.999962
L1M4b	L1	LINE	0.064209	0.670476	0.999962
L1MEa	L1	LINE	0.0640368	0.667394	0.999962
Helitron1Nb_Mam	Helitron	RC	0.0639936	0.672257	0.999962
L1MB2	L1	LINE	0.0639751	0.650504	0.999962
L1ME3E	L1	LINE	0.063878	0.666845	0.999962
ORSL-2a	hAT-Tip100	DNA	0.0637906	0.664961	0.999962
MER97d	hAT-Tip100	DNA	0.0635188	0.749445	0.999962
Charlie10	hAT-Charlie	DNA	0.0633611	0.685264	0.999962
RLTR5_Mm	ERV1	LTR	0.0631446	0.827039	0.999962
Kanga1d	TcMar-Tc2	DNA	0.062965	0.688008	0.999962
Zaphod3	hAT-Tip100	DNA	0.0627587	0.689831	0.999962
L1MD2	L1	LINE	0.0624261	0.668556	0.999962
RCHARR1	hAT-Charlie	DNA	0.0622075	0.681204	0.999962
L1M	L1	LINE	0.0620101	0.690395	0.999962
L1MCc	L1	LINE	0.0619401	0.684769	0.999962
L1MC1	L1	LINE	0.0616735	0.668576	0.999962
7SK	RNA	RNA	0.0613389	0.722643	0.999962
MTB_Mm-int	ERVL-MaLR	LTR	0.0612302	0.694431	0.999962
Charlie2a	hAT-Charlie	DNA	0.0611998	0.701804	0.999962
HAL1	L1	LINE	0.0611517	0.679449	0.999962
MTD-int	ERVL-MaLR	LTR	0.0611438	0.702067	0.999962
Charlie7	hAT-Charlie	DNA	0.061001	0.686141	0.999962
Tigger6b	TcMar-Tigger	DNA	0.0606829	0.690403	0.999962
MLT1J-int	ERVL-MaLR	LTR	0.0606346	0.715757	0.999962
MLT1H2-int	ERVL-MaLR	LTR	0.0605279	0.699991	0.999962
ORR1B1-int	ERVL-MaLR	LTR	0.0603665	0.702445	0.999962
RMER6-int	ERVK	LTR	0.0603377	0.709919	0.999962
MER2B	TcMar-Tigger	DNA	0.0602569	0.660646	0.999962
MER5C1	hAT-Charlie	DNA	0.0600357	0.651853	0.999962
LTR80B	ERVL	LTR	0.0599855	0.685324	0.999962
Tigger2b	TcMar-Tigger	DNA	0.0597546	0.678836	0.999962
Kanga2_a	TcMar-Tc2	DNA	0.0593188	0.680193	0.999962
CENSAT_MC	centr	Satellite	0.0593145	0.879768	0.999962
Lx9	L1	LINE	0.0592749	0.689825	0.999962
MER67D	ERV1	LTR	0.0589866	0.7098	0.999962
RMER6C	ERVK	LTR	0.058869	0.709328	0.999962
MTEa-int	ERVL-MaLR	LTR	0.0587118	0.711934	0.999962
MusHAL1	L1	LINE	0.0587107	0.711127	0.999962
X6B_LINE	CR1	LINE	0.0584782	0.662118	0.999962
L1MCb	L1	LINE	0.0584753	0.688481	0.999962
RNERVK23-int	ERVK	LTR	0.0582742	0.727567	0.999962
BGLII_C	ERVK	LTR	0.0581062	0.71891	0.999962
MER58B	hAT-Charlie	DNA	0.0579921	0.654622	0.999962
MLT1-int	ERVL-MaLR	LTR	0.0569859	0.708628	0.999962
ETnERV2-int	ERVK	LTR	0.0566956	0.745595	0.999962
MER119	hAT-Charlie	DNA	0.0562744	0.698634	0.999962
L1P5	L1	LINE	0.056217	0.704586	0.999962
MER33	hAT-Charlie	DNA	0.0560405	0.67587	0.999962
L2	L2	LINE	0.0559942	0.683256	0.999962
ORSL	hAT-Tip100	DNA	0.0556155	0.697642	0.999962
MYSERV16_I-int	ERVK	LTR	0.0555883	0.734372	0.999962
MER34	ERV1	LTR	0.0554825	0.705335	0.999962
L1ME3C	L1	LINE	0.0554343	0.6881	0.999962
Lx10	L1	LINE	0.0553955	0.708973	0.999962
L1MC4a	L1	LINE	0.0553486	0.694027	0.999962
MER127	TcMar-Tigger	DNA	0.0549384	0.699425	0.999962
Arthur1B	hAT-Tip100	DNA	0.0548109	0.719838	0.999962
MurERV4_19-int	ERVK	LTR	0.0547348	0.737073	0.999962
MER106B	hAT-Charlie	DNA	0.0545	0.701596	0.999962
LTR77	ERV1	LTR	0.0544321	0.751434	0.999962
RMER16	ERVK	LTR	0.0544235	0.74428	0.999962
MER44B	TcMar-Tigger	DNA	0.0540305	0.684364	0.999962
RMER6B	ERVK	LTR	0.0539686	0.720382	0.999962
Arthur1	hAT-Tip100	DNA	0.0538902	0.742881	0.999962
RLTR12B2	ERVK	LTR	0.053615	0.744158	0.999962
MER31A	ERV1	LTR	0.0535624	0.724553	0.999962
RMER16-int	ERVK	LTR	0.0533385	0.752411	0.999962
Tigger6a	TcMar-Tigger	DNA	0.053275	0.705576	0.999962
RLTR17B_Mm	ERVK	LTR	0.0532388	0.714207	0.999962
ORR1C1-int	ERVL-MaLR	LTR	0.0532287	0.755534	0.999962
L1_Mur1	L1	LINE	0.0531494	0.742269	0.999962
BLACKJACK	hAT-Blackjack	DNA	0.0530344	0.74113	0.999962
Lx6	L1	LINE	0.0530154	0.73062	0.999962
L1M7	L1	LINE	0.0530144	0.730848	0.999962
MER135	DNA	DNA	0.0530038	0.697946	0.999962
MTC-int	ERVL-MaLR	LTR	0.0529851	0.739628	0.999962
LTRIS5	ERV1	LTR	0.0529102	0.757476	0.999962
Tigger9b	TcMar-Tigger	DNA	0.052873	0.70435	0.999962
Lx7	L1	LINE	0.0527979	0.728165	0.999962
L1MEg2	L1	LINE	0.0527084	0.743845	0.999962
MER110	ERV1	LTR	0.0525211	0.742311	0.999962
MER112	hAT-Charlie	DNA	0.0523939	0.719751	0.999962
MLT1D-int	ERVL-MaLR	LTR	0.0522986	0.69923	0.999962
IAPEy-int	ERVK	LTR	0.0520745	0.824467	0.999962
MER58C	hAT-Charlie	DNA	0.0520098	0.702885	0.999962
RLTR24	ERV1	LTR	0.0517756	0.734156	0.999962
MLTR25C	ERVK	LTR	0.0517022	0.734924	0.999962
RLTR9C	ERVK	LTR	0.0516847	0.779739	0.999962
RMER6D	ERVK	LTR	0.0515408	0.736879	0.999962
LTR88c	Gypsy	LTR	0.0515207	0.712649	0.999962
MER20B	hAT-Charlie	DNA	0.0514623	0.723872	0.999962
RMER6A	ERVK	LTR	0.0512929	0.73043	0.999962
MER58A	hAT-Charlie	DNA	0.0511989	0.712738	0.999962
L1MB3	L1	LINE	0.0509814	0.726554	0.999962
RLTR46	ERVK	LTR	0.0508782	0.758955	0.999962
L1ME3	L1	LINE	0.05087	0.72534	0.999962
MER77B	ERVL	LTR	0.0508612	0.714031	0.999962
L1MD3	L1	LINE	0.0508394	0.719358	0.999962
ORR1A3-int	ERVL-MaLR	LTR	0.0506739	0.749397	0.999962
Lx8b	L1	LINE	0.0504949	0.739358	0.999962
MER63C	hAT-Blackjack	DNA	0.0503527	0.757508	0.999962
MER66B	ERV1	LTR	0.0502847	0.83468	0.999962
MER99	hAT	DNA	0.0502756	0.740665	0.999962
MER96B	hAT-Tip100	DNA	0.050235	0.731724	0.999962
L1MC3	L1	LINE	0.0501419	0.737071	0.999962
L2a	L2	LINE	0.0500873	0.710908	0.999962
MER121	TcMar	DNA	0.0500375	0.754661	0.999962
RLTR44B	ERVK	LTR	0.0499481	0.770819	0.999962
RLTR34B_MM	ERVK	LTR	0.0498345	0.762675	0.999962
Charlie1b	hAT-Charlie	DNA	0.0498248	0.704675	0.999962
RLTR13D3A1	ERVK	LTR	0.0498022	0.749028	0.999962
L1_Mur2	L1	LINE	0.0497162	0.760162	0.999962
MER53	hAT	DNA	0.0497068	0.729561	0.999962
L1MA10	L1	LINE	0.0495008	0.746732	0.999962
B2_Mm1a	B2	SINE	0.0493543	0.657575	0.999962
RLTR44C	ERVK	LTR	0.0487714	0.757054	0.999962
RLTR47	ERVK	LTR	0.048561	0.767174	0.999962
MTB	ERVL-MaLR	LTR	0.0484942	0.843382	0.999962
MER44A	TcMar-Tigger	DNA	0.0484179	0.72644	0.999962
ORR1E-int	ERVL-MaLR	LTR	0.0483838	0.764595	0.999962
MER31B	ERV1	LTR	0.0483637	0.742775	0.999962
MER92B	ERV1	LTR	0.0482704	0.738461	0.999962
Zaphod2	hAT-Tip100	DNA	0.0481374	0.758824	0.999962
MLT1H-int	ERVL-MaLR	LTR	0.0480376	0.765187	0.999962
MLTR31FA_MM	ERVK	LTR	0.0479495	0.745699	0.999962
MER103C	hAT-Charlie	DNA	0.0478423	0.727108	0.999962
ORR1A4-int	ERVL-MaLR	LTR	0.047687	0.765236	0.999962
MER95	ERV1	LTR	0.047575	0.769258	0.999962
L1MB5	L1	LINE	0.0474339	0.742021	0.999962
LTR52	ERVL	LTR	0.0471988	0.765439	0.999962
ORR1A2-int	ERVL-MaLR	LTR	0.0468582	0.775374	0.999962
MYSERV-int	ERVK	LTR	0.0468148	0.774276	0.999962
RLTR44D	ERVK	LTR	0.0468062	0.765782	0.999962
ETnERV3-int	ERVK	LTR	0.0464685	0.787701	0.999962
RLTR12G	ERVK	LTR	0.0460748	0.759821	0.999962
RLTR30	ERV1	LTR	0.0459458	0.770629	0.999962
MLT1E	ERVL-MaLR	LTR	0.0459055	0.752414	0.999962
MTB-int	ERVL-MaLR	LTR	0.0457989	0.765826	0.999962
RMER19A	ERVK	LTR	0.0457174	0.780626	0.999962
ERVB4_1B-I_MM-int	ERVK	LTR	0.0457155	0.794917	0.999962
LTR73	ERV1	LTR	0.0455997	0.759979	0.999962
LTR16B	ERVL	LTR	0.0454489	0.746398	0.999962
AmnSINE1	Deu	SINE	0.0454398	0.719545	0.999962
Charlie12	hAT-Charlie	DNA	0.0453719	0.74811	0.999962
LTR37A	ERV1	LTR	0.0451967	0.749104	0.999962
Tigger12A	TcMar-Tigger	DNA	0.0451661	0.766358	0.999962
Tigger12c	TcMar-Tigger	DNA	0.0450611	0.735851	0.999962
X1_LINE	CR1	LINE	0.0448916	0.795693	0.999962
MER2	TcMar-Tigger	DNA	0.0447775	0.748492	0.999962
MER102b	hAT-Charlie	DNA	0.0445145	0.755643	0.999962
Charlie7a	hAT-Charlie	DNA	0.0443337	0.724249	0.999962
ORR1D1-int	ERVL-MaLR	LTR	0.0441491	0.776027	0.999962
MLTR32C_MM	ERVK	LTR	0.0437641	0.78234	0.999962
MYSERV6-int	ERVK	LTR	0.0437356	0.790022	0.999962
LTR9A1	ERV1	LTR	0.043712	0.846503	0.999962
Tigger7	TcMar-Tigger	DNA	0.0434995	0.750803	0.999962
IAPLTR3-int	ERVK	LTR	0.0433735	0.847666	0.999962
Charlie20a	hAT-Charlie	DNA	0.0433077	0.76205	0.999962
LTR32	ERVL	LTR	0.0432394	0.835966	0.999962
RLTR15	ERVK	LTR	0.0432096	0.776006	0.999962
L1M3b	L1	LINE	0.0431103	0.803909	0.999962
RLTR35B_MM	ERVL	LTR	0.0430883	0.787983	0.999962
L3b	CR1	LINE	0.0430442	0.743122	0.999962
L1M3d	L1	LINE	0.0429976	0.790953	0.999962
MT-int	ERVL-MaLR	LTR	0.0429016	0.774881	0.999962
PB1D9	Alu	SINE	0.0428549	0.722382	0.999962
MamRep4096	hAT	DNA	0.0428479	0.784301	0.999962
MTEb-int	ERVL-MaLR	LTR	0.0428476	0.790444	0.999962
B1F	Alu	SINE	0.0427232	0.743505	0.999962
MER113B	hAT-Charlie	DNA	0.042688	0.784488	0.999962
PB1D10	Alu	SINE	0.0425899	0.742036	0.999962
L1ME3A	L1	LINE	0.0425682	0.770684	0.999962
RLTR8	ERVK	LTR	0.0425242	0.777422	0.999962
ERVB3_1-LTR_MM	ERVK	LTR	0.0424199	0.785976	0.999962
ORR1C2-int	ERVL-MaLR	LTR	0.0423042	0.789483	0.999962
RLTR22_Mur	ERVK	LTR	0.0422491	0.788726	0.999962
MLTR31D_MM	ERVK	LTR	0.0421895	0.778984	0.999962
ERVB7_4-LTR_MM	ERVK	LTR	0.0421032	0.807505	0.999962
RLTR13G	ERVK	LTR	0.0420815	0.798395	0.999962
RMER3D-int	ERVK	LTR	0.0420456	0.800685	0.999962
RLTR12F	ERVK	LTR	0.0419911	0.80003	0.999962
LTR89	ERVL	LTR	0.0419541	0.780719	0.999962
RLTR13D	ERVK	LTR	0.0418899	0.809586	0.999962
MER34A1	ERV1	LTR	0.041677	0.784089	0.999962
MTE-int	ERVL-MaLR	LTR	0.041607	0.79309	0.999962
MER21-int	ERVL	LTR	0.0414038	0.804116	0.999962
RLTR21	ERVK	LTR	0.0413417	0.797753	0.999962
MMERVK10C-int	ERVK	LTR	0.0412272	0.80581	0.999962
Kanga1	TcMar-Tc2	DNA	0.0411004	0.778827	0.999962
Charlie14a	hAT-Charlie	DNA	0.0408724	0.791603	0.999962
RLTR12H	ERVK	LTR	0.0407618	0.783774	0.999962
MLT2C2	ERVL	LTR	0.0405379	0.795508	0.999962
RMER17C-int	ERVK	LTR	0.0405067	0.803974	0.999962
RLTR12B	ERVK	LTR	0.0403395	0.794701	0.999962
PB1D7	Alu	SINE	0.0402249	0.751933	0.999962
LTR16B1	ERVL	LTR	0.0401293	0.795749	0.999962
PB1	Alu	SINE	0.0401169	0.753128	0.999962
B1F2	Alu	SINE	0.0398573	0.756744	0.999962
MER45R	hAT-Tip100	DNA	0.0395834	0.788597	0.999962
RLTR19C	ERVK	LTR	0.039448	0.8073	0.999962
ID4_	ID	SINE	0.0394212	0.757544	0.999962
MER94	hAT-Blackjack	DNA	0.039351	0.777621	0.999962
B2_Mm1t	B2	SINE	0.0389647	0.739602	0.999962
MER57-int	ERV1	LTR	0.038923	0.812938	0.999962
Charlie21a	hAT-Charlie	DNA	0.038317	0.813017	0.999962
MLTR31F_MM	ERVK	LTR	0.0383085	0.792455	0.999962
RLTR20A2B_MM	ERVK	LTR	0.0381407	0.798509	0.999962
MER63D	hAT-Blackjack	DNA	0.0381241	0.80028	0.999962
MER92A	ERV1	LTR	0.0380824	0.776735	0.999962
RLTR41B	ERV1	LTR	0.0380389	0.820569	0.999962
LTR80A	ERVL	LTR	0.0380373	0.812518	0.999962
LTR81B	Gypsy	LTR	0.0377476	0.82083	0.999962
L3	CR1	LINE	0.0376754	0.782102	0.999962
B1_Mur3	Alu	SINE	0.0376292	0.768517	0.999962
RLTR31_Mm	ERVK	LTR	0.0374771	0.785979	0.999962
B2_Mm2	B2	SINE	0.037447	0.761531	0.999962
LTR81A	Gypsy	LTR	0.0373884	0.812005	0.999962
ORR1A1-int	ERVL-MaLR	LTR	0.0371097	0.818405	0.999962
RLTR13D2	ERVK	LTR	0.0370248	0.815732	0.999962
Charlie8	hAT-Charlie	DNA	0.0368158	0.788106	0.999962
Tigger15a	TcMar-Tigger	DNA	0.0367995	0.780091	0.999962
MER3	hAT-Charlie	DNA	0.0367893	0.775627	0.999962
MER132	TcMar-Pogo	DNA	0.0366776	0.820375	0.999962
B3	B2	SINE	0.0366187	0.781148	0.999962
MER97c	hAT-Tip100	DNA	0.0365416	0.830403	0.999962
B1_Mur1	Alu	SINE	0.0363489	0.778339	0.999962
L2c	L2	LINE	0.0363327	0.786238	0.999962
Charlie19a	hAT-Charlie	DNA	0.0361532	0.796559	0.999962
MER47A	TcMar-Tigger	DNA	0.0359238	0.818894	0.999962
L1VL4	L1	LINE	0.0359206	0.821548	0.999962
L1ME5	L1	LINE	0.035796	0.813513	0.999962
RMER12	ERVK	LTR	0.0356804	0.810905	0.999962
ORR1A0-int	ERVL-MaLR	LTR	0.0355518	0.816382	0.999962
Charlie25	hAT-Charlie	DNA	0.0354035	0.820448	0.999962
Tigger14a	TcMar-Tigger	DNA	0.0347974	0.782539	0.999962
Lx8	L1	LINE	0.0344562	0.817603	0.999962
LTR48B	ERV1	LTR	0.0344169	0.825881	0.999962
MLT2D	ERVL	LTR	0.0343882	0.823543	0.999962
LTR85b	Gypsy	LTR	0.0343693	0.836607	0.999962
MER57D	ERV1	LTR	0.0342656	0.82938	0.999962
Kanga1b	TcMar-Tc2	DNA	0.0342433	0.823964	0.999962
ORR1D2-int	ERVL-MaLR	LTR	0.0342093	0.832984	0.999962
ERVB2_1A-I_MM-int	ERVK	LTR	0.0341986	0.840417	0.999962
B1_Mur2	Alu	SINE	0.0340218	0.790744	0.999962
BGLII_B	ERVK	LTR	0.0339742	0.822157	0.999962
Charlie24	hAT-Charlie	DNA	0.0339103	0.80947	0.999962
MLT-int	ERVL-MaLR	LTR	0.0336404	0.826974	0.999962
LTR84b	ERVL	LTR	0.0331428	0.83764	0.999962
ID4	ID	SINE	0.033131	0.797966	0.999962
RLTR20B4_MM	ERVK	LTR	0.0331265	0.836538	0.999962
B1F1	Alu	SINE	0.0330468	0.798506	0.999962
LTR48	ERV1	LTR	0.0329298	0.818725	0.999962
ID2	ID	SINE	0.0328832	0.795187	0.999962
L1M3e	L1	LINE	0.032774	0.823845	0.999962
ORR1B2-int	ERVL-MaLR	LTR	0.0326912	0.846082	0.999962
Plat_L3	CR1	LINE	0.0326452	0.807024	0.999962
RMER4A	ERVK	LTR	0.0322704	0.818771	0.999962
RLTR13D4	ERVK	LTR	0.0319643	0.829443	0.999962
MER65D	ERV1	LTR	0.0319349	0.830462	0.999962
RMER4B	ERVK	LTR	0.0318936	0.831553	0.999962
Charlie13a	hAT-Charlie	DNA	0.0318542	0.832791	0.999962
RLTR44E	ERVK	LTR	0.0315782	0.852388	0.999962
B1_Mm	Alu	SINE	0.0315214	0.809391	0.999962
MLT1E1A	ERVL-MaLR	LTR	0.0314495	0.832689	0.999962
RLTR20C2_MM	ERVK	LTR	0.0312884	0.821477	0.999962
RLTR16C_MM	ERVK	LTR	0.0307894	0.848797	0.999962
LTR78	ERV1	LTR	0.0307033	0.84777	0.999962
RLTR45-int	ERVK	LTR	0.0306646	0.86164	0.999962
Tigger16b	TcMar-Tigger	DNA	0.0306533	0.826239	0.999962
Helitron2Na_Mam	Helitron	RC?	0.0306167	0.821751	0.999962
L1M3a	L1	LINE	0.0305943	0.857286	0.999962
MARNA	TcMar-Mariner	DNA	0.0305721	0.809094	0.999962
MER54A	ERVL	LTR	0.0303895	0.837058	0.999962
Zaphod	hAT-Tip100	DNA	0.0303837	0.850924	0.999962
MMETn-int	ERVK	LTR	0.0303622	0.854628	0.999962
RLTR25B	ERVK	LTR	0.0302752	0.845296	0.999962
MLT1I	ERVL-MaLR	LTR	0.0302314	0.840726	0.999962
RLTR13B3	ERVK	LTR	0.0302194	0.863795	0.999962
Eulor9B	DNA	DNA	0.0300497	0.882777	0.999962
Charlie18a	hAT-Charlie	DNA	0.0298784	0.827308	0.999962
RLTR9A3B	ERVK	LTR	0.0298466	0.860075	0.999962
MMERVK9C_I-int	ERVK	LTR	0.0298276	0.861363	0.999962
Charlie23a	hAT-Charlie	DNA	0.0298106	0.834823	0.999962
RLTR11A2	ERVK	LTR	0.0297901	0.846347	0.999962
Charlie10b	hAT-Charlie	DNA	0.0297811	0.849617	0.999962
RSINE1	B4	SINE	0.0296951	0.824149	0.999962
MLT1G3-int	ERVL-MaLR	LTR	0.0293889	0.848233	0.999962
MLT1A1-int	ERVL-MaLR	LTR	0.0291822	0.865132	0.999962
MTA_Mm-int	ERVL-MaLR	LTR	0.0290925	0.842689	0.999962
RMER30	hAT-Charlie	DNA	0.0290142	0.834952	0.999962
MuRRS-int	ERV1	LTR	0.0288932	0.902993	0.999962
LTR31	ERV1	LTR	0.028826	0.856227	0.999962
BGLII	ERVK	LTR	0.02854	0.854186	0.999962
LTR16D2	ERVL	LTR	0.0284999	0.867434	0.999962
RLTR18-int	ERVK	LTR	0.0282374	0.853045	0.999962
B3A	B2	SINE	0.0282287	0.834138	0.999962
MTE2a	ERVL-MaLR	LTR	0.0282039	0.848472	0.999962
Charlie4z	hAT-Charlie	DNA	0.0281725	0.797844	0.999962
L1VL2	L1	LINE	0.0281306	0.855683	0.999962
B1_Mur4	Alu	SINE	0.0280406	0.82635	0.999962
RMER19C	ERVK	LTR	0.0278486	0.864504	0.999962
RLTR1E_MM	ERV1	LTR	0.0277815	0.871607	0.999962
RLTR20B1	ERVK	LTR	0.0276743	0.84638	0.999962
MTE2b-int	ERVL-MaLR	LTR	0.0275275	0.867279	0.999962
UCON29	PiggyBac	DNA	0.0270564	0.852463	0.999962
LTR41	ERVL	LTR	0.0269415	0.850542	0.999962
B1_Mus2	Alu	SINE	0.0269392	0.831174	0.999962
MLT1F-int	ERVL-MaLR	LTR	0.026836	0.863175	0.999962
MER89	ERV1	LTR	0.0266865	0.866807	0.999962
Kanga1c	TcMar-Tc2	DNA	0.0266303	0.839805	0.999962
B1_Mus1	Alu	SINE	0.0265689	0.835283	0.999962
RLTR20B2	ERVK	LTR	0.026448	0.863887	0.999962
MER90	ERV1	LTR	0.0264433	0.858555	0.999962
MamGypLTR1a	Gypsy	LTR	0.0262452	0.8651	0.999962
MLTR31A_MM	ERVK	LTR	0.0261912	0.862546	0.999962
RMER5	ERV1	LTR	0.0259784	0.865413	0.999962
CR1_Mam	CR1	LINE	0.025828	0.856065	0.999962
RLTR20A2	ERVK	LTR	0.02582	0.86836	0.999962
RLTR13D3A	ERVK	LTR	0.0257895	0.870198	0.999962
RLTR44A	ERVK	LTR	0.025774	0.88095	0.999962
MER102c	hAT-Charlie	DNA	0.0257729	0.843599	0.999962
RLTR20C1_MM	ERVK	LTR	0.0257656	0.847806	0.999962
RLTR30D2_MM	ERV1	LTR	0.0257224	0.869861	0.999962
RLTR9A3	ERVK	LTR	0.0255563	0.878948	0.999962
LTR40a	ERVL	LTR	0.0255559	0.866489	0.999962
MLT1B	ERVL-MaLR	LTR	0.0254712	0.865377	0.999962
MLT1J1	ERVL-MaLR	LTR	0.0253868	0.86703	0.999962
Lx3A	L1	LINE	0.0249958	0.873188	0.999962
RLTR12D	ERVK	LTR	0.0248515	0.873728	0.999962
RLTR40	ERVK	LTR	0.0247787	0.869162	0.999962
MER63B	hAT-Blackjack	DNA	0.0247644	0.864114	0.999962
MLT1H1-int	ERVL-MaLR	LTR	0.0247421	0.888472	0.999962
MER34-int	ERV1	LTR	0.0246518	0.885324	0.999962
URR1A	hAT-Charlie	DNA	0.0245754	0.860712	0.999962
RLTR13A	ERVK	LTR	0.0245735	0.884072	0.999962
IAPEY_LTR	ERVK	LTR	0.024507	0.89924	0.999962
X7C_LINE	CR1	LINE	0.0244734	0.850197	0.999962
ID	ID	SINE	0.0244718	0.842433	0.999962
L2b	L2	LINE	0.0243935	0.855173	0.999962
LTR86A2	ERVL	LTR	0.0243613	0.843562	0.999962
RLTR13A1	ERVK	LTR	0.0242457	0.894261	0.999962
RLTR25A	ERVK	LTR	0.0240141	0.877462	0.999962
LTR87	ERVL	LTR	0.0239709	0.868793	0.999962
Tigger1a_Art	TcMar-Tigger	DNA	0.0239348	0.882321	0.999962
MLTR18A_MM	ERVK	LTR	0.023824	0.876746	0.999962
MIR	MIR	SINE	0.0237395	0.857438	0.999962
RLTR34C_MM	ERVK	LTR	0.0235262	0.887004	0.999962
LTR40b	ERVL	LTR	0.0233102	0.885358	0.999962
ID_B1	B4	SINE	0.0232998	0.863101	0.999962
MERVL_2A-int	ERVL	LTR	0.0232819	0.881287	0.999962
ORR1C2	ERVL-MaLR	LTR	0.023212	0.874999	0.999962
Lx2B	L1	LINE	0.0232114	0.880798	0.999962
Helitron3Na_Mam	Helitron	RC	0.0231946	0.865378	0.999962
MER5B	hAT-Charlie	DNA	0.0231883	0.864888	0.999962
URR1B	hAT-Charlie	DNA	0.0231863	0.867922	0.999962
ERVB3_1-I_MM-int	ERVK	LTR	0.0230147	0.893808	0.999962
MER117	hAT-Charlie	DNA	0.0226266	0.873311	0.999962
MER20	hAT-Charlie	DNA	0.0225303	0.865726	0.999962
MLTR18D_MM	ERVK	LTR	0.0224767	0.882258	0.999962
RLTR48A	ERV1	LTR	0.0222714	0.894319	0.999962
RLTR17	ERVK	LTR	0.0222544	0.88935	0.999962
RLTR11A	ERVK	LTR	0.0222194	0.882873	0.999962
MamGypLTR1d	Gypsy	LTR	0.0221917	0.886683	0.999962
ORR1D2	ERVL-MaLR	LTR	0.0220331	0.88521	0.999962
RMER19B	ERVK	LTR	0.0218883	0.89198	0.999962
RLTR42-int	ERVK	LTR	0.0216185	0.888738	0.999962
LTR40c	ERVL	LTR	0.0213669	0.886689	0.999962
MER74B	ERVL	LTR	0.0213139	0.891122	0.999962
MLTR31C_MM	ERVK	LTR	0.0211883	0.887827	0.999962
MLT1E1	ERVL-MaLR	LTR	0.0211537	0.892613	0.999962
L1_Mus3	L1	LINE	0.0210686	0.888966	0.999962
MLTR25A	ERVK	LTR	0.0208236	0.895097	0.999962
MER113	hAT-Charlie	DNA	0.0208204	0.883369	0.999962
RLTR13C1	ERVK	LTR	0.0206843	0.894853	0.999962
ORR1D1	ERVL-MaLR	LTR	0.0205974	0.888445	0.999962
MMTV-int	ERVK	LTR	0.0204985	0.901246	0.999962
MIRb	MIR	SINE	0.0200347	0.879716	0.999962
HERVL74-int	ERVL	LTR	0.0200006	0.900684	0.999962
LTR28B	ERV1	LTR	0.0199925	0.888417	0.999962
MER87	ERV1	LTR	0.0198709	0.890982	0.999962
MLT1D	ERVL-MaLR	LTR	0.0198223	0.893249	0.999962
MER47B	TcMar-Tigger	DNA	0.019704	0.887118	0.999962
Tigger5	TcMar-Tigger	DNA	0.0196666	0.895126	0.999962
LTR86B2	ERVL	LTR	0.0195879	0.888741	0.999962
Lx3_Mus	L1	LINE	0.0193988	0.900513	0.999962
RLTR48C	ERV1	LTR	0.0193741	0.910325	0.999962
RLTR20D	ERVK	LTR	0.0190514	0.902766	0.999962
MER31-int	ERV1	LTR	0.0189697	0.901236	0.999962
RLTR11C_MM	ERVK	LTR	0.0187275	0.899546	0.999962
ERVL-B4-int	ERVL	LTR	0.0184587	0.907844	0.999962
Lx	L1	LINE	0.0184282	0.903066	0.999962
RMER10A	ERVL	LTR	0.0184078	0.90312	0.999962
MLT1E2	ERVL-MaLR	LTR	0.0183342	0.904241	0.999962
RLTR23	ERV1	LTR	0.0182655	0.908987	0.999962
RMER15-int	ERVL	LTR	0.0182058	0.907716	0.999962
L1Md_A	L1	LINE	0.0181613	0.903408	0.999962
MER102a	hAT-Charlie	DNA	0.0179876	0.89953	0.999962
RLTR13B1	ERVK	LTR	0.0179072	0.915991	0.999962
RLTR11B	ERVK	LTR	0.0177544	0.90586	0.999962
MER97a	hAT-Tip100	DNA	0.0176307	0.908854	0.999962
MMERVK9E_I-int	ERVK	LTR	0.0176061	0.918611	0.999962
RLTR19A	ERVK	LTR	0.0173895	0.910928	0.999962
RLTR20B5_MM	ERVK	LTR	0.017317	0.90905	0.999962
LTR53B	ERVL	LTR	0.0170918	0.922791	0.999962
MER91B	hAT-Tip100	DNA	0.0170867	0.897959	0.999962
MER45B	hAT-Tip100	DNA	0.0170575	0.914674	0.999962
RLTR19B	ERVK	LTR	0.0169271	0.91881	0.999962
MLT1H2	ERVL-MaLR	LTR	0.0166936	0.911953	0.999962
MER21C	ERVL	LTR	0.0166485	0.909894	0.999962
LTR41B	ERVL	LTR	0.0165395	0.911691	0.999962
RLTR13A3	ERVK	LTR	0.0165082	0.919571	0.999962
LTR33B	ERVL	LTR	0.0164884	0.916587	0.999962
L1Md_F3	L1	LINE	0.0164585	0.911641	0.999962
MER57E2	ERV1	LTR	0.0164539	0.920175	0.999962
Eulor11	DNA	DNA	0.0164252	0.924959	0.999962
RLTR30E_MM	ERV1	LTR	0.0163788	0.920604	0.999962
LTR40A1	ERVL	LTR	0.0162453	0.901589	0.999962
Ricksha_c	MULE-MuDR	DNA	0.0162073	0.917246	0.999962
MTD	ERVL-MaLR	LTR	0.0161421	0.913873	0.999962
Lx3B	L1	LINE	0.016123	0.916729	0.999962
MLT1C	ERVL-MaLR	LTR	0.0158286	0.915523	0.999962
MLT1A0	ERVL-MaLR	LTR	0.0158225	0.914642	0.999962
X5A_LINE	CR1	LINE	0.0157586	0.930254	0.999962
MER68	ERVL	LTR	0.0154351	0.908195	0.999962
Lx2A	L1	LINE	0.0154124	0.922959	0.999962
MT2A	ERVL	LTR	0.0153368	0.920033	0.999962
MLT1F1-int	ERVL-MaLR	LTR	0.0153342	0.933871	0.999962
RLTR20B3	ERVK	LTR	0.0150748	0.922267	0.999962
MamRep38	hAT	DNA	0.0149571	0.921485	0.999962
B4A	B4	SINE	0.0146551	0.915506	0.999962
MER5A1	hAT-Charlie	DNA	0.0145071	0.918874	0.999962
LTR53	ERVL	LTR	0.0144908	0.923199	0.999962
LTR58	ERV1	LTR	0.0143083	0.948235	0.999962
RLTR19-int	ERVK	LTR	0.0142151	0.925087	0.999962
IAPEY3-int	ERVK	LTR	0.0141717	0.93936	0.999962
MLT1F1	ERVL-MaLR	LTR	0.0141414	0.923274	0.999962
RLTR13D5	ERVK	LTR	0.0140974	0.932594	0.999962
RLTR50A	ERVK	LTR	0.0140288	0.932309	0.999962
MamGypLTR2b	Gypsy	LTR	0.0139748	0.927931	0.999962
MamRep1527	LTR	LTR	0.0136389	0.930144	0.999962
B4	B4	SINE	0.0135752	0.922366	0.999962
L1_Mus4	L1	LINE	0.0135654	0.927536	0.999962
Lx4A	L1	LINE	0.0134863	0.932781	0.999962
MMVL30-int	ERV1	LTR	0.013327	0.93493	0.999962
RLTR43C	ERVK	LTR	0.0131685	0.935745	0.999962
MLT2B4	ERVL	LTR	0.0131631	0.931287	0.999962
MER105	DNA	DNA	0.0130901	0.924855	0.999962
MER34A	ERV1	LTR	0.0129494	0.932227	0.999962
MLT1A1	ERVL-MaLR	LTR	0.0128142	0.933002	0.999962
L1_Mm	L1	LINE	0.0127991	0.931408	0.999962
L1M2a	L1	LINE	0.0127004	0.933951	0.999962
MLT1A	ERVL-MaLR	LTR	0.0123927	0.933215	0.999962
Lx2	L1	LINE	0.0123736	0.935998	0.999962
MLT1E3	ERVL-MaLR	LTR	0.012352	0.935524	0.999962
Arthur1C	hAT-Tip100	DNA	0.0122323	0.940299	0.999962
MIRc	MIR	SINE	0.0121921	0.926466	0.999962
MTEb	ERVL-MaLR	LTR	0.0121486	0.934241	0.999962
RLTR28	ERVL	LTR	0.0120892	0.937114	0.999962
MER67A	ERV1	LTR	0.0118984	0.933865	0.999962
MLT2B3	ERVL	LTR	0.011874	0.940682	0.999962
MTE2b	ERVL-MaLR	LTR	0.0118152	0.936289	0.999962
HERVL40-int	ERVL	LTR	0.0116801	0.939519	0.999962
LTR50	ERVL	LTR	0.0115651	0.939729	0.999962
LTR75B	ERVL	LTR	0.0115092	0.942567	0.999962
MADE2	TcMar-Mariner	DNA	0.0114607	0.940377	0.999962
MER5A	hAT-Charlie	DNA	0.0114515	0.932866	0.999962
ERVL-E-int	ERVL	LTR	0.0112156	0.944972	0.999962
RLTR49	ERVK	LTR	0.0111439	0.944821	0.999962
MER21B	ERVL	LTR	0.0111313	0.937817	0.999962
LTRIS_Mm	ERV1	LTR	0.011067	0.945399	0.999962
X7D_LINE	CR1	LINE	0.0109895	0.958464	0.999962
ERVB4_3-LTR_MM	ERVK	LTR	0.010799	0.950042	0.999962
Charlie10a	hAT-Charlie	DNA	0.0106018	0.945969	0.999962
MLT2B5	ERVL	LTR	0.0104997	0.944007	0.999962
MLT1F2-int	ERVL-MaLR	LTR	0.0104419	0.949186	0.999962
RLTR28B	ERVL	LTR	0.0103059	0.947925	0.999962
LTR88b	Gypsy	LTR	0.0101907	0.947373	0.999962
MLT1J	ERVL-MaLR	LTR	0.0099152	0.947285	0.999962
MER90a	ERV1	LTR	0.00985912	0.948129	0.999962
Lx5	L1	LINE	0.00984155	0.949876	0.999962
MER52-int	ERV1	LTR	0.00980261	0.949986	0.999962
MER54B	ERVL	LTR	0.00978078	0.952796	0.999962
Lx3C	L1	LINE	0.0097237	0.950614	0.999962
MLT1G1	ERVL-MaLR	LTR	0.00970421	0.94998	0.999962
ORR1B2	ERVL-MaLR	LTR	0.00970091	0.949347	0.999962
FordPrefect_a	hAT-Tip100	DNA	0.00937631	0.953388	0.999962
MER96	hAT-Tip100	DNA	0.00937088	0.952114	0.999962
RLTR20A3_MM	ERVK	LTR	0.00916725	0.95304	0.999962
MER63A	hAT-Blackjack	DNA	0.00908363	0.951179	0.999962
LTR82B	ERVL	LTR	0.00901045	0.954514	0.999962
RLTR48B	ERV1	LTR	0.00893496	0.95469	0.999962
MERVK26-int	ERVK	LTR	0.00875027	0.958573	0.999962
MTEa	ERVL-MaLR	LTR	0.00874671	0.953124	0.999962
MLT2B2	ERVL	LTR	0.00861461	0.955259	0.999962
ORR1E	ERVL-MaLR	LTR	0.00851311	0.955504	0.999962
L1Md_F2	L1	LINE	0.00850579	0.954824	0.999962
ORR1B1	ERVL-MaLR	LTR	0.00834316	0.956799	0.999962
LTR16A2	ERVL	LTR	0.00831505	0.957994	0.999962
X3_LINE	RTE-BovB	LINE	0.00831099	0.948799	0.999962
MLT1F	ERVL-MaLR	LTR	0.00827313	0.955113	0.999962
RLTR17C_Mm	ERVK	LTR	0.00822768	0.960729	0.999962
RLTR10	ERVK	LTR	0.00809238	0.957536	0.999962
BGLII_Mus	ERVK	LTR	0.00806642	0.960199	0.999962
RLTR13B2	ERVK	LTR	0.00806191	0.964088	0.999962
MIR3	MIR	SINE	0.0079868	0.950453	0.999962
RLTR16	ERVK	LTR	0.00789722	0.959937	0.999962
RLTR10D	ERVK	LTR	0.00775797	0.960784	0.999962
MLT2B1	ERVL	LTR	0.00760538	0.961623	0.999962
MLT2C1	ERVL	LTR	0.00734814	0.960587	0.999962
MLT1H	ERVL-MaLR	LTR	0.0072863	0.961619	0.999962
RLTR12C	ERVK	LTR	0.00701448	0.962579	0.999962
RMER10B	ERVL	LTR	0.00692699	0.961823	0.999962
LTR16B2	ERVL	LTR	0.00663848	0.966437	0.999962
LTR33A	ERVL	LTR	0.00637419	0.967514	0.999962
RLTR20A	ERVK	LTR	0.00601951	0.967392	0.999962
IAPEY4_I-int	ERVK	LTR	0.00599953	0.972245	0.999962
MLT1F2	ERVL-MaLR	LTR	0.00594952	0.968533	0.999962
RLTR30D_MM	ERV1	LTR	0.00592476	0.970208	0.999962
MamRep1879	hAT-Tip100	DNA	0.00592328	0.966951	0.999962
ORR1A1	ERVL-MaLR	LTR	0.00591093	0.968022	0.999962
RMER17C	ERVK	LTR	0.00581106	0.966546	0.999962
MamGypLTR1b	Gypsy	LTR	0.00575969	0.971626	0.999962
LTR69	ERVL	LTR	0.00558275	0.973249	0.999962
RLTR1C	ERV1	LTR	0.00541818	0.975351	0.999962
LTR65	ERV1	LTR	0.00539861	0.971435	0.999962
Charlie15a	hAT-Charlie	DNA	0.00528987	0.967557	0.999962
IAP1-MM_I-int	ERVK	LTR	0.0052403	0.975812	0.999962
MLT1J2	ERVL-MaLR	LTR	0.0052389	0.971957	0.999962
MER68B	ERVL	LTR	0.0051858	0.966968	0.999962
LTR33	ERVL	LTR	0.00511916	0.972675	0.999962
RMER12B	ERVK	LTR	0.00505272	0.967952	0.999962
Charlie4a	hAT-Charlie	DNA	0.00476238	0.974172	0.999962
RLTR13E	ERVK	LTR	0.00467857	0.976688	0.999962
ERVB4_2-I_MM-int	ERVK	LTR	0.00464137	0.978245	0.999962
MER73	ERVL	LTR	0.00452415	0.977448	0.999962
L1Md_T	L1	LINE	0.00446762	0.975217	0.999962
MT2B	ERVL	LTR	0.00439251	0.974539	0.999962
RLTR42	ERVK	LTR	0.00423476	0.977529	0.999962
L1VL1	L1	LINE	0.00423402	0.978405	0.999962
Eulor8	TcMar	DNA	0.00422512	0.979224	0.999962
LTR16E1	ERVL	LTR	0.00411942	0.978823	0.999962
MER45A	hAT-Tip100	DNA	0.00410863	0.977437	0.999962
AmnSINE2	Deu	SINE	0.00406923	0.974789	0.999962
RLTR10B2	ERVK	LTR	0.0039934	0.980258	0.999962
Lx2A1	L1	LINE	0.00392915	0.980195	0.999962
RLTR9A3A	ERVK	LTR	0.00389593	0.983173	0.999962
ORR1C1	ERVL-MaLR	LTR	0.00359681	0.980949	0.999962
MamRep137	TcMar-Tigger	DNA	0.00334298	0.981331	0.999962
RodERV21-int	ERV1	LTR	0.00331349	0.984038	0.999962
RLTR20A1	ERVK	LTR	0.00316729	0.98416	0.999962
RLTR20C	ERVK	LTR	0.00295975	0.984505	0.999962
RLTR14	ERV1	LTR	0.00267761	0.986845	0.999962
IAPLTR4_I	ERVK	LTR	0.00266748	0.987539	0.999962
RMER17A-int	ERVK	LTR	0.00254111	0.988038	0.999962
RLTR19	ERVK	LTR	0.0024549	0.987746	0.999962
MER45C	hAT-Tip100	DNA	0.00241438	0.987636	0.999962
L1_Mus2	L1	LINE	0.00218761	0.987968	0.999962
ERV3-16A3_LTR	ERVL	LTR	0.00206032	0.989465	0.999962
MLT1H1	ERVL-MaLR	LTR	0.00191815	0.9902	0.999962
IAPLTR1a_Mm	ERVK	LTR	0.00154274	0.99228	0.999962
MLT1K	ERVL-MaLR	LTR	0.00152678	0.992008	0.999962
Lx4B	L1	LINE	0.00129297	0.993445	0.999962
LTR16A	ERVL	LTR	0.00103548	0.994633	0.999962
RMER20B	ERVK	LTR	0.00101819	0.994834	0.999962
RMER15	ERVL	LTR	0.000972723	0.994958	0.999962
MER92C	ERV1	LTR	0.000949512	0.995233	0.999962
RLTR1B-int	ERV1	LTR	0.000886506	0.995829	0.999962
MERVL-int	ERVL	LTR	0.000719942	0.996385	0.999962
MLTR18C_MM	ERVK	LTR	0.000596496	0.996945	0.999962
RLTR1A2_MM	ERV1	LTR	0.000486711	0.997654	0.999962
LTRIS2	ERV1	LTR	0.000167492	0.999172	0.999962
LTR90A	LTR	LTR	-0.000148731	0.999214	0.999962
MER74A	ERVL	LTR	-0.000172756	0.999109	0.999962
MER70B	ERVL	LTR	-0.000288149	0.998573	0.999962
RMER1C	RMER1C	Other	-0.00036246	0.998115	0.999962
RLTR18B	ERVK	LTR	-0.000599679	0.996733	0.999962
ERVB5_1-LTR_MM	ERVK	LTR	-0.00064578	0.996939	0.999962
IAP1-MM_LTR	ERVK	LTR	-0.000854897	0.996366	0.999962
MER70A	ERVL	LTR	-0.00137584	0.993211	0.999962
RLTR31B_Mm	ERVK	LTR	-0.00139678	0.992853	0.999962
RLTR6_Mm	ERV1	LTR	-0.00148597	0.992126	0.999962
MLT2F	ERVL	LTR	-0.00168239	0.990976	0.999962
MLTR31E_MM	ERVK	LTR	-0.00172617	0.990074	0.999962
L1_Mus1	L1	LINE	-0.00175068	0.990182	0.999962
MER89-int	ERV1	LTR	-0.00181058	0.991225	0.999962
L1Md_Gf	L1	LINE	-0.00185824	0.990356	0.999962
MER74C	ERVL	LTR	-0.00193058	0.989703	0.999962
RLTR9A2	ERVK	LTR	-0.00195123	0.991271	0.999962
MLT1L	ERVL-MaLR	LTR	-0.00195895	0.989879	0.999962
MLT1B-int	ERVL-MaLR	LTR	-0.00200373	0.989813	0.999962
MER70-int	ERVL	LTR	-0.00217561	0.989922	0.999962
MER4CL34	ERV1	LTR	-0.00220027	0.993147	0.999962
RLTR10B	ERVK	LTR	-0.00230439	0.989127	0.999962
ERV3-16A3_I-int	ERVL	LTR	-0.0023731	0.988467	0.999962
ORR1A4	ERVL-MaLR	LTR	-0.0025996	0.986445	0.999962
MLT1G1-int	ERVL-MaLR	LTR	-0.00293074	0.987515	0.999962
MMERVK10D3_I-int	ERVK	LTR	-0.00319722	0.98563	0.999962
LTR82A	ERVL	LTR	-0.00344529	0.98171	0.999962
ERVB5_1-I_MM-int	ERVK	LTR	-0.00356431	0.983459	0.999962
RLTR10C	ERVK	LTR	-0.0037025	0.981885	0.999962
ERVL-int	ERVL	LTR	-0.00371083	0.981297	0.999962
LTRIS4	ERV1	LTR	-0.00377824	0.981465	0.999962
FordPrefect	hAT-Tip100	DNA	-0.00386681	0.981196	0.999962
MTC	ERVL-MaLR	LTR	-0.0041549	0.977737	0.999962
MER77	ERVL	LTR	-0.00423982	0.977867	0.999962
MLT1M	ERVL-MaLR	LTR	-0.00451019	0.977367	0.999962
ETnERV-int	ERVK	LTR	-0.00473273	0.977419	0.999962
ORR1A0	ERVL-MaLR	LTR	-0.00481042	0.974614	0.999962
X7A_LINE	CR1	LINE	-0.00483075	0.973166	0.999962
LTR79	ERVL	LTR	-0.00490467	0.973661	0.999962
MER67B	ERV1	LTR	-0.00493809	0.971655	0.999962
MMERVK10D3_LTR	ERVK	LTR	-0.00502382	0.977364	0.999962
MLT1G3	ERVL-MaLR	LTR	-0.00545121	0.971889	0.999962
Arthur1A	hAT-Tip100	DNA	-0.00600994	0.968697	0.999962
RLTR13C2	ERVK	LTR	-0.00643431	0.9675	0.999962
RMER2	ERV1	LTR	-0.00652642	0.968761	0.999962
LTR81	Gypsy	LTR	-0.0070634	0.962891	0.999962
MER50	ERV1	LTR	-0.00730263	0.972441	0.999962
MERV1_LTR	ERV1	LTR	-0.00730557	0.965527	0.999962
RLTR18	ERVK	LTR	-0.00732812	0.963766	0.999962
MT2C_Mm	ERVL	LTR	-0.00744762	0.962304	0.999962
LTR16C	ERVL	LTR	-0.00745541	0.961217	0.999962
RLTR30C_MM	ERV1	LTR	-0.00759452	0.961755	0.999962
LTR16E2	ERVL	LTR	-0.00767309	0.961051	0.999962
RMER20A	ERVK	LTR	-0.0077756	0.961228	0.999962
Tigger12	TcMar-Tigger	DNA	-0.00797154	0.958493	0.999962
MER51-int	ERV1	LTR	-0.0080206	0.964018	0.999962
LTR16A1	ERVL	LTR	-0.00809534	0.958731	0.999962
RLTR45	ERVK	LTR	-0.00830092	0.961912	0.999962
BGLII_A	ERVK	LTR	-0.00861123	0.955553	0.999962
MLT1A0-int	ERVL-MaLR	LTR	-0.00882818	0.951669	0.999962
LTR67B	ERVL	LTR	-0.00908543	0.953468	0.999962
LTR16D	ERVL	LTR	-0.00915119	0.952862	0.999962
ORR1A3	ERVL-MaLR	LTR	-0.00930248	0.950993	0.999962
ZP3AR	Satellite	Satellite	-0.00965938	0.922166	0.999962
MuLV-int	ERV1	LTR	-0.010325	0.954994	0.999962
LTRIS_Mus	ERV1	LTR	-0.0105428	0.949476	0.999962
RLTR14-int	ERV1	LTR	-0.0106414	0.948497	0.999962
IAPEY3C_LTR	ERVK	LTR	-0.0106929	0.954744	0.999962
ORR1A2	ERVL-MaLR	LTR	-0.0108685	0.943308	0.999962
RLTR10F	ERVK	LTR	-0.0114184	0.943497	0.999962
ERVB4_1B-LTR_MM	ERVK	LTR	-0.0115034	0.943857	0.999962
LTR75	ERVL	LTR	-0.0118725	0.930126	0.999962
MER76	ERVL	LTR	-0.0118737	0.941032	0.999962
MER115	hAT-Tip100	DNA	-0.011943	0.939851	0.999962
LTR33C	ERVL	LTR	-0.0120826	0.937832	0.999962
LTR68	ERV1	LTR	-0.0121906	0.935618	0.999962
MTB_Mm	ERVL-MaLR	LTR	-0.0125071	0.934475	0.999962
RLTR26C_MM	ERVK	LTR	-0.0126159	0.939679	0.999962
MLT1G	ERVL-MaLR	LTR	-0.0131392	0.929244	0.999962
L1Md_F	L1	LINE	-0.013438	0.931076	0.999962
MLT1E1A-int	ERVL-MaLR	LTR	-0.0136444	0.941905	0.999962
RLTR6C_Mm	ERV1	LTR	-0.013743	0.939632	0.999962
ERVB4_3-I_MM-int	ERVK	LTR	-0.0140145	0.937125	0.999962
MLTR18B_MM	ERVK	LTR	-0.0140725	0.925922	0.999962
RLTR50B	ERVK	LTR	-0.0155181	0.929037	0.999962
IAPLTR2_Mm	ERVK	LTR	-0.0158661	0.917964	0.999962
MER68-int	ERVL	LTR	-0.0159706	0.911096	0.999962
RLTR10-int	ERVK	LTR	-0.0164115	0.918442	0.999962
MLT1N2	ERVL-MaLR	LTR	-0.0166057	0.91386	0.999962
IAP-d-int	ERVK	LTR	-0.0169219	0.922582	0.999962
LTR85a	Gypsy	LTR	-0.0169878	0.915892	0.999962
RLTR1B	ERV1	LTR	-0.0174518	0.915365	0.999962
ERVB7_3-LTR_MM	ERVK	LTR	-0.0174664	0.918676	0.999962
RLTR9E	ERVK	LTR	-0.0175939	0.914868	0.999962
RLTR9B2	ERVK	LTR	-0.0177775	0.918956	0.999962
MamGyp-int	Gypsy	LTR	-0.0178745	0.899756	0.999962
RLTR47_MM	ERV1	LTR	-0.0181022	0.934729	0.999962
LTR78B	ERV1	LTR	-0.0183442	0.904948	0.999962
LTR33A_	ERVL	LTR	-0.018428	0.900361	0.999962
RMER1B	RMER1B	Other	-0.0186599	0.901874	0.999962
RLTR13D3	ERVK	LTR	-0.0187877	0.910059	0.999962
LTR75_1	ERV1	LTR	-0.0191096	0.93047	0.999962
RLTR13D6	ERVK	LTR	-0.0195568	0.905574	0.999962
LTR88a	Gypsy	LTR	-0.0199227	0.903063	0.999962
MLTR18_MM	ERVK	LTR	-0.0208325	0.89885	0.999962
LTR85c	Gypsy	LTR	-0.0210268	0.901201	0.999962
RMER13A2	ERVK	LTR	-0.0212947	0.89074	0.999962
SRV_MM-int	ERVK	LTR	-0.0216664	0.903632	0.999962
RLTRETN_Mm	ERVK	LTR	-0.0220051	0.895934	0.999962
MERV1_I-int	ERV1	LTR	-0.0235359	0.886419	0.999962
MMERGLN-int	ERV1	LTR	-0.0237978	0.889418	0.999962
IAPEz-int	ERVK	LTR	-0.0244632	0.870912	0.999962
RLTR9D2	ERVK	LTR	-0.0247022	0.880079	0.999962
RLTR9B	ERVK	LTR	-0.0250258	0.883312	0.999962
ERVB7_2B-LTR_MM	ERVK	LTR	-0.0253317	0.882893	0.999962
MTA_Mm	ERVL-MaLR	LTR	-0.0256054	0.859815	0.999962
ERVB7_2-LTR_MM	ERVK	LTR	-0.025754	0.877268	0.999962
FAM	Alu	SINE	-0.0262502	0.848198	0.999962
MamGypLTR3	Gypsy	LTR	-0.0263299	0.860835	0.999962
RMER21B	ERV1	LTR	-0.02647	0.867363	0.999962
MER81	hAT-Blackjack	DNA	-0.0265659	0.862221	0.999962
ERVB7_1-LTR_MM	ERVK	LTR	-0.0266644	0.873157	0.999962
IAPLTR2a	ERVK	LTR	-0.0269527	0.865488	0.999962
LTR55	ERVL	LTR	-0.0271999	0.874098	0.999962
RLTR1	ERV1	LTR	-0.0279712	0.88349	0.999962
RLTR9D	ERVK	LTR	-0.0279937	0.870967	0.999962
RMER13A	ERVK	LTR	-0.028472	0.858682	0.999962
RLTR10A	ERVK	LTR	-0.0285601	0.860591	0.999962
ERVB4_1-LTR_MM	ERVK	LTR	-0.0287067	0.87219	0.999962
MamGypLTR1c	Gypsy	LTR	-0.0288826	0.847761	0.999962
IAPLTR2b	ERVK	LTR	-0.0291339	0.864779	0.999962
RLTR1D	ERV1	LTR	-0.0291397	0.859703	0.999962
MER57E1	ERV1	LTR	-0.0298051	0.852533	0.999962
MLT2E	ERVL	LTR	-0.0301797	0.851352	0.999962
MER66-int	ERV1	LTR	-0.0303078	0.86996	0.999962
RLTR46B	ERVK	LTR	-0.0304633	0.860348	0.999962
LTRIS4A	ERV1	LTR	-0.0309129	0.851389	0.999962
RLTR10E	ERVK	LTR	-0.031183	0.850788	0.999962
RMER17A2	ERVK	LTR	-0.0319405	0.832259	0.999962
RLTR13D1	ERVK	LTR	-0.032183	0.844427	0.999962
IAPLTR4	ERVK	LTR	-0.0327114	0.853621	0.999962
HERV16-int	ERVL	LTR	-0.0329565	0.83101	0.999962
RLTR30B_MM	ERV1	LTR	-0.0333189	0.828183	0.999962
LTRIS3	ERV1	LTR	-0.0333752	0.831606	0.999962
RMER21A	ERV1	LTR	-0.0346997	0.821007	0.999962
RMER1A	RMER1A	Other	-0.0347449	0.81934	0.999962
RLTR13F	ERVK	LTR	-0.0347755	0.839841	0.999962
RLTR31A_Mm	ERVK	LTR	-0.0351959	0.813831	0.999962
MamRep488	hAT-Tip100	DNA	-0.035429	0.848688	0.999962
MT2_Mm	ERVL	LTR	-0.035919	0.826922	0.999962
IAPLTR1_Mm	ERVK	LTR	-0.0364285	0.790722	0.999962
LTR45C	ERV1	LTR	-0.0372833	0.841697	0.999962
IAPEY3_LTR	ERVK	LTR	-0.0373061	0.822649	0.999962
ERVB4_1-I_MM-int	ERVK	LTR	-0.0373423	0.834304	0.999962
RLTR33	ERVK	LTR	-0.0380357	0.813093	0.999962
RLTR41	ERV1	LTR	-0.0384424	0.818928	0.999962
ERVB4_2-LTR_MM	ERVK	LTR	-0.038458	0.835209	0.999962
RMER17A	ERVK	LTR	-0.0390142	0.789546	0.999962
LTR45	ERV1	LTR	-0.040352	0.786784	0.999962
RLTR6-int	ERV1	LTR	-0.0405296	0.814044	0.999962
RLTR41A2	ERV1	LTR	-0.0406002	0.796912	0.999962
IAPEY2_LTR	ERVK	LTR	-0.040943	0.810385	0.999962
RMER17B	ERVK	LTR	-0.0412082	0.786006	0.999962
RMER17D2	ERVK	LTR	-0.0412766	0.781702	0.999962
LTR86B1	ERVL	LTR	-0.0418074	0.749596	0.999962
RLTR41C	ERV1	LTR	-0.0428203	0.805026	0.999962
LTR16D1	ERVL	LTR	-0.0451418	0.772515	0.999962
RLTR9A	ERVK	LTR	-0.0451761	0.774697	0.999962
MER91A	hAT-Tip100	DNA	-0.0458809	0.738651	0.999962
MLT1G-int	ERVL-MaLR	LTR	-0.04592	0.778505	0.999962
RMER17D	ERVK	LTR	-0.0459239	0.745334	0.999962
RLTR26B_MM	ERVK	LTR	-0.045946	0.769205	0.999962
MER91C	hAT-Tip100	DNA	-0.0466272	0.735437	0.999962
RMER13B	ERVK	LTR	-0.0469635	0.770303	0.999962
IAPEY5_LTR	ERVK	LTR	-0.0472107	0.780575	0.999962
RLTR9F	ERVK	LTR	-0.048098	0.778424	0.999962
RLTR1D2_MM	ERV1	LTR	-0.0481016	0.769601	0.999962
RMER13A1	ERVK	LTR	-0.048205	0.762643	0.999962
RLTR6B_Mm	ERV1	LTR	-0.0494914	0.766756	0.999962
MER83B-int	ERV1	LTR	-0.0513636	0.810117	0.999962
LTRIS6	ERV1	LTR	-0.0520278	0.760671	0.999962
LTR52-int	ERVL	LTR	-0.0522309	0.784285	0.999962
RLTR4_MM-int	ERV1	LTR	-0.053177	0.543814	0.999962
LTR86C	ERVL	LTR	-0.0541355	0.720996	0.999962
LTR29	ERV1	LTR	-0.0556403	0.736757	0.999962
IAPEY4_LTR	ERVK	LTR	-0.0566826	0.737717	0.999962
SUBTEL_sa	Satellite	Satellite	-0.0567055	0.755436	0.999962
RLTR27	ERVK	LTR	-0.0598275	0.738249	0.999962
LTR28	ERV1	LTR	-0.0619182	0.778071	0.999962
RLTR26	ERVK	LTR	-0.0646694	0.672992	0.999962
LTR27C	ERV1	LTR	-0.070489	0.725935	0.999962
MER88	ERVL	LTR	-0.0731975	0.622924	0.999962
LTR81C	Gypsy	LTR	-0.0753982	0.63715	0.999962
Charlie17a	hAT-Charlie	DNA	-0.080012	0.601813	0.999962
MER110-int	ERV1	LTR	-0.0807816	0.651707	0.999962
L1M2b	L1	LINE	-0.0814684	0.620926	0.999962
LTR9	ERV1	LTR	-0.0821956	0.716929	0.999962
RLTR10D2	ERVK	LTR	-0.083947	0.600914	0.999962
MER65-int	ERV1	LTR	-0.0905423	0.515931	0.999962
Cheshire_Mars	hAT-Charlie	DNA	-0.0962253	0.697748	0.999962
LTRIS4B	ERV1	LTR	-0.100538	0.580589	0.999962
RLTR46A2	ERVK	LTR	-0.100778	0.602522	0.999962
MamRep1894	hAT	DNA	-0.103037	0.563479	0.999962
MLT1E1-int	ERVL-MaLR	LTR	-0.124775	0.543937	0.999962
RLTR4_Mm	ERV1	LTR	-0.134266	0.309534	0.999962
RLTR46A	ERVK	LTR	-0.136702	0.460058	0.999962
LTR39	ERV1	LTR	-0.139363	0.477927	0.999962
MLT1N2-int	ERVL-MaLR	LTR	-0.142909	0.581372	0.999962
MER66C	ERV1	LTR	-0.146394	0.440721	0.999962
Cheshire_Mars_	hAT-Charlie	DNA	-0.192869	0.422346	0.999962
RNLTR23	ERVK	LTR	-0.241977	0.27975	0.999962
Ricksha_b	MULE-MuDR	DNA	-0.269918	0.247356	0.999962
HUERS-P3b-int	ERV1	LTR	-0.29226	0.300234	0.999962
LTR44	ERV1	LTR	-0.411714	0.231649	0.999962
MER66A	ERV1	LTR	-0.457903	0.224115	0.999962

## Sheet: Older3TC v Young Mice GENES
Gene	log2FoldChange	pvalue	FDR
Ide	0.988633	1.15e-09	1.81e-05
Fgfbp3	0.724049	4.4e-07	0.00373854
C4b	1.06574	3.8e-05	0.193901
Nfil3	-0.544863	0.00013783	0.501743
Arc	-0.982457	0.00020466	0.651922
Apod	0.964633	0.0286385	0.999962
Slc6a3	0.700649	0.143814	0.999962
Itih3	0.67547	0.0205591	0.999962
Sparc	0.620051	0.211781	0.999962
Trf	0.594118	0.138669	0.999962
Syt2	0.58791	0.049068	0.999962
Btaf1	0.580578	0.00320228	0.999962
Ccl3	0.573744	0.0158457	0.999962
Rims3	0.561926	0.200315	0.999962
Nova1	0.561695	0.0190973	0.999962
Cbln2	0.554357	0.0334171	0.999962
Pmch	0.54154	0.111226	0.999962
Ddc	0.524826	0.0791522	0.999962
Etnppl	0.521014	0.090001	0.999962
Calb2	0.500431	0.263055	0.999962
Plcxd2	0.49768	0.0334406	0.999962
Spp1	0.497128	0.057265	0.999962
Ifna13	0.496392	0.11882	0.999962
Th	0.490434	0.0950199	0.999962
Dnm3	0.489127	0.0525756	0.999962
Gbp4	0.487659	0.0736119	0.999962
Glra3	0.483703	0.0489366	0.999962
Camk2n2	0.480359	0.0532498	0.999962
Usp9y	0.476183	0.847908	0.999962
Esrrg	0.46892	0.0468447	0.999962
Hist1h2aa	0.467685	0.13804	0.999962
Tmsb10	0.464631	0.0333939	0.999962
Cldn20	0.461083	0.101041	0.999962
Slc6a11	0.460112	0.329012	0.999962
Ctss	0.457792	0.0554759	0.999962
Chrm2	0.455155	0.0556304	0.999962
Ndn	0.452099	0.104309	0.999962
Csn3	0.445518	0.0596833	0.999962
Gngt1	0.443813	0.112852	0.999962
Slc10a4	0.435887	0.0531591	0.999962
Krtap5-1	0.435563	0.157086	0.999962
Dlk1	0.435017	0.078862	0.999962
Anln	0.431862	0.0437435	0.999962
S100b	0.430712	0.0951142	0.999962
Rora	0.430426	0.340485	0.999962
Krtap22-2	0.430004	0.180385	0.999962
En1	0.429949	0.0712057	0.999962
Glra1	0.425971	0.101371	0.999962
Mpeg1	0.423131	0.0235033	0.999962
C1qa	0.422539	0.0547433	0.999962
Lgals3bp	0.422404	0.0903616	0.999962
Scn1a	0.421023	0.114526	0.999962
Npw	0.418666	0.0339446	0.999962
Csn2	0.417399	0.0620775	0.999962
Krtap8-1	0.415563	0.133233	0.999962
Rgs17	0.413526	0.0538513	0.999962
Sgpp2	0.413126	0.0866084	0.999962
A2m	0.412323	0.0648846	0.999962
Rcan2	0.41138	0.168576	0.999962
Lhfpl3	0.411206	0.139525	0.999962
Zdhhc22	0.41077	0.0984484	0.999962
Ermn	0.40966	0.177795	0.999962
Mobp	0.402303	0.171713	0.999962
Slitrk6	0.40157	0.405519	0.999962
Foxp2	0.401036	0.120254	0.999962
Klhl1	0.398144	0.136603	0.999962
Camk2d	0.397636	0.0419898	0.999962
Rnf152	0.396353	0.168904	0.999962
Zfhx3	0.396314	0.160531	0.999962
Vamp1	0.395025	0.421967	0.999962
Nxph1	0.394256	0.0991299	0.999962
Elmo1	0.391558	0.0906604	0.999962
Kcnh5	0.385091	0.0727533	0.999962
Nefh	0.382857	0.373814	0.999962
Krtap19-5	0.381557	0.262219	0.999962
Dpp10	0.373872	0.105497	0.999962
Defb1	0.373377	0.142287	0.999962
Ifit3	0.373194	0.0415538	0.999962
Zcchc12	0.372559	0.457187	0.999962
Slc18a2	0.371666	0.111955	0.999962
B2m	0.371224	0.135441	0.999962
Ankrd34c	0.370094	0.110429	0.999962
Chrna4	0.368086	0.117626	0.999962
Qk	0.36663	0.165454	0.999962
Gfap	0.364171	0.167549	0.999962
Pcdhb2	0.36393	0.0546095	0.999962
Ntng1	0.363461	0.23258	0.999962
Pcdhb4	0.361579	0.0289451	0.999962
Pcdhb6	0.361535	0.0246719	0.999962
Cpeb2	0.360549	0.0590514	0.999962
Lars2	0.360186	0.652899	0.999962
Nap1l5	0.360166	0.192088	0.999962
Cit	0.359782	0.146492	0.999962
S100a9	0.359483	0.146115	0.999962
Zfhx4	0.358917	0.126987	0.999962
Resp18	0.354097	0.227733	0.999962
Syndig1l	0.35275	0.153265	0.999962
Zwint	0.351379	0.0989865	0.999962
Rbmy	0.346264	0.882589	0.999962
Akap12	0.345919	0.143678	0.999962
Aspa	0.344972	0.140448	0.999962
Pet100	0.34491	0.063103	0.999962
Pcp4	0.342884	0.511066	0.999962
Ptpn4	0.342699	0.230385	0.999962
Fam24a	0.342221	0.16695	0.999962
Dst	0.341913	0.104599	0.999962
Slc10a2	0.340826	0.160046	0.999962
Fcer1a	0.33957	0.153406	0.999962
Il33	0.339455	0.187875	0.999962
Cd83	0.339013	0.171368	0.999962
Baiap3	0.338849	0.217647	0.999962
Gria4	0.338295	0.11548	0.999962
Peg3	0.335699	0.234156	0.999962
Clec1b	0.334115	0.0922532	0.999962
Dzank1	0.33163	0.18635	0.999962
Cdh7	0.328905	0.12757	0.999962
Plp1	0.326909	0.407506	0.999962
Pcdhb9	0.326487	0.0956431	0.999962
Slc8a3	0.32505	0.204724	0.999962
Cdh12	0.321179	0.0987077	0.999962
Cbln4	0.320521	0.0292927	0.999962
Mag	0.320463	0.295515	0.999962
Rorb	0.32025	0.12482	0.999962
Rpl39l	0.320139	0.156676	0.999962
Isg15	0.31923	0.115742	0.999962
Gap43	0.319105	0.221901	0.999962
Srrm2	0.318416	0.195852	0.999962
Mapk6	0.318131	0.137607	0.999962
Nrsn2	0.31741	0.224052	0.999962
Fasl	0.316776	0.195665	0.999962
Edil3	0.315723	0.247561	0.999962
Tmem196	0.315048	0.134286	0.999962
Pvalb	0.312357	0.44557	0.999962
Usp29	0.310988	0.20387	0.999962
Tac1	0.309998	0.12815	0.999962
Hspb9	0.309776	0.195444	0.999962
Efna5	0.309054	0.0552659	0.999962
Bcas1	0.308751	0.306135	0.999962
Rpl38	0.308156	0.239022	0.999962
Prl	0.307493	0.165448	0.999962
Nexn	0.306685	0.248005	0.999962
Timp2	0.306371	0.218305	0.999962
Kcnk9	0.305853	0.126648	0.999962
Vat1	0.305522	0.253846	0.999962
Smcp	0.305487	0.144199	0.999962
Lrig1	0.305428	0.203148	0.999962
Sptssb	0.304802	0.147749	0.999962
F2r	0.304003	0.21764	0.999962
Rasgef1b	0.303516	0.16477	0.999962
Pcdhb3	0.30326	0.011975	0.999962
Rit2	0.303206	0.27139	0.999962
Cdrt4	0.302562	0.223595	0.999962
Gbx2	0.301494	0.277154	0.999962
Rgs21	0.301352	0.263682	0.999962
Krtap17-1	0.300953	0.203918	0.999962
Fnbp1l	0.300777	0.129059	0.999962
Ccl7	0.300444	0.195616	0.999962
Klrc3	0.300353	0.322677	0.999962
Kcnab3	0.299936	0.133492	0.999962
Asb17	0.298983	0.214919	0.999962
Six3	0.29769	0.189816	0.999962
Gprasp2	0.297676	0.265553	0.999962
Hapln2	0.297265	0.265093	0.999962
Magea6	0.297137	0.294127	0.999962
Magohb	0.296633	0.0971552	0.999962
Fhl5	0.296394	0.288503	0.999962
Klhl4	0.295578	0.232096	0.999962
Clec7a	0.294764	0.0784675	0.999962
Smr3a	0.29456	0.251167	0.999962
Impact	0.293383	0.228532	0.999962
Pdp1	0.292633	0.525943	0.999962
Bend6	0.291864	0.290687	0.999962
Angptl3	0.29125	0.144825	0.999962
Tmem88b	0.291229	0.30685	0.999962
Crisp3	0.290331	0.158126	0.999962
Itgav	0.287529	0.136631	0.999962
Lypd6b	0.287448	0.130763	0.999962
Prune2	0.286618	0.100253	0.999962
Amy1	0.286439	0.140174	0.999962
Kctd9	0.285954	0.179905	0.999962
Rbm4b	0.285803	0.0916598	0.999962
Plekhb1	0.283853	0.305382	0.999962
Rsrc1	0.282205	0.22873	0.999962
Vwc2l	0.281645	0.0885682	0.999962
Nrg1	0.281603	0.129675	0.999962
Nat1	0.281352	0.194567	0.999962
Dusp26	0.28122	0.215102	0.999962
Ftmt	0.280786	0.282474	0.999962
Nup37	0.280278	0.089728	0.999962
Creb5	0.280043	0.0409253	0.999962
Alb	0.279654	0.626189	0.999962
Gpr34	0.278607	0.265645	0.999962
Adam30	0.27765	0.174844	0.999962
Cd52	0.277531	0.155724	0.999962
Ifna14	0.276445	0.336261	0.999962
Tpbg	0.276445	0.128231	0.999962
Fgf1	0.275954	0.28148	0.999962
Slc6a9	0.275808	0.265004	0.999962
Themis	0.275761	0.191493	0.999962
Zc3h6	0.275633	0.070906	0.999962
Rgs13	0.275021	0.165471	0.999962
Tmem130	0.274928	0.329446	0.999962
Cetn1	0.274707	0.315683	0.999962
Actrt3	0.274634	0.194454	0.999962
Wnk1	0.274519	0.240788	0.999962
Pcdh11x	0.273157	0.268019	0.999962
Deptor	0.272426	0.0529156	0.999962
Elavl4	0.272397	0.167158	0.999962
Fam13b	0.271517	0.208408	0.999962
Hdx	0.271036	0.220138	0.999962
Macf1	0.270928	0.218972	0.999962
Slc32a1	0.270658	0.372075	0.999962
Cntn6	0.270521	0.129563	0.999962
Kif5b	0.269775	0.280362	0.999962
Folh1	0.269043	0.103195	0.999962
Ret	0.268822	0.280549	0.999962
Cartpt	0.26859	0.174676	0.999962
Maoa	0.268456	0.197858	0.999962
Plgrkt	0.268276	0.0830641	0.999962
Car1	0.267525	0.227797	0.999962
Gnrhr	0.267282	0.201933	0.999962
Necab1	0.267265	0.139076	0.999962
Ly6g6c	0.267257	0.139649	0.999962
Abca2	0.267085	0.291186	0.999962
Tex12	0.265898	0.206867	0.999962
Lcn12	0.265599	0.287457	0.999962
Penk	0.265327	0.295517	0.999962
Pcdhb10	0.265184	0.0447516	0.999962
Krtap26-1	0.264918	0.286532	0.999962
Ppip5k2	0.264079	0.151587	0.999962
Ttbk2	0.263977	0.209333	0.999962
Ccdc68	0.26395	0.237964	0.999962
Abca1	0.263479	0.111925	0.999962
Tmem229a	0.26338	0.279855	0.999962
Cybb	0.263213	0.319162	0.999962
Brinp3	0.262658	0.159048	0.999962
Gbp3	0.262625	0.15931	0.999962
Rbm25	0.262211	0.260943	0.999962
Kbtbd3	0.262145	0.10053	0.999962
Qpct	0.261776	0.0771416	0.999962
Btbd8	0.261619	0.0892062	0.999962
Rnpc3	0.261528	0.227069	0.999962
Cdr1	0.259785	0.311452	0.999962
Nanos3	0.259574	0.202648	0.999962
Lce1d	0.258977	0.27367	0.999962
Unc5d	0.258971	0.134836	0.999962
Grm8	0.258895	0.0960895	0.999962
Rassf4	0.258459	0.151867	0.999962
Cox5a	0.257987	0.242589	0.999962
Klk6	0.257833	0.166881	0.999962
Mdga2	0.257698	0.193644	0.999962
Rab3c	0.257567	0.27347	0.999962
Ctxn3	0.257403	0.198307	0.999962
Pcdhb11	0.256519	0.117119	0.999962
Ifit2	0.256514	0.150129	0.999962
Abat	0.256408	0.351564	0.999962
Cdh19	0.256087	0.186487	0.999962
Gpr52	0.256001	0.207416	0.999962
Sgcz	0.255978	0.125917	0.999962
Mcf2	0.255735	0.315132	0.999962
Chml	0.255596	0.237516	0.999962
Elavl2	0.255065	0.268248	0.999962
Erich3	0.254684	0.112176	0.999962
Hexb	0.253546	0.243603	0.999962
Sytl2	0.252586	0.176624	0.999962
Adh4	0.2525	0.192064	0.999962
Rnf13	0.252462	0.284077	0.999962
Grb10	0.251841	0.201376	0.999962
Wsb1	0.251547	0.224752	0.999962
Tnfaip6	0.251405	0.195851	0.999962
Sparcl1	0.251194	0.288198	0.999962
Zim3	0.250942	0.300247	0.999962
Sbsn	0.250789	0.0699977	0.999962
Cd46	0.250532	0.123452	0.999962
Ank1	0.250445	0.210279	0.999962
Cldn16	0.250442	0.276457	0.999962
Krtap9-3	0.250042	0.291254	0.999962
Htr7	0.249882	0.193567	0.999962
Hhipl1	0.24874	0.0705418	0.999962
Lin28b	0.248515	0.0627666	0.999962
Cbln1	0.248494	0.259132	0.999962
Fut9	0.248209	0.22311	0.999962
Gpr153	0.248047	0.31157	0.999962
Tia1	0.247975	0.273403	0.999962
Gad2	0.247438	0.387807	0.999962
Areg	0.247298	0.268637	0.999962
Sacm1l	0.247244	0.263959	0.999962
Irx2	0.247004	0.374623	0.999962
Casp1	0.24698	0.218184	0.999962
Serpine2	0.246821	0.353546	0.999962
Hist1h2ba	0.246719	0.403064	0.999962
Kdm6a	0.24658	0.318356	0.999962
C1qb	0.246389	0.289426	0.999962
Cobl	0.24614	0.0997405	0.999962
Alg6	0.245685	0.0597827	0.999962
Hrh3	0.245417	0.193647	0.999962
Fabp6	0.244265	0.252066	0.999962
Nr1d2	0.244205	0.243925	0.999962
Kcnj2	0.244056	0.111607	0.999962
Hap1	0.243939	0.392127	0.999962
Grin3a	0.243578	0.17627	0.999962
Has1	0.243356	0.091078	0.999962
Etnk1	0.242984	0.294885	0.999962
Pcdh7	0.242342	0.264945	0.999962
Rims2	0.242055	0.269161	0.999962
Btbd11	0.241714	0.187665	0.999962
Ifit1	0.241399	0.15013	0.999962
Cntn5	0.240409	0.0523866	0.999962
Bnc2	0.240007	0.279556	0.999962
Hpgds	0.239886	0.0790134	0.999962
Klhl13	0.239651	0.393465	0.999962
Serpind1	0.239441	0.0950142	0.999962
Gjc3	0.239266	0.369808	0.999962
Gabra3	0.238971	0.291339	0.999962
Luzp2	0.23894	0.328649	0.999962
Rnf5	0.238248	0.268012	0.999962
Sncg	0.238064	0.345096	0.999962
Rab32	0.238057	0.141434	0.999962
Ebf1	0.237721	0.182254	0.999962
Slc26a7	0.237717	0.189727	0.999962
Nupr1	0.237647	0.183723	0.999962
Ogdhl	0.237336	0.243765	0.999962
Ccdc136	0.237268	0.371182	0.999962
Olfm3	0.237153	0.272114	0.999962
Fnbp1	0.236848	0.310271	0.999962
Nefm	0.236631	0.419958	0.999962
Lrrcc1	0.236547	0.166708	0.999962
Nek7	0.236488	0.257884	0.999962
Medag	0.236222	0.352451	0.999962
Upf3b	0.236221	0.261014	0.999962
Kcnc2	0.236121	0.360991	0.999962
L1cam	0.235744	0.293881	0.999962
Tmem56	0.235352	0.232386	0.999962
Hint3	0.234879	0.327484	0.999962
Cpeb3	0.234727	0.227539	0.999962
Cd53	0.234546	0.097203	0.999962
Sfxn4	0.23438	0.0581336	0.999962
Tex28	0.234365	0.389013	0.999962
Nr2f2	0.234292	0.31644	0.999962
Klhdc8a	0.234157	0.233778	0.999962
Mab21l1	0.233957	0.19426	0.999962
Coro6	0.233908	0.189235	0.999962
Sorcs1	0.233846	0.127384	0.999962
Rhoj	0.233482	0.133031	0.999962
Stmn1	0.233475	0.300154	0.999962
Angptl1	0.232969	0.131675	0.999962
Taar9	0.232873	0.363734	0.999962
Nxnl2	0.232538	0.304406	0.999962
Leng8	0.232421	0.330362	0.999962
Enah	0.232257	0.313823	0.999962
Prp2	0.232014	0.322329	0.999962
Kcna2	0.231546	0.309073	0.999962
Ferd3l	0.231427	0.299628	0.999962
Ccdc82	0.231087	0.241694	0.999962
Cfh	0.230601	0.178379	0.999962
Casp12	0.230292	0.255334	0.999962
Pcdhb14	0.230198	0.095878	0.999962
Pgap1	0.2301	0.150847	0.999962
Slc20a1	0.229658	0.254295	0.999962
Rgs18	0.229553	0.285948	0.999962
Gabrr3	0.228969	0.179798	0.999962
Sycp2	0.228617	0.114185	0.999962
Sec14l5	0.228472	0.135098	0.999962
Pclo	0.227718	0.289713	0.999962
Ctxn2	0.227557	0.252858	0.999962
Slc38a2	0.2275	0.285254	0.999962
Rnd2	0.227326	0.572373	0.999962
Sdhaf3	0.227178	0.227709	0.999962
N4bp2l1	0.226943	0.131056	0.999962
Kcna3	0.226879	0.205376	0.999962
Pls1	0.226837	0.214032	0.999962
Tmem102	0.226193	0.28571	0.999962
Cd14	0.225698	0.208516	0.999962
Nf1	0.225493	0.263167	0.999962
Prrg1	0.224845	0.397465	0.999962
Hacd4	0.224652	0.0829286	0.999962
Arhgap32	0.224647	0.295843	0.999962
Lim2	0.224611	0.282288	0.999962
Trim66	0.224351	0.0768	0.999962
Klhl41	0.223813	0.256024	0.999962
Opn3	0.223787	0.311562	0.999962
Zdhhc20	0.223511	0.296371	0.999962
Nrbp2	0.22346	0.28389	0.999962
Ambn	0.223376	0.28304	0.999962
Gemin8	0.222956	0.249512	0.999962
Krt12	0.222843	0.251232	0.999962
Gbe1	0.222481	0.218755	0.999962
Tmem163	0.222478	0.404374	0.999962
Ptprd	0.22241	0.305336	0.999962
Plxdc2	0.222116	0.250336	0.999962
Asmt	0.222002	0.228339	0.999962
Fchsd2	0.221744	0.209124	0.999962
Fam204a	0.221614	0.279734	0.999962
Fxyd4	0.221608	0.199701	0.999962
Fam199x	0.221119	0.302657	0.999962
Ptprm	0.221082	0.208127	0.999962
Kazald1	0.220518	0.288591	0.999962
Pstpip2	0.220433	0.0956463	0.999962
Nkx6-2	0.220327	0.319563	0.999962
Gipc2	0.220249	0.247997	0.999962
Fhl1	0.220167	0.370291	0.999962
Grem2	0.219997	0.214506	0.999962
Ly86	0.219821	0.172868	0.999962
Atp1b2	0.219514	0.383468	0.999962
Dpy19l1	0.219109	0.246472	0.999962
Fgf12	0.219085	0.338073	0.999962
Cpne9	0.219066	0.3544	0.999962
Plek	0.218939	0.143539	0.999962
Asah2	0.218887	0.292304	0.999962
Pcgf5	0.218546	0.181025	0.999962
Mef2c	0.218264	0.49116	0.999962
Syt9	0.218056	0.417192	0.999962
Klrd1	0.218029	0.384231	0.999962
Cdkl1	0.217886	0.152223	0.999962
Cux2	0.217305	0.21063	0.999962
Prkaa2	0.2173	0.189903	0.999962
Samsn1	0.217225	0.224639	0.999962
Pign	0.216844	0.0620994	0.999962
Nfat5	0.216671	0.277373	0.999962
Ghrl	0.216644	0.196994	0.999962
Fyb	0.216326	0.087585	0.999962
Ly6d	0.215938	0.294639	0.999962
Cd274	0.215766	0.186298	0.999962
H2afb3	0.215753	0.600441	0.999962
Atp8a2	0.215678	0.133185	0.999962
Rfpl4b	0.215672	0.333239	0.999962
Rbms3	0.215249	0.325434	0.999962
Krtap19-2	0.214916	0.463794	0.999962
Pcdha2	0.214343	0.183627	0.999962
Ascl4	0.214213	0.307468	0.999962
Gucy1a2	0.213824	0.30129	0.999962
Sspn	0.213769	0.114336	0.999962
Cdh18	0.213592	0.284421	0.999962
Hmgb4	0.213463	0.464671	0.999962
Gng11	0.213201	0.429713	0.999962
Nacc2	0.213151	0.416141	0.999962
Cenpa	0.21296	0.281148	0.999962
Cryba1	0.212954	0.305543	0.999962
Rasgrp3	0.21286	0.0697183	0.999962
Kcnn3	0.212725	0.099867	0.999962
Pcp4l1	0.212583	0.656696	0.999962
Hmgb3	0.212563	0.275176	0.999962
Tspan2	0.212544	0.425237	0.999962
Tmem202	0.212526	0.253341	0.999962
Coch	0.212454	0.301618	0.999962
Ttc33	0.212329	0.320125	0.999962
Osbpl1a	0.212268	0.279189	0.999962
Tfap2d	0.212261	0.356241	0.999962
Slc35d3	0.211734	0.210616	0.999962
Nfe2l3	0.211695	0.237634	0.999962
Tgfb3	0.211205	0.0917945	0.999962
Efcab7	0.211048	0.136815	0.999962
Fhod3	0.210737	0.178174	0.999962
Sprr2g	0.210518	0.459392	0.999962
Atoh7	0.210339	0.427675	0.999962
Cxxc4	0.210153	0.293845	0.999962
Pcdhb12	0.209937	0.171301	0.999962
Wdfy2	0.20962	0.131202	0.999962
Hsd17b11	0.209101	0.25692	0.999962
Fam3b	0.209099	0.410847	0.999962
Bag2	0.208981	0.132564	0.999962
Ppp1r14a	0.208653	0.419038	0.999962
Gin1	0.208605	0.186506	0.999962
Bicd1	0.208406	0.276882	0.999962
Pdzrn3	0.208315	0.246331	0.999962
Dcdc2c	0.208235	0.352847	0.999962
Lrif1	0.208147	0.215423	0.999962
Smim10l1	0.208106	0.362168	0.999962
Huwe1	0.208091	0.374382	0.999962
Pbp2	0.208065	0.324973	0.999962
Gp9	0.20801	0.320132	0.999962
Tenm1	0.207942	0.330722	0.999962
Nrsn1	0.207057	0.318496	0.999962
Ccne2	0.207001	0.135328	0.999962
Prkra	0.206854	0.166573	0.999962
Spcs1	0.206854	0.339443	0.999962
Lce1b	0.206644	0.399392	0.999962
Ebf3	0.206543	0.360351	0.999962
Rnd1	0.206528	0.268072	0.999962
Bclaf1	0.206423	0.379112	0.999962
Spcs2	0.206236	0.274698	0.999962
Adrb3	0.206167	0.177696	0.999962
Nap1l2	0.206045	0.3904	0.999962
Myo1b	0.205753	0.194622	0.999962
Gatm	0.205587	0.436926	0.999962
Cwc27	0.205559	0.166317	0.999962
Kif16b	0.205559	0.0746204	0.999962
Glyat	0.205413	0.346683	0.999962
Fign	0.205249	0.358081	0.999962
Tmem26	0.205159	0.236703	0.999962
Taar2	0.20514	0.398368	0.999962
Fmo1	0.205139	0.11486	0.999962
Slc35g2	0.204991	0.349264	0.999962
Rnase1	0.204986	0.366795	0.999962
Fam205c	0.204929	0.207945	0.999962
Gpbp1l1	0.204713	0.287706	0.999962
Rps6ka6	0.204573	0.384807	0.999962
Igf2bp3	0.20453	0.0879959	0.999962
Erp27	0.204363	0.351723	0.999962
Gata3	0.204359	0.341414	0.999962
Nmbr	0.204248	0.283243	0.999962
Chd6	0.204193	0.261373	0.999962
Gulp1	0.203832	0.177217	0.999962
Immp2l	0.203772	0.172175	0.999962
Lrrc69	0.203724	0.311451	0.999962
Orc3	0.203528	0.288281	0.999962
Ankar	0.203427	0.230168	0.999962
Tox	0.203162	0.248707	0.999962
Glmn	0.202996	0.140663	0.999962
Reg4	0.202992	0.361564	0.999962
Spink7	0.202847	0.430362	0.999962
Nubpl	0.20267	0.172625	0.999962
Fn3k	0.202654	0.148952	0.999962
Abhd10	0.202612	0.236464	0.999962
Tmem125	0.20253	0.249772	0.999962
Oprm1	0.202363	0.240288	0.999962
Hipk2	0.202063	0.283047	0.999962
Stat1	0.202044	0.129432	0.999962
Cer1	0.201953	0.396243	0.999962
Tlr2	0.201844	0.234616	0.999962
Rtl1	0.201831	0.262359	0.999962
Usp54	0.201249	0.30565	0.999962
Abca6	0.201037	0.167049	0.999962
Hcn4	0.201026	0.334004	0.999962
Zkscan2	0.200817	0.191486	0.999962
Pcm1	0.200695	0.357449	0.999962
Sox3	0.200586	0.454092	0.999962
Ttyh2	0.200575	0.329227	0.999962
Igsf6	0.200567	0.169154	0.999962
Kcnj10	0.200274	0.476062	0.999962
Sprr2f	0.200144	0.465391	0.999962
Magea2	0.200111	0.486176	0.999962
Ubxn2a	0.200057	0.37288	0.999962
Kmt2e	0.199773	0.362959	0.999962
Pou3f2	0.19977	0.287527	0.999962
Reg3g	0.199367	0.372674	0.999962
Aif1	0.199255	0.173407	0.999962
Wls	0.199123	0.362408	0.999962
Slc29a3	0.198999	0.106348	0.999962
Uri1	0.198745	0.247341	0.999962
Tnfsf13b	0.198738	0.286331	0.999962
Srgn	0.198542	0.241108	0.999962
Luc7l2	0.198532	0.415019	0.999962
Fam162b	0.19843	0.427948	0.999962
Il18	0.198339	0.270679	0.999962
Lgi2	0.197824	0.245241	0.999962
Meis2	0.197647	0.291286	0.999962
Hcn2	0.197627	0.454523	0.999962
Pcdhga2	0.197394	0.259252	0.999962
Scd1	0.197344	0.471676	0.999962
Cd33	0.1973	0.166046	0.999962
Myoz2	0.196861	0.417994	0.999962
Ttc1	0.196743	0.350373	0.999962
Kank4	0.196735	0.247878	0.999962
Rcbtb1	0.196553	0.369198	0.999962
Lrrc19	0.196484	0.269837	0.999962
Plekha6	0.19628	0.300633	0.999962
Cpa5	0.196054	0.335309	0.999962
Nipsnap3b	0.196013	0.195716	0.999962
Igsf10	0.19568	0.087555	0.999962
Ccp110	0.195432	0.401356	0.999962
Phc3	0.19535	0.298145	0.999962
Dmp1	0.195165	0.13755	0.999962
Naalad2	0.194994	0.180599	0.999962
Zdbf2	0.194846	0.236311	0.999962
Tcp11l1	0.194545	0.244323	0.999962
Cd84	0.194506	0.209612	0.999962
Pde4d	0.194459	0.289745	0.999962
Ache	0.1942	0.4471	0.999962
Hecw1	0.193906	0.295788	0.999962
Jchain	0.193849	0.378036	0.999962
Pcdhgb7	0.193093	0.230107	0.999962
Camk2g	0.192994	0.332521	0.999962
Mab21l2	0.192928	0.377755	0.999962
Lhx9	0.192818	0.317064	0.999962
Cep295	0.192696	0.185095	0.999962
P2ry1	0.192627	0.386672	0.999962
Cntn2	0.192351	0.415067	0.999962
Pyhin1	0.192051	0.330129	0.999962
Eno4	0.191797	0.140075	0.999962
Slc25a40	0.191776	0.200388	0.999962
Hvcn1	0.191762	0.167151	0.999962
Cdh6	0.191718	0.187232	0.999962
Trim59	0.191712	0.38707	0.999962
Igip	0.191663	0.419347	0.999962
Kcnj16	0.191503	0.245882	0.999962
Lrrc30	0.191439	0.388141	0.999962
Avpr1b	0.191351	0.321063	0.999962
Tnrc6a	0.191258	0.364231	0.999962
Sclt1	0.191087	0.250811	0.999962
Endod1	0.191004	0.458719	0.999962
Pcdhb13	0.190739	0.147773	0.999962
Mmp8	0.190378	0.391369	0.999962
Cldn11	0.190037	0.521762	0.999962
Vsnl1	0.189956	0.385213	0.999962
Crebl2	0.189926	0.370079	0.999962
Mgat4c	0.189867	0.211477	0.999962
Zcchc7	0.189673	0.316727	0.999962
Pmp22	0.189649	0.223644	0.999962
Gabra1	0.18963	0.424343	0.999962
Gbp7	0.189464	0.19214	0.999962
Bcat1	0.189267	0.325947	0.999962
Olig2	0.189235	0.409465	0.999962
Tmem178b	0.189196	0.361243	0.999962
Mia2	0.189102	0.355606	0.999962
Pou4f1	0.189031	0.407738	0.999962
Defb4	0.188898	0.557449	0.999962
Crebrf	0.188841	0.392034	0.999962
Lgmn	0.188727	0.380116	0.999962
Slc5a7	0.188684	0.299914	0.999962
Adi1	0.188405	0.276894	0.999962
Mroh9	0.188385	0.37295	0.999962
Edn1	0.188378	0.259633	0.999962
Slc27a6	0.188356	0.281137	0.999962
Mbnl1	0.188196	0.393442	0.999962
Nmrk1	0.187982	0.229878	0.999962
Tnfsf10	0.187932	0.363378	0.999962
Fzd10	0.187815	0.370069	0.999962
Hcrtr2	0.187813	0.229455	0.999962
Unc80	0.187758	0.383244	0.999962
Plch1	0.187649	0.215234	0.999962
Lipf	0.187465	0.382129	0.999962
Unc119	0.187135	0.373634	0.999962
Vav3	0.187052	0.452269	0.999962
Spata9	0.186984	0.312324	0.999962
Slc6a6	0.186858	0.339966	0.999962
C1ql4	0.186797	0.374303	0.999962
Aldh1a1	0.186777	0.681817	0.999962
Gclm	0.186638	0.340452	0.999962
Ivl	0.186632	0.402791	0.999962
Ptch1	0.186586	0.338793	0.999962
Mucl1	0.186392	0.418843	0.999962
Spock3	0.186389	0.525836	0.999962
Mtfmt	0.186338	0.125017	0.999962
Dnase1	0.186256	0.252453	0.999962
Eif5	0.186218	0.405178	0.999962
Cacng2	0.185987	0.353347	0.999962
Arhgap24	0.185841	0.321726	0.999962
Btla	0.185719	0.348988	0.999962
Guf1	0.185601	0.321284	0.999962
Hist1h4a	0.18555	0.347813	0.999962
Slc38a1	0.185148	0.446004	0.999962
Gja10	0.185053	0.423285	0.999962
Nsmaf	0.184933	0.254238	0.999962
Alg14	0.184866	0.248674	0.999962
Smad9	0.18473	0.241509	0.999962
Atp1b3	0.184587	0.414343	0.999962
Ddx60	0.184546	0.196358	0.999962
Plcl1	0.184405	0.425461	0.999962
Prr5l	0.184347	0.191431	0.999962
Cd180	0.184307	0.247141	0.999962
Hoxc9	0.183929	0.348804	0.999962
Smlr1	0.183909	0.489936	0.999962
Tbccd1	0.183808	0.145083	0.999962
Shtn1	0.183593	0.345442	0.999962
Dnajc21	0.183555	0.338207	0.999962
Ptprc	0.183386	0.138126	0.999962
Angpt1	0.182968	0.143995	0.999962
Cd96	0.18292	0.293389	0.999962
Fat1	0.182881	0.327475	0.999962
Gng8	0.182813	0.369139	0.999962
Pcdhb16	0.182762	0.185828	0.999962
Grm3	0.182633	0.354081	0.999962
Fam184a	0.1826	0.265525	0.999962
Anapc13	0.182529	0.422867	0.999962
Efcab2	0.182277	0.257017	0.999962
C1galt1	0.182259	0.307992	0.999962
Shh	0.18208	0.319034	0.999962
Rgma	0.181781	0.323907	0.999962
Cdca8	0.181631	0.352921	0.999962
Clcn5	0.181453	0.465181	0.999962
Dcbld2	0.181268	0.169987	0.999962
Baz2b	0.181255	0.276024	0.999962
Sestd1	0.181201	0.280697	0.999962
Ntm	0.181105	0.388207	0.999962
Tph2	0.181073	0.375562	0.999962
Dydc1	0.18107	0.372437	0.999962
Krtap6-1	0.181002	0.55677	0.999962
Zfp36l2	0.180915	0.263561	0.999962
Gpr119	0.180858	0.514973	0.999962
Pex1	0.18083	0.198977	0.999962
Mog	0.180793	0.488472	0.999962
Kndc1	0.180694	0.417393	0.999962
Serpina9	0.180671	0.367153	0.999962
Trip11	0.180527	0.342958	0.999962
Upk1b	0.180414	0.341969	0.999962
Ppargc1a	0.180392	0.349384	0.999962
Il1rapl1	0.180345	0.391766	0.999962
Frmd5	0.180307	0.262651	0.999962
Lrrtm3	0.180293	0.350562	0.999962
Sec11c	0.180208	0.395873	0.999962
Trpc3	0.180125	0.377206	0.999962
Spdya	0.180075	0.299973	0.999962
Chic2	0.18001	0.306168	0.999962
Ank3	0.179995	0.405509	0.999962
Vwf	0.179978	0.269199	0.999962
Kctd11	0.179873	0.243208	0.999962
Aqp6	0.179726	0.312178	0.999962
Spa17	0.179677	0.287379	0.999962
Tmem255a	0.179529	0.515064	0.999962
Slc16a4	0.179438	0.229214	0.999962
Galnt6	0.179248	0.194923	0.999962
Myo5a	0.1792	0.403927	0.999962
Prss37	0.178856	0.390554	0.999962
Rhobtb3	0.178793	0.371286	0.999962
Aldh6a1	0.178776	0.384278	0.999962
Nmur1	0.178622	0.398121	0.999962
Dpy19l4	0.178614	0.224761	0.999962
Lmbrd2	0.178552	0.386486	0.999962
Myrf	0.178471	0.385531	0.999962
Atoh1	0.178243	0.33101	0.999962
Sell	0.178194	0.425984	0.999962
Sccpdh	0.178001	0.448088	0.999962
Galnt7	0.177951	0.240977	0.999962
Ccdc88a	0.177892	0.398575	0.999962
Rwdd2a	0.177757	0.369837	0.999962
Pcdhga6	0.177522	0.315385	0.999962
Arhgdib	0.177447	0.252728	0.999962
Bmp3	0.177277	0.261083	0.999962
Ctif	0.177163	0.363067	0.999962
Kmt2c	0.176976	0.350808	0.999962
Ccdc124	0.176892	0.319663	0.999962
Tox3	0.176854	0.190466	0.999962
Oprk1	0.176813	0.340226	0.999962
Clasrp	0.176735	0.243126	0.999962
Srrm1	0.176711	0.3975	0.999962
Mpp5	0.176531	0.408912	0.999962
Dzip3	0.176434	0.406686	0.999962
Hecw2	0.176342	0.269965	0.999962
Asxl2	0.176269	0.257059	0.999962
Sema3a	0.176265	0.38104	0.999962
Lrrc3b	0.176	0.428939	0.999962
Riok2	0.175856	0.226754	0.999962
Pcdhb5	0.175789	0.176026	0.999962
Tchh	0.175538	0.220875	0.999962
Plce1	0.17552	0.236327	0.999962
Camk1	0.175335	0.281773	0.999962
Hsdl1	0.175284	0.345561	0.999962
Eea1	0.175211	0.349511	0.999962
Adamts19	0.17514	0.403492	0.999962
Zfp57	0.175128	0.175733	0.999962
Tmed5	0.175119	0.361504	0.999962
Pcdh15	0.175049	0.129922	0.999962
Slc9b1	0.174957	0.294298	0.999962
Zmat1	0.174894	0.450131	0.999962
Ankrd28	0.174827	0.404156	0.999962
Arhgef10	0.174823	0.320316	0.999962
Tppp3	0.174812	0.544944	0.999962
Gal	0.174761	0.377063	0.999962
Stx3	0.174447	0.218074	0.999962
Rfesd	0.17444	0.288393	0.999962
Clgn	0.174148	0.210644	0.999962
Osbpl9	0.174039	0.373739	0.999962
Cxcl11	0.174	0.424601	0.999962
Strbp	0.173954	0.410966	0.999962
Prrg3	0.173902	0.378121	0.999962
Cps1	0.173528	0.323859	0.999962
Rab37	0.173526	0.491581	0.999962
Vezt	0.173383	0.279309	0.999962
Ugt2b1	0.173374	0.430949	0.999962
Pafah1b1	0.173313	0.429184	0.999962
Kcnc1	0.172984	0.467291	0.999962
Plcxd3	0.172964	0.305899	0.999962
Tmem236	0.172803	0.358457	0.999962
Dennd6b	0.172773	0.26271	0.999962
Dusp11	0.172712	0.345464	0.999962
Ddx10	0.172686	0.260854	0.999962
Herc6	0.172553	0.277179	0.999962
Pcdh10	0.172464	0.426212	0.999962
Gzmk	0.172192	0.450278	0.999962
Scrg1	0.172084	0.391544	0.999962
Rln1	0.172012	0.469618	0.999962
Plxdc1	0.171959	0.236487	0.999962
Ltbp3	0.171767	0.339177	0.999962
Stx17	0.171618	0.244579	0.999962
Fgf22	0.171584	0.440629	0.999962
Itgbl1	0.171572	0.201034	0.999962
Ankrd34b	0.171188	0.400658	0.999962
Adgrl2	0.171035	0.256482	0.999962
Hmga1	0.170896	0.395872	0.999962
Stap1	0.170734	0.460473	0.999962
Mageb2	0.170483	0.644154	0.999962
Krt24	0.170346	0.438443	0.999962
Sla	0.170226	0.319829	0.999962
Ghr	0.170166	0.200351	0.999962
Slc25a27	0.170103	0.336716	0.999962
Atp11b	0.170015	0.397286	0.999962
Ddah1	0.169834	0.402893	0.999962
H1fnt	0.169689	0.420795	0.999962
Prc1	0.16967	0.252386	0.999962
Smim19	0.169533	0.256592	0.999962
Rgs6	0.169503	0.339086	0.999962
Hmbox1	0.169455	0.361484	0.999962
Gxylt1	0.16943	0.221395	0.999962
Pcdh9	0.169376	0.433395	0.999962
Hivep1	0.169228	0.297555	0.999962
Coq3	0.169167	0.211	0.999962
Ephb1	0.16914	0.342529	0.999962
Vamp4	0.16899	0.394596	0.999962
Meis1	0.168895	0.256876	0.999962
Raph1	0.168862	0.286916	0.999962
Mecp2	0.16883	0.418536	0.999962
Camkmt	0.168586	0.170859	0.999962
Inpp5a	0.168516	0.381002	0.999962
Cacna1g	0.168349	0.433544	0.999962
Vwc2	0.16806	0.404395	0.999962
P2ry13	0.167887	0.269018	0.999962
Fgl2	0.167662	0.350939	0.999962
Brca2	0.167505	0.156462	0.999962
Fryl	0.167444	0.332847	0.999962
Rpp30	0.167357	0.204985	0.999962
Gas2	0.167328	0.387827	0.999962
Gsta1	0.167272	0.591843	0.999962
Slitrk4	0.167271	0.44951	0.999962
Tex9	0.167199	0.169871	0.999962
Irx3	0.167185	0.387177	0.999962
Efcab10	0.167053	0.401736	0.999962
Lamp5	0.166977	0.528901	0.999962
Bcap29	0.166938	0.404723	0.999962
Cacna2d2	0.166682	0.441489	0.999962
Syt4	0.166659	0.434235	0.999962
Rimkla	0.166381	0.393427	0.999962
Spink6	0.166279	0.520583	0.999962
Adcy7	0.166271	0.299463	0.999962
Flnb	0.166223	0.301989	0.999962
Utrn	0.166121	0.301136	0.999962
Map4k2	0.166092	0.328315	0.999962
Gpatch8	0.166004	0.366869	0.999962
Cacng5	0.165773	0.415692	0.999962
Oxr1	0.165772	0.433724	0.999962
Abhd14b	0.165491	0.383124	0.999962
Plekhm3	0.165373	0.28253	0.999962
Prkch	0.165095	0.438068	0.999962
Pcbd1	0.164883	0.548973	0.999962
Scg2	0.164871	0.531468	0.999962
Ly96	0.164812	0.473672	0.999962
Cdk18	0.164715	0.276361	0.999962
Sugct	0.164667	0.280192	0.999962
Cenpk	0.164602	0.390828	0.999962
Slc25a37	0.164591	0.218802	0.999962
Cux1	0.16454	0.15463	0.999962
Kitl	0.164518	0.506976	0.999962
Tenm4	0.164473	0.350696	0.999962
Cdc42bpa	0.164473	0.468786	0.999962
Megf10	0.164466	0.307503	0.999962
Rassf2	0.164241	0.423886	0.999962
Krtap5-5	0.164225	0.4417	0.999962
Tmtc2	0.16419	0.295111	0.999962
Rbm44	0.164022	0.437631	0.999962
Apbb2	0.163987	0.340872	0.999962
Cpne3	0.163976	0.236583	0.999962
Adarb1	0.163975	0.691816	0.999962
Eid3	0.16393	0.436474	0.999962
Fam228a	0.163901	0.243493	0.999962
Vat1l	0.16366	0.699209	0.999962
Rpl23a	0.163581	0.444488	0.999962
Slc25a36	0.163538	0.444694	0.999962
Irak4	0.163526	0.263044	0.999962
Abcb7	0.163463	0.443957	0.999962
Ahnak	0.163439	0.32953	0.999962
Hrnr	0.163427	0.455177	0.999962
Nsun3	0.163288	0.258287	0.999962
Uggt2	0.163262	0.320531	0.999962
Srsf11	0.16318	0.496184	0.999962
Omg	0.163178	0.445406	0.999962
Kcnk10	0.163176	0.2253	0.999962
Hnrnph3	0.162959	0.489009	0.999962
Tyrp1	0.162878	0.400192	0.999962
Adcyap1	0.162785	0.413102	0.999962
Synj2bp	0.162743	0.366123	0.999962
Chmp4c	0.162682	0.463683	0.999962
Fam217b	0.162679	0.39433	0.999962
Osmr	0.162573	0.234047	0.999962
Rex2	0.162543	0.371398	0.999962
Kcna6	0.162446	0.483203	0.999962
Myo6	0.162417	0.438929	0.999962
Lgr5	0.16237	0.358299	0.999962
C3ar1	0.16225	0.222864	0.999962
Fbln5	0.162244	0.324535	0.999962
Mnda	0.162115	0.445005	0.999962
Lrrc45	0.162107	0.374654	0.999962
Ppp1r26	0.162077	0.225726	0.999962
Tanc2	0.162054	0.414661	0.999962
Exosc9	0.162019	0.347885	0.999962
Cfap69	0.162013	0.280431	0.999962
Fundc2	0.161925	0.4848	0.999962
Tmem63a	0.161736	0.431771	0.999962
Evi2a	0.161712	0.526038	0.999962
Arpp21	0.161547	0.489157	0.999962
Cwf19l2	0.161461	0.369113	0.999962
Map3k7	0.161292	0.356606	0.999962
Ier3	0.160883	0.414121	0.999962
Bhlhe41	0.160853	0.362605	0.999962
Lef1	0.160771	0.505816	0.999962
Dcaf12l1	0.160764	0.436567	0.999962
Irx5	0.160725	0.446927	0.999962
Podxl	0.160601	0.269515	0.999962
Cdc37l1	0.160591	0.473293	0.999962
Pdcd7	0.160537	0.356123	0.999962
Pusl1	0.160534	0.290211	0.999962
Pnisr	0.160514	0.528581	0.999962
Hoxa1	0.160456	0.390536	0.999962
Pgam1	0.159981	0.444247	0.999962
Elane	0.15992	0.469867	0.999962
Gpr149	0.159861	0.399546	0.999962
Smarca1	0.159799	0.449038	0.999962
Nfe2l2	0.159725	0.407339	0.999962
Gimap8	0.159705	0.309623	0.999962
Efhb	0.159695	0.347872	0.999962
Wdr6	0.159558	0.54883	0.999962
Prrc2c	0.159403	0.481203	0.999962
Stxbp3	0.15926	0.339332	0.999962
Slc7a11	0.159259	0.36066	0.999962
Rhoq	0.159013	0.454023	0.999962
Lpar3	0.158963	0.43314	0.999962
Sfrp5	0.158872	0.523518	0.999962
Nup43	0.158517	0.368256	0.999962
Rnf214	0.158407	0.445545	0.999962
Dsc2	0.158071	0.385013	0.999962
Ccdc174	0.158009	0.301738	0.999962
Kcnt1	0.157912	0.265617	0.999962
Ccdc138	0.157834	0.206393	0.999962
Tmem243	0.1578	0.335865	0.999962
Cep85l	0.157711	0.398326	0.999962
Mtx3	0.157694	0.391952	0.999962
Gfral	0.157536	0.489165	0.999962
Mtus1	0.157525	0.41509	0.999962
Ninj2	0.157497	0.364107	0.999962
Pcdhga8	0.157486	0.357098	0.999962
Tshz2	0.157377	0.363463	0.999962
Tigit	0.157314	0.406841	0.999962
Fpr2	0.157245	0.503985	0.999962
Scn9a	0.157213	0.249854	0.999962
Enpp1	0.157049	0.155211	0.999962
Efr3a	0.156928	0.453683	0.999962
Ttc39b	0.1569	0.3292	0.999962
Nkain1	0.156824	0.446038	0.999962
Lamp3	0.156748	0.439413	0.999962
Apoc1	0.156741	0.436046	0.999962
Senp5	0.156714	0.418339	0.999962
Cntn4	0.156503	0.390998	0.999962
Ccdc160	0.156498	0.53357	0.999962
Vma21	0.156321	0.51252	0.999962
Slc22a4	0.156296	0.256861	0.999962
Rnf144b	0.156154	0.251865	0.999962
Nkx2-3	0.155972	0.44516	0.999962
Cacnb4	0.155935	0.480249	0.999962
Tox2	0.155873	0.316256	0.999962
Efhd1	0.155838	0.457055	0.999962
Lpcat2	0.155741	0.240165	0.999962
Esm1	0.155698	0.381533	0.999962
S1pr5	0.155578	0.463254	0.999962
Gpr141	0.155531	0.390325	0.999962
Fcgr2b	0.15552	0.358354	0.999962
Palm2	0.155499	0.355452	0.999962
Hoxa13	0.155327	0.522371	0.999962
Akap9	0.155301	0.466548	0.999962
Pias2	0.155295	0.444057	0.999962
Agmo	0.155273	0.271723	0.999962
Mid2	0.155258	0.488267	0.999962
Bod1l	0.155246	0.430888	0.999962
Specc1	0.155135	0.460862	0.999962
Ppp2r3a	0.155106	0.387733	0.999962
Rnf38	0.155087	0.360252	0.999962
Lrit3	0.15507	0.417651	0.999962
Spag9	0.155034	0.507132	0.999962
Kmt2a	0.154964	0.399671	0.999962
Wwox	0.154963	0.239119	0.999962
Tbpl2	0.154922	0.504286	0.999962
Cx3cr1	0.154595	0.441138	0.999962
Pygm	0.154585	0.466848	0.999962
Cep290	0.15454	0.332912	0.999962
Mafb	0.154424	0.326938	0.999962
Arl10	0.154182	0.454455	0.999962
Cct6b	0.154097	0.387819	0.999962
Usp34	0.154005	0.448038	0.999962
Abca5	0.1539	0.403137	0.999962
Slc44a1	0.153889	0.499906	0.999962
Ovgp1	0.153835	0.213725	0.999962
Mast4	0.153815	0.37163	0.999962
Phyh	0.153801	0.446847	0.999962
Nkain2	0.153794	0.421379	0.999962
Drd1	0.153761	0.241788	0.999962
Nbeal1	0.153646	0.345649	0.999962
Thoc2	0.153646	0.515803	0.999962
Tmem164	0.153519	0.476576	0.999962
Mppe1	0.153509	0.339505	0.999962
Acyp1	0.153494	0.373895	0.999962
Crlf2	0.153481	0.336978	0.999962
Rassf3	0.153339	0.425513	0.999962
Hoxa5	0.153327	0.496811	0.999962
Tbc1d23	0.153325	0.352096	0.999962
Rasgrf2	0.153241	0.389038	0.999962
Cpxm2	0.153223	0.268296	0.999962
Sox10	0.15307	0.468793	0.999962
Herc1	0.152988	0.463417	0.999962
Arl4c	0.152906	0.50629	0.999962
Tacr3	0.152884	0.384064	0.999962
Limk1	0.152858	0.406886	0.999962
Erlec1	0.152841	0.466396	0.999962
Dcx	0.152791	0.501052	0.999962
Cfdp1	0.152768	0.443363	0.999962
Crybg3	0.152766	0.160517	0.999962
Ccdc58	0.152744	0.305464	0.999962
Cdk1	0.152743	0.481441	0.999962
Lamp2	0.152689	0.542307	0.999962
Bsph1	0.15265	0.56611	0.999962
Cntn3	0.152596	0.402576	0.999962
Dnajc27	0.152548	0.466115	0.999962
Araf	0.152481	0.521288	0.999962
Aqp9	0.152319	0.339365	0.999962
Gabrb2	0.1523	0.54107	0.999962
Ifi30	0.152292	0.476795	0.999962
Chga	0.15227	0.572016	0.999962
Msi2	0.15213	0.484458	0.999962
Spock1	0.152108	0.483818	0.999962
Magi1	0.152088	0.352769	0.999962
Slc4a4	0.15207	0.526684	0.999962
B9d2	0.15204	0.341154	0.999962
Lsamp	0.152022	0.482502	0.999962
Lag3	0.15187	0.276176	0.999962
Wnt3	0.151791	0.45387	0.999962
Cyp11b2	0.151743	0.430741	0.999962
Wdfy3	0.151534	0.436511	0.999962
Rttn	0.151505	0.158217	0.999962
Cd2ap	0.151494	0.379311	0.999962
Mepe	0.151433	0.537954	0.999962
Pde4b	0.151414	0.411817	0.999962
Tm6sf1	0.151412	0.270767	0.999962
Krtap4-7	0.151305	0.52477	0.999962
Rad18	0.151288	0.184104	0.999962
Dusp15	0.15116	0.363087	0.999962
Nbas	0.150995	0.371517	0.999962
Ctnna3	0.150915	0.199771	0.999962
Oxsr1	0.150817	0.484409	0.999962
Cenph	0.150814	0.425389	0.999962
Srebf1	0.150786	0.475082	0.999962
Aebp2	0.150769	0.397803	0.999962
Pitpnm3	0.150514	0.250181	0.999962
Dip2a	0.150391	0.419515	0.999962
Golga4	0.150318	0.464652	0.999962
Bcl2	0.15029	0.215732	0.999962
Vipr2	0.150217	0.398325	0.999962
Mast1	0.150214	0.390436	0.999962
Cped1	0.150202	0.25271	0.999962
Dgat1	0.150071	0.283507	0.999962
Timp3	0.149979	0.554522	0.999962
Adssl1	0.149879	0.421531	0.999962
Pde6h	0.149872	0.461432	0.999962
P2ry12	0.149869	0.479095	0.999962
Lpar1	0.149798	0.517844	0.999962
Hsdl2	0.149793	0.40593	0.999962
Onecut2	0.149761	0.20508	0.999962
Ankrd24	0.149747	0.36572	0.999962
Tex43	0.149678	0.54609	0.999962
Cep72	0.149601	0.282427	0.999962
Map7d2	0.149456	0.555521	0.999962
Hook3	0.149307	0.469763	0.999962
Slc12a2	0.149233	0.61323	0.999962
Kif21a	0.149164	0.475658	0.999962
Hist1h4b	0.149087	0.494455	0.999962
Chn2	0.149015	0.408238	0.999962
Inpp5f	0.149009	0.504238	0.999962
Nsmce2	0.148928	0.308018	0.999962
Serpini2	0.148814	0.52489	0.999962
Ntrk2	0.148694	0.509085	0.999962
Ppp2r3c	0.148645	0.451973	0.999962
Zgrf1	0.148622	0.195485	0.999962
Hells	0.148586	0.326519	0.999962
Hepacam	0.148575	0.474446	0.999962
Pram1	0.148537	0.308153	0.999962
Cmtm1	0.148452	0.514736	0.999962
Flt1	0.148415	0.346893	0.999962
Elk3	0.14841	0.26188	0.999962
Iyd	0.148318	0.366309	0.999962
Mipol1	0.148309	0.337948	0.999962
Anxa5	0.148307	0.50911	0.999962
Nudt4	0.148232	0.551747	0.999962
Pyroxd1	0.148154	0.302402	0.999962
Chpt1	0.148146	0.525317	0.999962
Zbbx	0.148125	0.34656	0.999962
Sema6a	0.14812	0.460302	0.999962
Hoxd9	0.14797	0.451841	0.999962
As3mt	0.147897	0.332553	0.999962
Pcdhb15	0.147888	0.274019	0.999962
Cd226	0.147871	0.470321	0.999962
Tmx4	0.147865	0.520342	0.999962
C4bp	0.147733	0.507137	0.999962
Ehd4	0.147319	0.388426	0.999962
Fam228b	0.147218	0.391661	0.999962
Gbp2	0.147161	0.397865	0.999962
Nap1l3	0.14715	0.538898	0.999962
Hist1h2bj	0.14706	0.532154	0.999962
Usp9x	0.146921	0.518258	0.999962
Tlr4	0.146904	0.383317	0.999962
Rsl1d1	0.146859	0.478103	0.999962
Hes7	0.146761	0.411168	0.999962
Med12l	0.146745	0.321125	0.999962
Spata32	0.146704	0.40455	0.999962
Dbndd2	0.146669	0.566222	0.999962
Fem1c	0.146655	0.510547	0.999962
Akap6	0.146536	0.503077	0.999962
Chic1	0.146535	0.512612	0.999962
Sltm	0.146464	0.454969	0.999962
Rpp38	0.146349	0.374147	0.999962
Rbm27	0.146332	0.472001	0.999962
Taf4b	0.146271	0.292874	0.999962
Sim1	0.146241	0.446172	0.999962
St6galnac3	0.146124	0.335638	0.999962
Cirbp	0.146116	0.576533	0.999962
Kif1a	0.145959	0.533685	0.999962
Cav2	0.145922	0.39409	0.999962
Fbxl17	0.145878	0.318638	0.999962
Adss	0.145868	0.485306	0.999962
Cyb5r2	0.145853	0.492604	0.999962
Haus2	0.145834	0.297173	0.999962
Mtmr7	0.145825	0.442521	0.999962
Adgrg7	0.145805	0.470147	0.999962
Prg4	0.145749	0.278565	0.999962
Larp1b	0.145748	0.362114	0.999962
Xaf1	0.145706	0.280838	0.999962
Csmd3	0.145643	0.423302	0.999962
Cml2	0.145573	0.504199	0.999962
Ccl22	0.145546	0.444592	0.999962
Kiz	0.145495	0.402529	0.999962
Dzip1	0.14548	0.393829	0.999962
Peg10	0.145457	0.559071	0.999962
Sncb	0.145441	0.457289	0.999962
Smc5	0.14539	0.436129	0.999962
Atp11a	0.145359	0.41144	0.999962
Dhfr	0.145273	0.230982	0.999962
Ctnnbip1	0.145235	0.359639	0.999962
Rcan3	0.145194	0.463501	0.999962
Sypl	0.145045	0.446017	0.999962
Eif5a2	0.144964	0.558759	0.999962
Srpk2	0.144807	0.51099	0.999962
Ccser1	0.144772	0.383556	0.999962
Chd9	0.144745	0.430332	0.999962
Pcdhgb4	0.144654	0.30825	0.999962
Ctrl	0.144589	0.428238	0.999962
Heyl	0.14453	0.39294	0.999962
Phlda3	0.144188	0.608028	0.999962
Catsper4	0.144171	0.442704	0.999962
Hrasls	0.144037	0.459232	0.999962
Mysm1	0.143915	0.450481	0.999962
Fam19a4	0.143904	0.526543	0.999962
Cyp4x1	0.143863	0.296258	0.999962
Tyrobp	0.143825	0.373172	0.999962
Foxa3	0.143751	0.393411	0.999962
Lhx1	0.143614	0.479908	0.999962
Kif13a	0.143569	0.307316	0.999962
Sh3glb1	0.143503	0.451753	0.999962
Chrnb3	0.143468	0.438096	0.999962
Prkab1	0.143426	0.258166	0.999962
Lnpep	0.143411	0.485148	0.999962
Cpa6	0.143365	0.393015	0.999962
Pkd2l2	0.143261	0.324303	0.999962
Terf1	0.14318	0.445605	0.999962
Lcmt2	0.142937	0.347645	0.999962
Tacr1	0.142731	0.346547	0.999962
Gimap5	0.142674	0.429622	0.999962
Caap1	0.142648	0.412257	0.999962
Ptprt	0.142646	0.36036	0.999962
Serf1	0.142509	0.354589	0.999962
Serpina5	0.142436	0.533488	0.999962
Satb2	0.142398	0.584897	0.999962
Milr1	0.142094	0.431916	0.999962
Timm44	0.142032	0.371052	0.999962
Rtca	0.14202	0.384248	0.999962
Dusp10	0.142006	0.310355	0.999962
Pkib	0.141987	0.230521	0.999962
Gsdmc	0.141934	0.479391	0.999962
Reg1	0.141873	0.512395	0.999962
Gzma	0.141771	0.560526	0.999962
Mtfr2	0.141766	0.487171	0.999962
Elovl1	0.141732	0.286352	0.999962
Ccdc50	0.141726	0.494464	0.999962
Smyd3	0.141667	0.222801	0.999962
Msantd2	0.141631	0.354307	0.999962
Rdx	0.141591	0.534686	0.999962
Xiap	0.141495	0.523368	0.999962
Ndrg1	0.141346	0.560189	0.999962
Hist1h1e	0.141337	0.533047	0.999962
Fah	0.141104	0.334286	0.999962
Rev3l	0.141024	0.472218	0.999962
Hmgcll1	0.141017	0.351483	0.999962
Sugp1	0.140801	0.378076	0.999962
Ube3a	0.140773	0.562194	0.999962
Laptm5	0.140721	0.317307	0.999962
Oprl1	0.140687	0.516789	0.999962
Bbs10	0.14055	0.285666	0.999962
Ubr4	0.140473	0.435825	0.999962
Lrba	0.140448	0.403332	0.999962
Ppwd1	0.14043	0.427702	0.999962
Map3k9	0.140273	0.325892	0.999962
Tab3	0.140272	0.512513	0.999962
Clk4	0.140244	0.521331	0.999962
Tor1aip1	0.140002	0.405113	0.999962
Micu2	0.13987	0.443006	0.999962
Abi3bp	0.139768	0.389984	0.999962
Nhlrc1	0.139764	0.362777	0.999962
Rnf170	0.139731	0.412266	0.999962
Hps5	0.139686	0.187294	0.999962
Wdhd1	0.139631	0.235367	0.999962
Fam126b	0.139605	0.523109	0.999962
Inafm1	0.139541	0.487625	0.999962
Snx5	0.139483	0.46857	0.999962
Tbc1d19	0.139475	0.393888	0.999962
U2surp	0.139449	0.504837	0.999962
Gstt4	0.139233	0.469321	0.999962
Cav1	0.139013	0.356995	0.999962
Smad2	0.138995	0.330626	0.999962
Magt1	0.138942	0.518101	0.999962
Manea	0.138938	0.469185	0.999962
Defa6	0.138917	0.741319	0.999962
Gjc1	0.138869	0.474145	0.999962
Adam23	0.138846	0.509707	0.999962
Stk31	0.138836	0.455433	0.999962
Hesx1	0.138823	0.604826	0.999962
Slirp	0.138811	0.464407	0.999962
Sp100	0.138705	0.438035	0.999962
Hirip3	0.138667	0.327241	0.999962
Gnat2	0.138601	0.483765	0.999962
Krt39	0.138601	0.5653	0.999962
Cep95	0.138599	0.279251	0.999962
Fam149a	0.138507	0.306025	0.999962
Cyp7a1	0.138437	0.565958	0.999962
Npas3	0.138408	0.2699	0.999962
Uba5	0.138349	0.48249	0.999962
Gpam	0.138166	0.42187	0.999962
Uts2	0.138144	0.557692	0.999962
Bbs9	0.138137	0.335134	0.999962
Agap1	0.138117	0.511136	0.999962
Camta1	0.138008	0.533005	0.999962
Olfml3	0.137913	0.384945	0.999962
Zdhhc17	0.137817	0.514128	0.999962
Pex2	0.137747	0.439885	0.999962
Wwp1	0.137675	0.473542	0.999962
Ypel4	0.137659	0.421733	0.999962
Smarcd3	0.13764	0.492179	0.999962
Crlf3	0.137638	0.357536	0.999962
Gcfc2	0.137638	0.292976	0.999962
Bptf	0.137608	0.480217	0.999962
Ndufc2	0.137541	0.513913	0.999962
Fnbp4	0.137428	0.434726	0.999962
Blcap	0.137422	0.541049	0.999962
Macc1	0.137265	0.508527	0.999962
Ddx3x	0.137261	0.61257	0.999962
Neil2	0.137228	0.314375	0.999962
Ccnt2	0.137033	0.51535	0.999962
Khdrbs2	0.136986	0.389108	0.999962
Hs3st3a1	0.136971	0.500149	0.999962
Wnk3	0.136962	0.490618	0.999962
Bbs12	0.136916	0.386662	0.999962
Kir3dl1	0.13691	0.640718	0.999962
Rreb1	0.136871	0.28682	0.999962
Rbks	0.136823	0.363075	0.999962
Pih1d2	0.136803	0.489618	0.999962
Edem1	0.136765	0.29083	0.999962
Vps37a	0.136742	0.479931	0.999962
Rnf207	0.136544	0.387814	0.999962
Alkbh6	0.136516	0.393716	0.999962
Sash1	0.136437	0.510223	0.999962
Epm2a	0.136407	0.424085	0.999962
Mettl21c	0.136379	0.500505	0.999962
Ripk2	0.136373	0.359449	0.999962
Rif1	0.136367	0.421918	0.999962
Topaz1	0.136347	0.467101	0.999962
Fam135a	0.136321	0.448816	0.999962
Slc17a4	0.136224	0.500618	0.999962
Garnl3	0.13621	0.301753	0.999962
Nudt2	0.13615	0.366082	0.999962
Csrnp3	0.13614	0.48974	0.999962
Ncoa6	0.135842	0.48932	0.999962
Clnk	0.13581	0.457476	0.999962
Tm2d1	0.135756	0.432656	0.999962
Lpgat1	0.1357	0.548766	0.999962
Pik3r1	0.135689	0.520837	0.999962
Chst9	0.135664	0.463886	0.999962
Litaf	0.135662	0.431938	0.999962
Fshr	0.135657	0.435981	0.999962
Arhgap29	0.135598	0.364251	0.999962
Ifna4	0.13539	0.666803	0.999962
Gab1	0.135354	0.455124	0.999962
St8sia1	0.135321	0.456203	0.999962
Far2	0.135272	0.386783	0.999962
Tnfsf9	0.13516	0.530797	0.999962
Fam169a	0.13516	0.474108	0.999962
Jam3	0.135154	0.474987	0.999962
Srek1	0.135148	0.550304	0.999962
Lnp	0.13513	0.485167	0.999962
Pfkfb2	0.135111	0.394331	0.999962
Magi3	0.135044	0.415389	0.999962
Arhgap18	0.134973	0.305838	0.999962
Calhm1	0.13497	0.531294	0.999962
Purg	0.134928	0.483917	0.999962
Lrrc49	0.134921	0.481893	0.999962
Hrh1	0.134692	0.263945	0.999962
Gsk3b	0.134636	0.547311	0.999962
Trap1	0.134561	0.451267	0.999962
Phactr4	0.13453	0.235069	0.999962
Gstt2	0.134485	0.430127	0.999962
Stat5b	0.134413	0.339343	0.999962
Tmprss11d	0.13441	0.539249	0.999962
Olfml1	0.134382	0.430452	0.999962
Cntf	0.134244	0.561532	0.999962
Ccl17	0.134228	0.540829	0.999962
Spata5	0.134127	0.394961	0.999962
Whamm	0.134067	0.336691	0.999962
Cep170	0.134002	0.525714	0.999962
Eqtn	0.133966	0.488469	0.999962
Tpd52	0.133825	0.424024	0.999962
Mybl1	0.133803	0.344756	0.999962
Cfap53	0.133786	0.503262	0.999962
Scn7a	0.133706	0.282047	0.999962
Cgrrf1	0.133646	0.522402	0.999962
Ubap1l	0.133611	0.505393	0.999962
Atad5	0.133594	0.25569	0.999962
Iqcb1	0.133578	0.417414	0.999962
Suco	0.133506	0.476609	0.999962
Msn	0.133417	0.534837	0.999962
Tmie	0.133407	0.530404	0.999962
Snx4	0.133313	0.389314	0.999962
Cfhr1	0.133257	0.542223	0.999962
Adgrg6	0.133219	0.386143	0.999962
C7	0.133039	0.493528	0.999962
Ptp4a1	0.133004	0.516981	0.999962
Rpe65	0.132997	0.476379	0.999962
Map1b	0.132983	0.574127	0.999962
Allc	0.132977	0.509063	0.999962
Kazn	0.132843	0.449629	0.999962
Scimp	0.132811	0.535492	0.999962
St6gal2	0.132728	0.414087	0.999962
Sgk3	0.132608	0.233253	0.999962
Ccl4	0.132496	0.543521	0.999962
Stk38	0.132473	0.404431	0.999962
Arhgdig	0.132442	0.485564	0.999962
Slc25a34	0.132432	0.404606	0.999962
Iqcj	0.132381	0.527315	0.999962
Zbp1	0.132296	0.529112	0.999962
Tet2	0.13227	0.431317	0.999962
Nyap2	0.132196	0.420507	0.999962
Ctsb	0.132143	0.556788	0.999962
Hs6st2	0.132075	0.584169	0.999962
Taf7	0.132061	0.373067	0.999962
Sord	0.131985	0.246724	0.999962
Nktr	0.131965	0.527451	0.999962
Arl9	0.131954	0.619531	0.999962
Syngr2	0.131952	0.41623	0.999962
Sft2d1	0.131925	0.407344	0.999962
Ift43	0.131828	0.338568	0.999962
Otud7b	0.13179	0.521701	0.999962
Cttnbp2nl	0.131716	0.390723	0.999962
Lingo4	0.131713	0.480351	0.999962
Lhfp	0.131705	0.618651	0.999962
Gp5	0.131693	0.428479	0.999962
Ofd1	0.131563	0.488425	0.999962
Cdh20	0.131442	0.297467	0.999962
Ubn2	0.131427	0.504332	0.999962
Atg4c	0.131364	0.496605	0.999962
Tchhl1	0.131337	0.559325	0.999962
Micall1	0.131317	0.434592	0.999962
Hgf	0.131292	0.355733	0.999962
Pbx3	0.131176	0.499507	0.999962
Armc12	0.131136	0.556956	0.999962
Cldn14	0.131101	0.461344	0.999962
Erbb4	0.131085	0.412576	0.999962
Efcab14	0.131071	0.515956	0.999962
Prkar1a	0.131058	0.571635	0.999962
Plagl1	0.130874	0.400369	0.999962
Scin	0.130791	0.411652	0.999962
Fundc1	0.130686	0.580104	0.999962
Ascl3	0.130468	0.579834	0.999962
Psmb8	0.130415	0.373554	0.999962
A4galt	0.13041	0.405653	0.999962
Nat9	0.130325	0.384096	0.999962
B3galt4	0.130047	0.400674	0.999962
Slamf1	0.130036	0.514488	0.999962
Rrp15	0.129795	0.341462	0.999962
Dnajc19	0.129743	0.421934	0.999962
Dclre1b	0.129703	0.28952	0.999962
Vps33a	0.129657	0.481708	0.999962
Mboat1	0.129636	0.36449	0.999962
Cd81	0.129619	0.624988	0.999962
Nfatc3	0.129614	0.299392	0.999962
Ager	0.129587	0.574379	0.999962
Bdp1	0.129563	0.433144	0.999962
Bmpr2	0.129517	0.559781	0.999962
Tmem248	0.129516	0.477152	0.999962
Sema3d	0.129515	0.250926	0.999962
Inpp4b	0.129475	0.4106	0.999962
Mbd3l1	0.1294	0.584077	0.999962
Cfl2	0.129339	0.58482	0.999962
Rnf14	0.129271	0.537668	0.999962
Fuca2	0.12927	0.526688	0.999962
Lias	0.129232	0.420556	0.999962
Isy1	0.129209	0.318992	0.999962
Kif13b	0.129172	0.487366	0.999962
Irf7	0.129141	0.485932	0.999962
Eny2	0.129132	0.535274	0.999962
Pin4	0.129049	0.544438	0.999962
Ercc4	0.128892	0.27368	0.999962
Ubr5	0.128817	0.545229	0.999962
Galnt13	0.128808	0.510672	0.999962
Col11a1	0.1288	0.339253	0.999962
Plec	0.128651	0.515032	0.999962
Mgmt	0.128641	0.498949	0.999962
Fyco1	0.128613	0.472503	0.999962
Atl3	0.128577	0.495478	0.999962
Cfap97	0.128541	0.463937	0.999962
Phf24	0.128532	0.524357	0.999962
Lancl3	0.128526	0.594161	0.999962
Cntd1	0.128457	0.355755	0.999962
Ralgapb	0.128334	0.508424	0.999962
Hook1	0.128331	0.544812	0.999962
Neil1	0.128302	0.33718	0.999962
Slc2a1	0.128256	0.535746	0.999962
Pilra	0.128226	0.462096	0.999962
Opn4	0.128224	0.348664	0.999962
Ccnb1ip1	0.128212	0.518315	0.999962
Gpm6b	0.12816	0.60736	0.999962
Egflam	0.128107	0.390459	0.999962
Ccser2	0.128058	0.515483	0.999962
Pde1c	0.127995	0.173038	0.999962
Tmem132e	0.127976	0.424681	0.999962
Nars	0.127973	0.556948	0.999962
Bbs7	0.127953	0.356725	0.999962
Kif1b	0.127891	0.587014	0.999962
Rfng	0.127825	0.507441	0.999962
Esyt1	0.127681	0.413147	0.999962
Ttc9c	0.127632	0.499007	0.999962
Megf11	0.127584	0.267089	0.999962
Nudt8	0.127575	0.399425	0.999962
Entpd1	0.127571	0.235245	0.999962
Ccdc92	0.127557	0.537891	0.999962
Zfyve16	0.127526	0.437045	0.999962
Sp1	0.127514	0.417818	0.999962
Pomgnt2	0.127492	0.467775	0.999962
Tgif2	0.127436	0.344183	0.999962
Tatdn1	0.127344	0.37482	0.999962
Flt3	0.127158	0.32751	0.999962
Pde8a	0.127143	0.391225	0.999962
Ptgfrn	0.127138	0.371997	0.999962
Phtf2	0.127124	0.322826	0.999962
Ppa1	0.126993	0.475965	0.999962
Ttll7	0.126988	0.583692	0.999962
Creg1	0.126878	0.57762	0.999962
Tmod2	0.12684	0.572778	0.999962
Tcerg1l	0.126816	0.348584	0.999962
Mcoln1	0.126798	0.477274	0.999962
Klf12	0.126687	0.446365	0.999962
R3hdm1	0.126528	0.619351	0.999962
Tap1	0.126519	0.427767	0.999962
Pcdha5	0.1264	0.421598	0.999962
Enpp4	0.126398	0.500215	0.999962
Slc6a5	0.126362	0.515691	0.999962
Lrp1	0.126254	0.557177	0.999962
Grtp1	0.12621	0.339457	0.999962
Slc6a1	0.126154	0.592086	0.999962
Duoxa2	0.126104	0.536175	0.999962
Dennd4a	0.126076	0.486151	0.999962
Styxl1	0.126052	0.548144	0.999962
Tnnt1	0.125996	0.699078	0.999962
Tdgf1	0.125906	0.545485	0.999962
Dync1h1	0.125865	0.572928	0.999962
Avp	0.125858	0.574495	0.999962
Cngb3	0.125845	0.519925	0.999962
Cyp27a1	0.125759	0.47551	0.999962
Havcr1	0.125618	0.564085	0.999962
Fez2	0.125587	0.431617	0.999962
Vps13a	0.125552	0.532572	0.999962
Srxn1	0.125516	0.571928	0.999962
Cep350	0.125514	0.486838	0.999962
Cers4	0.125491	0.526533	0.999962
Mnd1	0.125439	0.486094	0.999962
Trmt11	0.125428	0.395455	0.999962
Nr3c1	0.125417	0.571857	0.999962
Kcnip1	0.125407	0.440904	0.999962
Trim36	0.125403	0.336526	0.999962
Ormdl1	0.125403	0.459352	0.999962
Wnk2	0.1254	0.469548	0.999962
Pcdhga5	0.125392	0.40947	0.999962
Alkbh3	0.125237	0.344211	0.999962
Plag1	0.12521	0.407385	0.999962
Tmem245	0.12519	0.44218	0.999962
Hp	0.12516	0.507535	0.999962
Rps6kb1	0.125098	0.468774	0.999962
Apln	0.125092	0.615006	0.999962
Evx1	0.125076	0.504968	0.999962
Cplx1	0.125061	0.626601	0.999962
Rarb	0.125008	0.280447	0.999962
Pnn	0.124986	0.55657	0.999962
Scfd1	0.124891	0.403847	0.999962
Haus3	0.124887	0.506697	0.999962
Frmd3	0.124785	0.308707	0.999962
Gtf2a1	0.12477	0.543453	0.999962
Pou4f2	0.124765	0.49671	0.999962
Ankrd26	0.124755	0.362016	0.999962
Mrpl43	0.124703	0.463778	0.999962
Slc38a6	0.124688	0.32301	0.999962
Wdr37	0.124687	0.495765	0.999962
Esf1	0.124677	0.486052	0.999962
Ankrd7	0.124595	0.575577	0.999962
Ankef1	0.124549	0.444432	0.999962
Ift88	0.124409	0.369752	0.999962
Spag5	0.124378	0.324227	0.999962
Dennd4c	0.124254	0.350679	0.999962
Sgcd	0.124207	0.43701	0.999962
Arpp19	0.124187	0.570259	0.999962
Pcdha6	0.12408	0.447178	0.999962
Atp6ap1l	0.124078	0.535572	0.999962
Sema4g	0.124072	0.452302	0.999962
Adgrf5	0.124049	0.46122	0.999962
Qser1	0.124033	0.388859	0.999962
Tshr	0.123963	0.528083	0.999962
Uprt	0.123829	0.581196	0.999962
Naa15	0.123775	0.540772	0.999962
Fancg	0.123589	0.313967	0.999962
Pcgf1	0.123588	0.405252	0.999962
Lmntd2	0.123532	0.465553	0.999962
Spata22	0.123526	0.531405	0.999962
Hspa4l	0.123311	0.610127	0.999962
Apc	0.123207	0.581404	0.999962
Stard4	0.123157	0.462589	0.999962
Hif1a	0.123049	0.52821	0.999962
Styk1	0.123031	0.525491	0.999962
Svip	0.122847	0.562023	0.999962
Dnm1l	0.122703	0.588454	0.999962
Cbx3	0.122637	0.597493	0.999962
Galnt1	0.1226	0.537941	0.999962
Dusp23	0.122471	0.420747	0.999962
Pcdhga10	0.122399	0.473792	0.999962
Rnf217	0.122261	0.453866	0.999962
Lrrc58	0.122256	0.570333	0.999962
Fbxo32	0.122219	0.436016	0.999962
Tyw5	0.122162	0.403725	0.999962
Banf1	0.122127	0.456564	0.999962
Gprasp1	0.122125	0.626303	0.999962
Itih5	0.122085	0.42218	0.999962
Arhgap26	0.122046	0.484246	0.999962
Ackr1	0.121997	0.558339	0.999962
Endou	0.12199	0.468458	0.999962
Nap1l1	0.121961	0.578126	0.999962
Acaca	0.121961	0.435299	0.999962
Pik3c2b	0.121931	0.305331	0.999962
Pqbp1	0.121917	0.581124	0.999962
Magea8	0.12191	0.68862	0.999962
Clcf1	0.121907	0.501713	0.999962
Evi5	0.121724	0.54201	0.999962
Capza1	0.121649	0.504601	0.999962
Gabrg1	0.121644	0.611294	0.999962
Cdk2ap1	0.121641	0.543719	0.999962
Txndc12	0.121577	0.406109	0.999962
Aven	0.121504	0.371265	0.999962
Rbp2	0.121504	0.618621	0.999962
Rps28	0.121457	0.503905	0.999962
Cenpo	0.121453	0.311583	0.999962
Ank2	0.121451	0.604775	0.999962
Tcea1	0.121418	0.557608	0.999962
Slc4a8	0.121322	0.491107	0.999962
Spag7	0.121281	0.507176	0.999962
Qdpr	0.121219	0.641824	0.999962
Malt1	0.121191	0.284628	0.999962
Akap2	0.121151	0.651198	0.999962
Adtrp	0.121149	0.565349	0.999962
Tbc1d5	0.121102	0.422792	0.999962
Mob3b	0.121089	0.408484	0.999962
Slc12a5	0.121015	0.576397	0.999962
Pou2f1	0.120957	0.298272	0.999962
Cdc73	0.120935	0.52959	0.999962
Tmem65	0.120898	0.565093	0.999962
Vkorc1	0.120845	0.519767	0.999962
Rsad2	0.120831	0.433452	0.999962
Polr2a	0.120769	0.500487	0.999962
Cstf2	0.120757	0.597353	0.999962
Hsbp1l1	0.120704	0.518086	0.999962
Sh3bgrl2	0.120578	0.596043	0.999962
Sp9	0.120551	0.427151	0.999962
Cdkn2c	0.120531	0.449961	0.999962
Banf2	0.120485	0.579434	0.999962
Dock3	0.120417	0.552928	0.999962
Ganc	0.120284	0.24754	0.999962
Atrx	0.120258	0.614898	0.999962
Clasp2	0.120238	0.589182	0.999962
Wnt4	0.120213	0.342876	0.999962
Srcap	0.120085	0.54801	0.999962
Foxp1	0.120076	0.530139	0.999962
Glt6d1	0.120022	0.607507	0.999962
Gpr171	0.119959	0.489999	0.999962
Ell2	0.119852	0.446529	0.999962
Mettl5	0.119698	0.51829	0.999962
Rbpj	0.119678	0.357255	0.999962
Pcdhgb6	0.119648	0.478616	0.999962
Golga1	0.119625	0.376355	0.999962
Pex13	0.119496	0.554987	0.999962
Rock1	0.119473	0.547489	0.999962
Plin3	0.119408	0.447367	0.999962
Igfn1	0.119394	0.514205	0.999962
Trat1	0.119379	0.614742	0.999962
Nampt	0.119229	0.508803	0.999962
Fpr1	0.119224	0.583975	0.999962
Ak3	0.119163	0.597565	0.999962
Inpp4a	0.119154	0.529806	0.999962
Traf5	0.11913	0.536548	0.999962
Spink13	0.119124	0.607391	0.999962
Ufl1	0.119036	0.499868	0.999962
Adcy8	0.119018	0.509825	0.999962
Mettl25	0.118923	0.408127	0.999962
Efemp1	0.118829	0.403986	0.999962
Dnttip2	0.118825	0.461206	0.999962
Cp	0.118817	0.331896	0.999962
Kif3a	0.118797	0.571635	0.999962
Vwa5a	0.118684	0.395687	0.999962
Blm	0.118656	0.356175	0.999962
Lgi3	0.118634	0.655866	0.999962
Extl2	0.118491	0.546977	0.999962
Fabp1	0.118487	0.588812	0.999962
Ktn1	0.118391	0.564647	0.999962
Scrt1	0.118378	0.647422	0.999962
Bst2	0.118363	0.587585	0.999962
Ccl2	0.118205	0.592014	0.999962
Sgtb	0.118172	0.571329	0.999962
Pitrm1	0.11812	0.351882	0.999962
Ubxn7	0.118091	0.519619	0.999962
Tdrd12	0.11809	0.520924	0.999962
Htr1f	0.118086	0.471316	0.999962
Zkscan8	0.118064	0.461555	0.999962
Msi1	0.117993	0.457761	0.999962
Msc	0.117937	0.547829	0.999962
Mfn1	0.117895	0.559567	0.999962
Acer2	0.117855	0.461049	0.999962
Tubb4a	0.117849	0.673217	0.999962
Accs	0.117784	0.404307	0.999962
Fzd3	0.117658	0.563162	0.999962
Rnf224	0.117632	0.579512	0.999962
Rffl	0.117555	0.411583	0.999962
Dnajb4	0.117513	0.591801	0.999962
Suclg2	0.11749	0.374263	0.999962
Ctps2	0.117473	0.542091	0.999962
Ugcg	0.11741	0.585024	0.999962
Cdh13	0.117382	0.512998	0.999962
Srrt	0.11737	0.541637	0.999962
Xndc1	0.117318	0.358397	0.999962
Kcnmb2	0.117311	0.35554	0.999962
Impg1	0.117169	0.548468	0.999962
Kdr	0.117133	0.27529	0.999962
Nav1	0.1171	0.518353	0.999962
Rasgrp2	0.116987	0.56777	0.999962
Slc15a5	0.116986	0.560999	0.999962
Rcn2	0.116975	0.596491	0.999962
Rfx5	0.116921	0.321235	0.999962
Kif11	0.116867	0.474006	0.999962
Hnf1b	0.116844	0.507557	0.999962
Rabggtb	0.1168	0.518441	0.999962
Pgm1	0.116696	0.357503	0.999962
Plxnb3	0.11669	0.622115	0.999962
Lrrc26	0.116658	0.46793	0.999962
Dnajc10	0.116606	0.552214	0.999962
Abhd12b	0.116562	0.604104	0.999962
Kat2b	0.116494	0.530116	0.999962
Atxn2l	0.116443	0.563751	0.999962
Abhd1	0.116381	0.414481	0.999962
Plekhh1	0.116376	0.546225	0.999962
Enpp3	0.116319	0.506033	0.999962
Hao2	0.116276	0.576292	0.999962
Gsg1l	0.116274	0.470561	0.999962
Mgme1	0.116185	0.363459	0.999962
Lrrc7	0.116144	0.612662	0.999962
Dcp2	0.11613	0.565745	0.999962
Ndufaf2	0.116078	0.519703	0.999962
Lrrc4c	0.116042	0.633736	0.999962
Cspp1	0.116031	0.417564	0.999962
Rnmt	0.11603	0.547223	0.999962
Cd79a	0.115968	0.512783	0.999962
Klf11	0.11593	0.338373	0.999962
Fau	0.115927	0.62669	0.999962
Per3	0.115872	0.377152	0.999962
Adamtsl4	0.115774	0.439228	0.999962
Mmrn1	0.115773	0.558593	0.999962
Slc25a2	0.115742	0.624165	0.999962
Fzd1	0.115726	0.534276	0.999962
Ublcp1	0.115719	0.583082	0.999962
Nr2c2	0.115585	0.575465	0.999962
Nceh1	0.115542	0.581642	0.999962
Cnih1	0.115526	0.599408	0.999962
Ubr1	0.115506	0.535787	0.999962
Snapc4	0.115472	0.429694	0.999962
Dnajc13	0.115452	0.494853	0.999962
Dip2b	0.115444	0.474903	0.999962
Epc2	0.115419	0.562476	0.999962
Hars2	0.115413	0.406964	0.999962
Wdr60	0.115411	0.341585	0.999962
Caprin2	0.115397	0.348112	0.999962
Ptges	0.115347	0.420218	0.999962
Slc30a7	0.115251	0.336606	0.999962
Rpap3	0.115246	0.44409	0.999962
Samd4	0.115202	0.488346	0.999962
Sprr4	0.115195	0.765329	0.999962
Adam7	0.115175	0.57689	0.999962
Sirt1	0.115159	0.44904	0.999962
Umad1	0.115147	0.524286	0.999962
Cdkn2a	0.115146	0.549436	0.999962
Abcc5	0.115108	0.542345	0.999962
Katnal1	0.115086	0.540917	0.999962
Plxnc1	0.115075	0.414923	0.999962
Gpr87	0.115071	0.546865	0.999962
Agbl4	0.115027	0.37634	0.999962
Ubtfl1	0.115019	0.628159	0.999962
Dync2h1	0.114983	0.474853	0.999962
Bub1	0.114974	0.523924	0.999962
Prr36	0.114963	0.387883	0.999962
Gcg	0.114887	0.622329	0.999962
Lbh	0.114879	0.595763	0.999962
Il12rb2	0.114803	0.424971	0.999962
Filip1l	0.114803	0.393849	0.999962
Amt	0.114792	0.489395	0.999962
Lcn6	0.11476	0.553016	0.999962
Asap2	0.114691	0.43557	0.999962
Safb2	0.114586	0.540661	0.999962
Slc22a23	0.11431	0.491259	0.999962
Spag11a	0.114284	0.676392	0.999962
Emilin2	0.114249	0.394321	0.999962
Gkap1	0.114075	0.493609	0.999962
Alcam	0.113992	0.58085	0.999962
Impad1	0.113958	0.627691	0.999962
Tbc1d32	0.113944	0.370192	0.999962
Car2	0.113913	0.684359	0.999962
Alg8	0.113908	0.452023	0.999962
Rbm33	0.113884	0.530092	0.999962
Ankrd37	0.113881	0.446114	0.999962
Tmprss11b	0.11387	0.569204	0.999962
Cacna1d	0.113755	0.397133	0.999962
Akap7	0.113747	0.525855	0.999962
Vps13b	0.11373	0.538991	0.999962
Lims1	0.113727	0.391504	0.999962
Rad1	0.113721	0.332564	0.999962
Txnl1	0.11369	0.586961	0.999962
Glb1l	0.113608	0.302224	0.999962
Galnt5	0.113591	0.51895	0.999962
Txndc16	0.113538	0.545802	0.999962
Cga	0.113505	0.59719	0.999962
Jup	0.113489	0.38758	0.999962
Gltp	0.113486	0.581164	0.999962
Galt	0.113447	0.32317	0.999962
Spats2l	0.113444	0.415757	0.999962
Appl2	0.113421	0.56925	0.999962
Slc25a13	0.113366	0.424863	0.999962
Cwc22	0.113349	0.337884	0.999962
Adamts4	0.113165	0.552879	0.999962
Lig1	0.113164	0.359836	0.999962
Insc	0.113151	0.407175	0.999962
Tbc1d17	0.113121	0.412587	0.999962
Armcx5	0.113102	0.604408	0.999962
Cables2	0.113027	0.460682	0.999962
Rapgef6	0.113013	0.503643	0.999962
Mgat5b	0.113011	0.508177	0.999962
Flii	0.112984	0.509008	0.999962
Lhx5	0.112945	0.542359	0.999962
Myh10	0.112933	0.596564	0.999962
Eif4g3	0.11293	0.591085	0.999962
Prdm6	0.112871	0.546321	0.999962
Necab3	0.11286	0.45954	0.999962
Ccdc17	0.112828	0.385592	0.999962
Pde7b	0.112799	0.583004	0.999962
Clcn6	0.112771	0.528528	0.999962
Ddhd1	0.112738	0.558188	0.999962
Adam22	0.11273	0.600041	0.999962
Etv6	0.112662	0.325424	0.999962
Lyl1	0.112645	0.47057	0.999962
Lhcgr	0.112625	0.550885	0.999962
Atxn7	0.112396	0.496078	0.999962
Orc4	0.112363	0.573982	0.999962
Dlx2	0.112282	0.486536	0.999962
Dnajc8	0.112223	0.568091	0.999962
Chd5	0.112213	0.54486	0.999962
Btg4	0.112197	0.609989	0.999962
Acsm3	0.112192	0.49106	0.999962
Slc29a2	0.112118	0.388928	0.999962
Clic4	0.112106	0.67245	0.999962
Kcnj12	0.112093	0.537622	0.999962
Brwd1	0.111975	0.563759	0.999962
Grin2d	0.111957	0.590214	0.999962
Cyp39a1	0.111957	0.466906	0.999962
Appbp2	0.111919	0.561581	0.999962
Epm2aip1	0.11188	0.631151	0.999962
Ptpn3	0.111811	0.626431	0.999962
Nlrp10	0.1118	0.60722	0.999962
Sec62	0.111775	0.642717	0.999962
Bend5	0.111728	0.391668	0.999962
Rnf148	0.111662	0.659969	0.999962
Pou5f1	0.111658	0.543993	0.999962
Pla2g16	0.111623	0.588578	0.999962
Glce	0.111601	0.502653	0.999962
Zcchc24	0.111588	0.616905	0.999962
Tbc1d7	0.111571	0.458627	0.999962
Zeb1	0.111563	0.633418	0.999962
Map1a	0.111494	0.656118	0.999962
Runx1t1	0.111473	0.423616	0.999962
Plekho2	0.111464	0.366779	0.999962
Mapk9	0.111431	0.643535	0.999962
Lrrtm2	0.111359	0.625365	0.999962
Shc3	0.111312	0.602609	0.999962
Faxc	0.111177	0.572206	0.999962
Eif2ak2	0.111146	0.360324	0.999962
Pip4k2a	0.111121	0.614245	0.999962
Klhl15	0.111114	0.574169	0.999962
Slc22a15	0.111039	0.371196	0.999962
Ribc2	0.111029	0.596498	0.999962
Rrbp1	0.111027	0.516597	0.999962
Gopc	0.110975	0.585254	0.999962
Shisa9	0.110956	0.544895	0.999962
Sat1	0.110954	0.657705	0.999962
Clock	0.110922	0.569434	0.999962
Cntln	0.1109	0.438606	0.999962
Secisbp2l	0.110874	0.645091	0.999962
Lhfpl5	0.11087	0.516539	0.999962
Atp10a	0.110843	0.329099	0.999962
Vwa5b2	0.110838	0.439738	0.999962
Slx4ip	0.110814	0.399352	0.999962
Tinf2	0.110727	0.389938	0.999962
Cldn23	0.110703	0.550305	0.999962
Pdx1	0.110669	0.660825	0.999962
Onecut3	0.110661	0.578623	0.999962
Ugt3a1	0.110645	0.606291	0.999962
Ttc14	0.110578	0.643778	0.999962
Rrh	0.110542	0.56187	0.999962
Luc7l3	0.110516	0.645629	0.999962
Crh	0.110454	0.550301	0.999962
Polr2m	0.110441	0.632181	0.999962
Rb1cc1	0.110441	0.609891	0.999962
Nphp3	0.110429	0.317273	0.999962
Son	0.110412	0.637034	0.999962
Prim1	0.110342	0.403904	0.999962
Pros1	0.110307	0.444681	0.999962
Ppig	0.110278	0.626506	0.999962
Rasef	0.11023	0.526876	0.999962
Myom1	0.1102	0.515388	0.999962
Adgrl4	0.110191	0.497259	0.999962
Dcn	0.110186	0.711401	0.999962
Grid2	0.110152	0.548518	0.999962
Sptlc2	0.110093	0.526133	0.999962
Plau	0.11007	0.461397	0.999962
Kcnma1	0.110062	0.589498	0.999962
Pacsin2	0.110053	0.539706	0.999962
Azin1	0.11005	0.591744	0.999962
Pdcd6ip	0.110028	0.559744	0.999962
Snap25	0.109974	0.628478	0.999962
Cc2d2a	0.109962	0.363727	0.999962
Birc6	0.109907	0.591396	0.999962
Dnajc24	0.109869	0.595617	0.999962
Tmem192	0.109859	0.432182	0.999962
Tgs1	0.109831	0.549061	0.999962
Gprin3	0.109772	0.401694	0.999962
Ift52	0.109717	0.467544	0.999962
Tmem87a	0.109701	0.541219	0.999962
Tnfrsf18	0.109678	0.451134	0.999962
Lgals9	0.109667	0.416516	0.999962
Fam72a	0.1096	0.537549	0.999962
Galr3	0.109531	0.605666	0.999962
Ildr2	0.109513	0.648259	0.999962
Patl1	0.109509	0.427192	0.999962
Degs1	0.109432	0.632252	0.999962
Cntfr	0.109407	0.54204	0.999962
Cul1	0.1094	0.599788	0.999962
Smco4	0.109373	0.577651	0.999962
Ankrd11	0.109322	0.58992	0.999962
Jade1	0.109302	0.496798	0.999962
Hspa12b	0.109236	0.369975	0.999962
Apela	0.109219	0.608659	0.999962
Coro2a	0.109146	0.436042	0.999962
Rlim	0.109133	0.629446	0.999962
Slain1	0.109052	0.603746	0.999962
Elf1	0.109021	0.381043	0.999962
Rad51ap2	0.108996	0.550327	0.999962
Slc13a1	0.108954	0.562669	0.999962
Cep57l1	0.1089	0.423828	0.999962
Ncam2	0.108842	0.6007	0.999962
Mdm4	0.108836	0.580885	0.999962
Mrpl32	0.108763	0.5491	0.999962
Lrch2	0.108696	0.599656	0.999962
Tmem132d	0.108635	0.493771	0.999962
Sema6d	0.108556	0.615614	0.999962
Slc50a1	0.108552	0.51978	0.999962
Mboat7	0.108547	0.582322	0.999962
Nps	0.108522	0.65326	0.999962
Npc1	0.108507	0.579633	0.999962
Mr1	0.108439	0.390893	0.999962
Rxfp1	0.108434	0.540782	0.999962
Fhit	0.10843	0.552623	0.999962
Fbrs	0.108422	0.453908	0.999962
S100a6	0.108367	0.534614	0.999962
Dck	0.108248	0.435567	0.999962
Fam173a	0.108092	0.586289	0.999962
Sik2	0.108087	0.446858	0.999962
Tnp2	0.108086	0.628574	0.999962
Ccdc34	0.108085	0.531123	0.999962
Ackr2	0.108024	0.55961	0.999962
Bicd2	0.108003	0.542402	0.999962
Hfm1	0.107732	0.486556	0.999962
Slc25a18	0.107546	0.516976	0.999962
Lama4	0.107513	0.422981	0.999962
Gas2l3	0.107505	0.47396	0.999962
Mbp	0.107503	0.795349	0.999962
Aplp2	0.10747	0.666781	0.999962
Calcr	0.10746	0.567038	0.999962
Pcdhga9	0.107446	0.473271	0.999962
Foxred2	0.107403	0.332163	0.999962
Lyrm9	0.107365	0.422519	0.999962
Fech	0.107355	0.502274	0.999962
Pcdha7	0.107257	0.492803	0.999962
Rbm6	0.107256	0.588746	0.999962
Abcc12	0.107242	0.582837	0.999962
Mx1	0.107234	0.545051	0.999962
Lvrn	0.107228	0.596609	0.999962
Maf	0.1072	0.528401	0.999962
Ccdc28a	0.107193	0.505593	0.999962
Defb10	0.107094	0.741391	0.999962
Crebbp	0.107066	0.596036	0.999962
Tmc1	0.107047	0.572144	0.999962
Ubd	0.107026	0.678308	0.999962
Tspyl2	0.107022	0.668187	0.999962
Drosha	0.107014	0.565126	0.999962
Tbl1x	0.106983	0.621059	0.999962
Shbg	0.106963	0.609489	0.999962
Gpr84	0.106892	0.560931	0.999962
Rab9b	0.106862	0.622044	0.999962
Gpt	0.106855	0.493813	0.999962
Krtap24-1	0.106854	0.621023	0.999962
Pld6	0.106853	0.515026	0.999962
Scaf11	0.106815	0.602097	0.999962
Cd48	0.106729	0.592891	0.999962
Sin3a	0.106666	0.489635	0.999962
Mdm1	0.106662	0.344189	0.999962
Iws1	0.106661	0.495678	0.999962
Setd2	0.106632	0.574183	0.999962
Ammecr1	0.106598	0.647718	0.999962
Ccdc66	0.106573	0.52263	0.999962
Apopt1	0.106528	0.541927	0.999962
Lipt2	0.106526	0.504919	0.999962
Cdkn2b	0.106504	0.566489	0.999962
Cep250	0.106496	0.367836	0.999962
Setd5	0.106485	0.583943	0.999962
Zpld1	0.106449	0.60484	0.999962
Gad1	0.106425	0.662047	0.999962
Gpr1	0.106387	0.539876	0.999962
Olfm2	0.106387	0.530113	0.999962
Gpr158	0.106299	0.607791	0.999962
Prss16	0.106293	0.505082	0.999962
Daam1	0.106285	0.589941	0.999962
Bmper	0.106158	0.396804	0.999962
Tmem131	0.106117	0.534975	0.999962
Mllt10	0.106106	0.549931	0.999962
Slc46a3	0.106052	0.382644	0.999962
Tktl2	0.105923	0.601151	0.999962
Ubp1	0.105917	0.602516	0.999962
Tgfbr2	0.105915	0.48817	0.999962
Cldn12	0.105884	0.53222	0.999962
Il17re	0.105851	0.503476	0.999962
Nrxn1	0.105781	0.628734	0.999962
Fbxo9	0.105759	0.602889	0.999962
Tnfrsf1b	0.105703	0.480423	0.999962
Tenm3	0.105573	0.585239	0.999962
Ahi1	0.105541	0.673017	0.999962
Nutm1	0.105523	0.540633	0.999962
Chodl	0.105501	0.647156	0.999962
Hoxb2	0.105469	0.69023	0.999962
Det1	0.105463	0.456056	0.999962
Ece2	0.10542	0.562665	0.999962
Ankrd17	0.105408	0.625561	0.999962
Sass6	0.105389	0.371698	0.999962
Gm5	0.105317	0.693534	0.999962
Itga6	0.105286	0.470128	0.999962
Ccdc169	0.105279	0.595979	0.999962
Snx10	0.105272	0.640585	0.999962
Samd7	0.105272	0.57227	0.999962
Eml1	0.105265	0.5606	0.999962
Ptpn5	0.105249	0.573163	0.999962
Gid8	0.10523	0.582908	0.999962
Gpr137c	0.105225	0.598882	0.999962
Spata25	0.105206	0.570649	0.999962
Casp4	0.105206	0.555788	0.999962
Man2b1	0.105192	0.443829	0.999962
Igfbp7	0.105149	0.504842	0.999962
Mtmr11	0.105125	0.393932	0.999962
Slc14a1	0.10512	0.416908	0.999962
Pggt1b	0.105051	0.51197	0.999962
Efcab9	0.105049	0.629998	0.999962
Sdc2	0.104966	0.596828	0.999962
Acbd5	0.104925	0.618017	0.999962
Lbr	0.104913	0.472262	0.999962
Rab11a	0.1049	0.646653	0.999962
Ddx17	0.104886	0.668275	0.999962
Fgf4	0.104863	0.592986	0.999962
Phf1	0.104857	0.542579	0.999962
Pdik1l	0.104773	0.45118	0.999962
Avl9	0.104752	0.558046	0.999962
Parp11	0.10472	0.449415	0.999962
Ncapd3	0.104711	0.382365	0.999962
Lyn	0.10471	0.350618	0.999962
[truncated: 13,627 more rows]

## Sheet: GO Old v Young Mice 
Old vs Young Decreased
source	term_name	term_id	adjusted_p_value	negative_log10_of_adjusted_p_value	term_size	query_size	intersection_size	effective_domain_size	intersections
GO:MF	DNA-binding transcription activator activity, RNA polymerase II-specific	GO:0001228	0.0156102	1.80659	503	81	9	25399	EGR1,ZIC1,JUNB,EGR4,EGR2,NR4A2,NR4A1,FOS,ATF4
GO:MF	DNA-binding transcription activator activity	GO:0001216	0.0173806	1.75994	510	81	9	25399	EGR1,ZIC1,JUNB,EGR4,EGR2,NR4A2,NR4A1,FOS,ATF4
GO:BP	behavior	GO:0007610	0.00011051	3.9566	723	74	13	27492	PTGDS,ARC,EGR1,ZIC1,EGR2,NPTX2,SERPINF1,NR4A2,GPR88,CCK,PYY,FOS,ADARB1
GO:BP	learning or memory	GO:0007611	0.000225999	3.64589	312	72	9	27492	ARC,EGR1,EGR2,NPTX2,SERPINF1,NR4A2,GPR88,CCK,FOS
GO:BP	cognition	GO:0050890	0.000540519	3.26719	346	72	9	27492	ARC,EGR1,EGR2,NPTX2,SERPINF1,NR4A2,GPR88,CCK,FOS
GO:BP	skeletal muscle tissue development	GO:0007519	0.00121351	2.91596	190	72	7	27492	EGR1,SHOX2,MYL6,EGR2,MYLPF,NR4A1,FOS
GO:BP	muscle structure development	GO:0061061	0.00155746	2.80758	676	83	12	27492	EGR1,TNNT1,SHOX2,MYL6,EGR2,MYLPF,RORA,NR4A1,FOS,ADARB1,LGALS1,LBX1
GO:BP	muscle organ development	GO:0007517	0.00159977	2.79594	340	83	9	27492	EGR1,SHOX2,MYL6,EGR2,MYLPF,NR4A1,FOS,ADARB1,LBX1
GO:BP	skeletal muscle organ development	GO:0060538	0.00176985	2.75206	201	72	7	27492	EGR1,SHOX2,MYL6,EGR2,MYLPF,NR4A1,FOS
GO:BP	regulation of signal transduction	GO:0009966	0.0110863	1.95521	2865	27	12	27492	MID1,ARC,PRKCD,EGR1,SHOX2,RGS16,RAMP3,ZIC1,PDE6G,CCL20,GPR17,CCL26
GO:BP	positive regulation of MAPK cascade	GO:0043410	0.0146883	1.83303	508	27	6	27492	MID1,PRKCD,RAMP3,PDE6G,CCL20,CCL26
GO:BP	response to abiotic stimulus	GO:0009628	0.0149549	1.82522	1268	86	15	27492	PRKCD,EGR1,TSC22D3,IGFBP2,SWI5,SERPINF1,NR4A2,RORA,GPR88,NR4A1,CCK,PER1,FOS,ATF4,TXN1
GO:BP	regulation of cell communication	GO:0010646	0.0182352	1.73909	3415	40	16	27492	MID1,ARC,PRKCD,EGR1,SHOX2,RGS16,RAMP3,ZIC1,PDE6G,CCL20,GPR17,CCL26,IGFBP2,NNAT,EGR2,NPTX2
GO:BP	regulation of signaling	GO:0023051	0.0188647	1.72435	3424	40	16	27492	MID1,ARC,PRKCD,EGR1,SHOX2,RGS16,RAMP3,ZIC1,PDE6G,CCL20,GPR17,CCL26,IGFBP2,NNAT,EGR2,NPTX2
GO:BP	tissue development	GO:0009888	0.0232232	1.63408	2004	87	19	27492	ARC,KRTAP20-2,EGR1,SHOX2,KRTAP13-1,MYL6,JUNB,UPK3A,EGR2,MYLPF,TAGLN,NR4A1,UBB,FOS,ADARB1,ATF4,LBX1,NKX3-2,DUSP1
GO:BP	multicellular organismal process	GO:0032501	0.0252675	1.59744	8900	88	48	27492	PTGDS,ARC,PRKCD,KRTAP20-2,EGR1,TNNT1,PRM3,PCP4,IER2,SHOX2,RAMP3,ZIC1,KRTAP13-1,PDE6G,MYL6,CCL20,JUNB,GPR17,CLPS,IGFBP2,NNAT,UPK3A,EGR2,NPTX2,SYCE3,SERPINF1,MYLPF,GABRA6,UQCRQ,NR4A2,RORA,PF4,GPR88,NR4A1,CCK,PER1,LENEP,UBB,FOS,ADARB1,BIRC7,LGALS1,ATF4,RPS15,LBX1,NKX3-2,DUSP1,NKIRAS2
GO:BP	developmental process	GO:0032502	0.0289736	1.538	6768	88	40	27492	ARC,PRKCD,KRTAP20-2,EGR1,TNNT1,PRM3,PCP4,IER2,SHOX2,ZIC1,KRTAP13-1,MYL6,JUNB,GPR17,IGFBP2,NNAT,UPK3A,EGR2,SYCE3,SERPINF1,MYLPF,UQCRQ,NR4A2,RORA,PF4,TAGLN,NR4A1,CCK,LENEP,UBB,FOS,ADARB1,BIRC7,LGALS1,ATF4,RPS15,LBX1,NKX3-2,DUSP1,NKIRAS2
GO:BP	regulation of response to stimulus	GO:0048583	0.0301751	1.52035	3870	88	28	27492	MID1,ARC,PRKCD,EGR1,TNNT1,SHOX2,RGS16,RAMP3,ZIC1,PDE6G,CCL20,GPR17,CCL26,IGFBP2,NPTX2,SERPINF1,NR4A2,RORA,CCK,PER1,PYY,UBB,BIRC7,ATF4,RPS15,TXN1,DUSP1,NKIRAS2
GO:BP	transcription by RNA polymerase II	GO:0006366	0.0447024	1.34967	2525	86	21	27492	EGR1,IER2,SHOX2,ZIC1,JUNB,TSC22D3,EGR4,EGR2,NR4A2,RORA,PF4,SNAPC5,NR4A1,DNAJB1,PER1,FOS,DNAJB5,ATF4,LBX1,NKX3-2,TXN1
GO:BP	central nervous system neuron differentiation	GO:0021953	0.0462783	1.33462	192	83	6	27492	UQCRQ,NR4A2,RORA,UBB,ADARB1,LBX1
GO:BP	positive regulation of cellular process	GO:0048522	0.049139	1.30857	5962	87	36	27492	MID1,ARC,PRKCD,EGR1,PCP4,IER2,SHOX2,RAMP3,ZIC1,PDE6G,CCL20,JUNB,GPR17,CCL26,IGFBP2,NNAT,EGR4,EGR2,SYCE3,SERPINF1,NR4A2,RORA,PF4,NR4A1,CCK,PER1,UBB,FOS,ADARB1,BIRC7,LGALS1,ATF4,RPS15,PFN3,TXN1,DUSP1
GO:CC	transcription factor AP-1 complex	GO:0035976	0.0102185	1.99061	4	72	2	27279	JUNB,FOS
TF	Factor: gli3; motif: GACCACCCANG	TF:M01704	0.0157649	1.80231	3248	83	28	21833	MID1,ARC,PRKCD,CLDN24,SHOX2,PDE6G,LCN3,JUNB,TSC22D3,CLPS,UFSP1,NNAT,EGR2,SWI5,SYCE3,HIGD1B,LY6G5B,SNAPC5,NR4A1,PYY,LENEP,BANF2,RETNLB,BIRC7,RIMS4,ATF4,RPS15,LBX1
TF	Factor: Gli2; motif: NTGGGTGGTCNN	TF:M07455	0.0215575	1.6664	3113	83	27	21833	MID1,EGR1,CLDN24,SHOX2,RGS16,PDE6G,LCN3,GPR17,TSC22D3,CLPS,UFSP1,NNAT,SYCE3,SERPINF1,HIGD1B,LY6G5B,LDLRAD1,NR4A1,NDUFA4L2,PYY,LENEP,RETNLB,BIRC7,RIMS4,ATF4,RPS15,LBX1
TF	Factor: SRF; motif: DCCWTATATGGNCWN	TF:M00215	0.0218587	1.66038	202	60	6	21833	ARC,EGR1,MYL6,EGR2,PF4,TAGLN
TF	Factor: SRF; motif: CCTTWTATGGNN	TF:M07618	0.0220954	1.6557	190	19	4	21833	ARC,EGR1,RGS16,MYL6
TF	Factor: Gli2; motif: GACCACCCANG	TF:M01703	0.0240497	1.61889	3514	83	29	21833	MID1,ARC,PRKCD,CLDN24,SHOX2,PDE6G,LCN3,JUNB,TSC22D3,CLPS,UFSP1,NNAT,EGR2,SWI5,SYCE3,UQCRQ,HIGD1B,LY6G5B,SNAPC5,NR4A1,PYY,LENEP,BANF2,RETNLB,BIRC7,RIMS4,ATF4,RPS15,LBX1
TF	Factor: SRF; motif: CCAWATAWGGMNMNG	TF:M00922	0.0374584	1.42645	449	19	5	21833	PTGDS,ARC,EGR1,KRTAP13-1,MYL6
TF	Factor: SRF; motif: GNCCAWATAWGGMN	TF:M00186	0.0451286	1.34555	340	60	7	21833	ARC,EGR1,MYL6,NNAT,EGR2,PF4,TAGLN
Old vs Young Increased
source	term_name	term_id	adjusted_p_value	negative_log10_of_adjusted_p_value	term_size	query_size	intersection_size	effective_domain_size	intersections
GO:MF	receptor ligand activity	GO:0048018	0.00641445	2.19284	511	88	10	25399	IFNA4,CGA,IAPP,CER1,CXCL2,CCL8,RLN1,PRL,IFNA13,CCL3
GO:MF	signaling receptor activator activity	GO:0030546	0.00733596	2.13454	519	88	10	25399	IFNA4,CGA,IAPP,CER1,CXCL2,CCL8,RLN1,PRL,IFNA13,CCL3
GO:MF	signaling receptor binding	GO:0005102	0.0109683	1.95986	1667	90	18	25399	IFNA4,JCHAIN,CGA,GFRAL,FPR1,IAPP,CER1,CXCL2,CCL8,KLRD1,FPR2,RLN1,TRF,PRL,IFNA13,CCL3,A2M,GFAP
GO:MF	signaling receptor regulator activity	GO:0030545	0.0149514	1.82532	564	88	10	25399	IFNA4,CGA,IAPP,CER1,CXCL2,CCL8,RLN1,PRL,IFNA13,CCL3
GO:MF	immune receptor activity	GO:0140375	0.0200946	1.69692	130	72	5	25399	GFRAL,FPR1,CXCR3,KLRD1,FPR2
GO:BP	defense response	GO:0006952	5.49411e-05	4.2601	1711	99	23	27492	IFNA4,C1QB,CLEC7A,TNFAIP6,JCHAIN,UBD,CYBB,FPR1,CXCR3,CTSS,CXCL2,CCL8,SPAG11A,VSIG4,KLRD1,FPR2,TRF,APOD,IFNA13,CCL3,A2M,DEFA5,C4B
GO:BP	humoral immune response	GO:0006959	0.000243703	3.61314	382	99	11	27492	IFNA4,C1QB,JCHAIN,CXCL2,CCL8,SPAG11A,VSIG4,TRF,IFNA13,A2M,C4B
GO:BP	immune system process	GO:0002376	0.000646893	3.18917	2794	99	28	27492	FYB,LRRC17,IFNA4,CDKN2A,C1QB,CLEC7A,TNFAIP6,JCHAIN,SELL,UBD,CYBB,FPR1,HELLS,CXCR3,CTSS,CXCL2,CCL8,SPAG11A,VSIG4,KLRD1,FPR2,TRF,APOD,IFNA13,CCL3,A2M,IDE,C4B
GO:BP	immune response	GO:0006955	0.00160785	2.79375	1794	89	20	27492	FYB,IFNA4,C1QB,CLEC7A,JCHAIN,UBD,CYBB,FPR1,CXCR3,CTSS,CXCL2,CCL8,SPAG11A,VSIG4,KLRD1,FPR2,TRF,IFNA13,CCL3,A2M
GO:BP	response to external stimulus	GO:0009605	0.00275027	2.56063	3059	92	27	27492	IFNA4,C1QB,CLEC7A,TNFAIP6,JCHAIN,SELL,UBD,SLC10A2,CYBB,GFRAL,FPR1,CXCR3,CTSS,CXCL2,CCL8,ZPLD1,SPAG11A,VSIG4,GSTA1,KLRD1,FPR2,TRF,PRL,IFNA13,CCL3,A2M,DEFA5
GO:BP	inflammatory response	GO:0006954	0.00357666	2.44652	723	99	13	27492	CLEC7A,TNFAIP6,CYBB,FPR1,CXCR3,CTSS,CXCL2,CCL8,FPR2,APOD,CCL3,A2M,C4B
GO:BP	respiratory burst	GO:0045730	0.00482	2.31695	26	29	3	27492	CLEC7A,JCHAIN,CYBB
GO:BP	defense response to other organism	GO:0098542	0.00694975	2.15803	1162	99	16	27492	IFNA4,C1QB,CLEC7A,JCHAIN,UBD,CYBB,CCL8,SPAG11A,VSIG4,KLRD1,TRF,IFNA13,CCL3,A2M,DEFA5,C4B
GO:BP	positive regulation of respiratory burst	GO:0060267	0.0121009	1.91718	6	19	2	27492	CLEC7A,JCHAIN
GO:BP	regulation of response to stimulus	GO:0048583	0.0127813	1.89342	3870	89	29	27492	FYB,IFNA4,CDKN2A,C1QB,CLEC7A,TNFAIP6,TNMD,SELL,UBD,CGA,KLK6,GFRAL,RGN,FPR1,IAPP,CER1,HELLS,CXCR3,CTSS,CCL8,VSIG4,KLRD1,FPR2,RLN1,APOD,PRL,IFNA13,CCL3,A2M
GO:BP	response to other organism	GO:0051707	0.0167582	1.77577	1705	99	19	27492	IFNA4,C1QB,CLEC7A,JCHAIN,UBD,SLC10A2,CYBB,CXCL2,CCL8,SPAG11A,VSIG4,GSTA1,KLRD1,TRF,IFNA13,CCL3,A2M,DEFA5,C4B
GO:BP	response to external biotic stimulus	GO:0043207	0.0173237	1.76136	1709	99	19	27492	IFNA4,C1QB,CLEC7A,JCHAIN,UBD,SLC10A2,CYBB,CXCL2,CCL8,SPAG11A,VSIG4,GSTA1,KLRD1,TRF,IFNA13,CCL3,A2M,DEFA5,C4B
GO:BP	response to biotic stimulus	GO:0009607	0.0238103	1.62323	1748	99	19	27492	IFNA4,C1QB,CLEC7A,JCHAIN,UBD,SLC10A2,CYBB,CXCL2,CCL8,SPAG11A,VSIG4,GSTA1,KLRD1,TRF,IFNA13,CCL3,A2M,DEFA5,C4B
GO:BP	negative regulation of cell population proliferation	GO:0008285	0.0244718	1.61133	730	84	11	27492	CDKN2A,TNMD,GNRHR,RGN,IAPP,CER1,NUDT6,CXCR3,VSIG4,APOD,PRL
GO:BP	centromere complex assembly	GO:0034508	0.0286687	1.54259	27	50	3	27492	CENPA,CENPW,HELLS
GO:BP	neutrophil chemotaxis	GO:0030593	0.0365879	1.43666	103	88	5	27492	TNFAIP6,SELL,CXCL2,CCL8,CCL3
GO:BP	activation of immune response	GO:0002253	0.040448	1.3931	423	99	9	27492	FYB,C1QB,CLEC7A,FPR1,VSIG4,KLRD1,FPR2,A2M,C4B
GO:CC	extracellular region	GO:0005576	2.77162e-09	8.55727	2733	99	35	27279	LALBA,LRRC17,IFNA4,C1QB,TNFAIP6,JCHAIN,CGA,F9,KLK6,CSN2,LGALS3BP,IAPP,CPA6,CER1,CRISP3,CTSS,CXCL2,CCL8,BSPH1,ZPLD1,SPAG11A,RLN1,SPINT4,TRF,RNASE12,APOD,PRL,IFNA13,CCL3,A2M,DEFA5,CSN3,FGFBP3,IDE,C4B
GO:CC	extracellular space	GO:0005615	5.27672e-08	7.27764	1958	99	28	27279	LRRC17,IFNA4,C1QB,TNFAIP6,JCHAIN,CGA,F9,CSN2,LGALS3BP,IAPP,CPA6,CER1,CRISP3,CTSS,CXCL2,CCL8,BSPH1,ZPLD1,TRF,APOD,PRL,IFNA13,CCL3,A2M,DEFA5,CSN3,IDE,C4B
KEGG	Complement and coagulation cascades	KEGG:04610	0.0448307	1.34842	92	99	6	8714	C1QB,F9,CFHR1,VSIG4,A2M,C4B
TF	Factor: GATA-3; motif: AGATAA	TF:M01878	7.46995e-05	4.12668	12714	87	74	21833	FYB,LALBA,CENPA,LRRC17,KRTAP8-1,IFNA4,IMMP2L,DNAJB7,CNGB3,CDKN2A,CCDC68,C1QB,FABP6,ASPA,JCHAIN,TNMD,SELL,RGS21,CYP7A1,GNRHR,UBD,CGA,SLC10A2,CYBB,F9,YIPF7,MMP7,GFRAL,TMSB15A,RGN,CSN2,CFHR1,FPR1,IAPP,EDDM3B,CPA6,KRTAP5-1,MAGOHB,HELLS,MPEG1,NUDT6,FHL5,CRISP3,CXCR3,CTSS,ARL14,CXCL2,POF1B,TEX12,CCL8,BSPH1,ZPLD1,GPR34,SPAG11A,PRP2,VSIG4,PCDHB4,GSTA1,KLRD1,FPR2,RLN1,SPINT4,PLSCR5,TRF,HSPB9,SPRR1B,RNASE1…
TF	Factor: GATA-3; motif: AGATAA; match class: 1	TF:M01878_1	7.51295e-05	4.12419	5631	87	46	21833	LALBA,CENPA,LRRC17,IFNA4,IMMP2L,CDKN2A,CCDC68,JCHAIN,SELL,RGS21,CYP7A1,CYBB,F9,YIPF7,MMP7,RGN,CSN2,CFHR1,EDDM3B,CPA6,MAGOHB,MPEG1,FHL5,CRISP3,CTSS,ARL14,POF1B,ZPLD1,GPR34,PRP2,VSIG4,PCDHB4,GSTA1,KLRD1,FPR2,RLN1,SPINT4,PLSCR5,HSPB9,SPRR1B,RNASE12,RPL39L,MAGEB2,PRL,PCDHB2,DUSP21
TF	Factor: CDX-2; motif: TTTATN; match class: 1	TF:M02087_1	9.22784e-05	4.0349	6842	95	55	21833	LRRC17,KRTAP8-1,IFNA4,CDKN2A,TEX28,TNFAIP6,TM4SF20,ASPA,JCHAIN,TNMD,SELL,RGS21,CYP7A1,GNRHR,UBD,CGA,SLC10A2,CYBB,F9,KLK6,YIPF7,MMP7,GFRAL,TMSB15A,CSN2,LGALS3BP,CFHR1,FPR1,IAPP,PCDHB6,EDDM3B,KRTAP5-1,CRISP3,ARL14,GPR34,SPAG11A,PRP2,VSIG4,PCDHB4,KLRD1,FPR2,SPINT4,PLSCR5,SPRR1B,APOD,RPL39L,PRL,IFNA13,DUSP21,CCL3,A2M,DEFA5,CSN3,KRTAP19-5,BTAF1
TF	Factor: DMRT1; motif: TTGMTACAWTGTTKC	TF:M01146	0.000435531	3.36098	1255	95	20	21833	LALBA,KRTAP8-1,IMMP2L,TNFAIP6,TM4SF20,CENPW,CGA,MROH9,CSN2,CFHR1,PRPS1L1,GPR34,PRP2,GSTA1,FPR2,RLN1,TRF,DUSP21,CSN3,BTAF1
TF	Factor: Sox-4; motif: AACAAA; match class: 1	TF:M03849_1	0.00166362	2.77895	13132	87	73	21833	FYB,LALBA,CENPA,LRRC17,KRTAP8-1,IFNA4,IMMP2L,DNAJB7,CNGB3,CDKN2A,TEX28,FABP6,TNFAIP6,TM4SF20,ASPA,JCHAIN,TNMD,SELL,RGS21,CYP7A1,CENPW,GNRHR,UBD,CGA,SLC10A2,CYBB,MROH9,F9,YIPF7,GFRAL,LGALS3BP,CFHR1,FPR1,IAPP,PCDHB6,EDDM3B,CPA6,MAGOHB,CER1,PRPS1L1,HELLS,MPEG1,NUDT6,FHL5,CRISP3,FAM162B,CTSS,ARL14,CXCL2,TEX12,BSPH1,ZPLD1,GPR34,SPAG11A,PRP2,VSIG4,PCDHB4,GSTA1,KLRD1,RLN1,SPINT4,PLSCR5,TRF,HSPB9,SPRR1B,…
TF	Factor: GATA-1; motif: MNAGATAANR	TF:M00347	0.00310275	2.50825	5890	82	42	21833	CENPA,KRTAP8-1,IMMP2L,DNAJB7,CDKN2A,CCDC68,C1QB,ASPA,JCHAIN,SELL,RGS21,GNRHR,CGA,CYBB,F9,YIPF7,MMP7,CSN2,CPA6,MAGOHB,CRISP3,CXCR3,CXCL2,POF1B,TEX12,CCL8,BSPH1,ZPLD1,GPR34,PRP2,VSIG4,PCDHB4,GSTA1,FPR2,RLN1,SPINT4,PLSCR5,HSPB9,SPRR1B,RNASE12,RPL39L,MAGEB2
TF	Factor: LHX3; motif: ATTAAW; match class: 1	TF:M02097_1	0.00341671	2.46639	9221	94	62	21833	LALBA,LRRC17,KRTAP8-1,IMMP2L,DNAJB7,CNGB3,CDKN2A,CCDC68,C1QB,TEX28,FABP6,ASPA,JCHAIN,TNMD,SELL,RGS21,CYP7A1,CENPW,GNRHR,UBD,CGA,SLC10A2,CYBB,MROH9,F9,YIPF7,MMP7,CSN2,CFHR1,FPR1,PCDHB6,MAGOHB,PRPS1L1,HELLS,CRISP3,FAM162B,POF1B,TEX12,BSPH1,ZPLD1,GPR34,PRP2,VSIG4,PCDHB4,GSTA1,KLRD1,FPR2,RLN1,SPINT4,PLSCR5,HSPB9,RNASE12,APOD,RPL39L,CLDN16,IFNA13,DUSP21,CCL3,A2M,DEFA5,CSN3,KRTAP19-5
TF	Factor: SATB1; motif: NTTTAT; match class: 1	TF:M03564_1	0.00377299	2.42331	15102	89	80	21833	FYB,LALBA,CENPA,LRRC17,KRTAP8-1,IFNA4,DNAJB7,CNGB3,CDKN2A,CCDC68,TEX28,FABP6,TNFAIP6,TM4SF20,ASPA,JCHAIN,TNMD,RGS21,CYP7A1,CENPW,GNRHR,UBD,CGA,SLC10A2,CYBB,MROH9,F9,KLK6,YIPF7,MMP7,GFRAL,TMSB15A,RGN,CSN2,LGALS3BP,CFHR1,FPR1,IAPP,PCDHB6,EDDM3B,CPA6,KRTAP5-1,MAGOHB,PRPS1L1,HELLS,MPEG1,FHL5,CRISP3,FAM162B,CTSS,ARL14,CXCL2,POF1B,TEX12,CCL8,BSPH1,ZPLD1,GPR34,SPAG11A,PRP2,VSIG4,PCDHB4,GSTA1,KLRD1,FPR2,…
TF	Factor: Msx-1; motif: AHAWWTSMYYCAATTAN	TF:M07298	0.00385392	2.4141	2280	34	14	21833	LRRC17,IFNA4,IMMP2L,CDKN2A,CCDC68,TEX28,RGS21,CYP7A1,CENPW,GNRHR,CGA,CYBB,KLK6,MMP7
TF	Factor: TBP; motif: STATAAAARS	TF:M10390	0.00473865	2.32435	3991	94	36	21833	CDKN2A,TNFAIP6,TM4SF20,ASPA,JCHAIN,TNMD,RGS21,CENPW,CGA,SLC10A2,KLK6,MMP7,GFRAL,TMSB15A,RGN,CSN2,CFHR1,FPR1,IAPP,EDDM3B,KRTAP5-1,CRISP3,ARL14,CCL8,GPR34,FPR2,RLN1,SPINT4,PLSCR5,SPRR1B,RPL39L,PRL,CCL3,DEFA5,CSN3,KRTAP19-5
TF	Factor: TEF; motif: ATGTTWAYATAA	TF:M00672	0.00567376	2.24613	7495	75	45	21833	CENPA,KRTAP8-1,IFNA4,DNAJB7,CNGB3,CCDC68,TNFAIP6,ASPA,JCHAIN,SELL,RGS21,CYP7A1,GNRHR,UBD,CGA,SLC10A2,CYBB,MROH9,F9,YIPF7,MMP7,TMSB15A,CSN2,LGALS3BP,CFHR1,FPR1,IAPP,EDDM3B,MAGOHB,PRPS1L1,HELLS,CRISP3,POF1B,CCL8,BSPH1,ZPLD1,GPR34,SPAG11A,PRP2,VSIG4,PCDHB4,KLRD1,FPR2,SPINT4,PLSCR5
TF	Factor: Pit-1; motif: NMTTCATAAWTATWNMNA	TF:M00802	0.0058083	2.23595	6434	85	45	21833	LALBA,CENPA,KRTAP8-1,DNAJB7,CNGB3,C1QB,TEX28,JCHAIN,TNMD,RGS21,CYP7A1,CENPW,CGA,SLC10A2,CYBB,F9,KLK6,YIPF7,MMP7,GFRAL,RGN,CSN2,CFHR1,FPR1,MAGOHB,MPEG1,CRISP3,CXCR3,ARL14,CXCL2,BSPH1,ZPLD1,GPR34,PRP2,PCDHB4,GSTA1,FPR2,RLN1,HSPB9,APOD,RPL39L,MAGEB2,CLDN16,PRL,PCDHB2
TF	Factor: Cdx-1; motif: TTTATK; match class: 1	TF:M02086_1	0.00650498	2.18675	12183	89	70	21833	FYB,LALBA,CENPA,LRRC17,KRTAP8-1,IFNA4,DNAJB7,CNGB3,CDKN2A,CCDC68,TEX28,TM4SF20,ASPA,JCHAIN,TNMD,SELL,RGS21,CYP7A1,CENPW,GNRHR,UBD,CGA,SLC10A2,CYBB,MROH9,F9,YIPF7,MMP7,GFRAL,TMSB15A,RGN,CSN2,CFHR1,FPR1,IAPP,PCDHB6,EDDM3B,CER1,PRPS1L1,HELLS,MPEG1,FHL5,CRISP3,FAM162B,CTSS,ARL14,POF1B,TEX12,BSPH1,ZPLD1,GPR34,PRP2,VSIG4,GSTA1,KLRD1,FPR2,RLN1,PLSCR5,TRF,HSPB9,SPRR1B,RNASE12,APOD,CLDN16,PRL,PCDHB2,IFNA1…
TF	Factor: CDP; motif: CCAATAATCGAT	TF:M00095	0.00860734	2.06513	10490	95	67	21833	FYB,CENPA,LRRC17,KRTAP8-1,CNGB3,C1QB,TEX28,FABP6,TNFAIP6,TM4SF20,ASPA,JCHAIN,SELL,RGS21,CYP7A1,CENPW,GNRHR,UBD,SLC10A2,CYBB,MROH9,F9,KLK6,YIPF7,MMP7,GFRAL,RGN,CSN2,CFHR1,FPR1,PCDHB6,EDDM3B,CPA6,MAGOHB,HELLS,FHL5,CRISP3,FAM162B,CTSS,ARL14,POF1B,TEX12,BSPH1,ZPLD1,GPR34,SPAG11A,PRP2,VSIG4,KLRD1,FPR2,SPINT4,HSPB9,SPRR1B,RNASE12,APOD,RPL39L,MAGEB2,CLDN16,PRL,IFNA13,DUSP21,CCL3,A2M,DEFA5,CSN3,KRTAP19-5…
TF	Factor: TEF-5; motif: AAAAATAT	TF:M04635	0.00910112	2.04091	3708	40	19	21833	LALBA,KRTAP8-1,IFNA4,DNAJB7,CDKN2A,TEX28,TNFAIP6,ASPA,JCHAIN,TNMD,SELL,RGS21,CENPW,UBD,F9,KLK6,GFRAL,LGALS3BP,CFHR1
TF	Factor: PMX1; motif: TAATHA; match class: 1	TF:M03560_1	0.00943586	2.02522	12490	51	44	21833	CENPA,LRRC17,KRTAP8-1,IFNA4,IMMP2L,DNAJB7,CNGB3,CDKN2A,CCDC68,TEX28,FABP6,TM4SF20,ASPA,JCHAIN,TNMD,SELL,RGS21,CYP7A1,CENPW,GNRHR,UBD,CGA,SLC10A2,CYBB,MROH9,F9,KLK6,YIPF7,MMP7,GFRAL,TMSB15A,RGN,CSN2,CFHR1,FPR1,IAPP,PCDHB6,EDDM3B,KRTAP5-1,MAGOHB,CER1,PRPS1L1,HELLS,MPEG1
TF	Factor: HOXA3; motif: NNNNRNTAATTARY; match class: 1	TF:M01337_1	0.0135497	1.86807	13429	95	78	21833	FYB,CENPA,LRRC17,KRTAP8-1,IFNA4,IMMP2L,DNAJB7,CNGB3,CDKN2A,CCDC68,C1QB,TEX28,FABP6,TNFAIP6,TM4SF20,ASPA,JCHAIN,TNMD,SELL,RGS21,CYP7A1,CENPW,GNRHR,UBD,CGA,SLC10A2,CYBB,MROH9,F9,YIPF7,MMP7,GFRAL,TMSB15A,CSN2,LGALS3BP,CFHR1,FPR1,IAPP,PCDHB6,CPA6,MAGOHB,CER1,PRPS1L1,MPEG1,CRISP3,CXCR3,CTSS,ARL14,CXCL2,POF1B,TEX12,BSPH1,ZPLD1,GPR34,PRP2,VSIG4,PCDHB4,GSTA1,KLRD1,FPR2,RLN1,SPINT4,PLSCR5,SPRR1B,RNASE12,R…
TF	Factor: nanog; motif: NCYWTTSTNATGYWAAT; match class: 1	TF:M09700_1	0.0152055	1.818	3568	46	20	21833	CNGB3,CDKN2A,ASPA,JCHAIN,TNMD,RGS21,CYP7A1,CENPW,CGA,SLC10A2,CYBB,F9,YIPF7,GFRAL,TMSB15A,CSN2,CFHR1,FPR1,EDDM3B,KRTAP5-1
TF	Factor: TEF; motif: ATGTTWAYATAA; match class: 1	TF:M00672_1	0.015827	1.8006	2478	44	16	21833	CENPA,KRTAP8-1,CCDC68,ASPA,SELL,RGS21,CYP7A1,GNRHR,UBD,CGA,CYBB,MROH9,F9,CFHR1,FPR1,EDDM3B
TF	Factor: OC-2; motif: TCAATA	TF:M02112	0.0179796	1.74522	9428	79	53	21833	FYB,LALBA,LRRC17,KRTAP8-1,IFNA4,DNAJB7,CNGB3,TEX28,FABP6,JCHAIN,TNMD,RGS21,CYP7A1,CENPW,UBD,CGA,SLC10A2,MROH9,F9,KLK6,YIPF7,MMP7,TMSB15A,RGN,CSN2,FPR1,IAPP,EDDM3B,CPA6,MAGOHB,CER1,FHL5,CRISP3,FAM162B,CXCR3,CTSS,ARL14,CXCL2,TEX12,BSPH1,ZPLD1,GPR34,PRP2,VSIG4,PCDHB4,KLRD1,RLN1,SPINT4,PLSCR5,TRF,HSPB9,SPRR1B,RNASE12
TF	Factor: ipf1; motif: CATTAR	TF:M01275	0.0179932	1.74489	11107	97	70	21833	FYB,LALBA,KRTAP8-1,IFNA4,IMMP2L,DNAJB7,CDKN2A,C1QB,TEX28,FABP6,TNFAIP6,TM4SF20,ASPA,SELL,RGS21,CYP7A1,GNRHR,UBD,CGA,SLC10A2,MROH9,F9,YIPF7,MMP7,GFRAL,RGN,CSN2,CFHR1,FPR1,IAPP,PCDHB6,CPA6,KRTAP5-1,CER1,PRPS1L1,HELLS,CRISP3,FAM162B,CXCR3,ARL14,CXCL2,POF1B,CCL8,BSPH1,ZPLD1,VSIG4,PCDHB4,GSTA1,KLRD1,FPR2,SPINT4,TRF,HSPB9,SPRR1B,RNASE12,APOD,MAGEB2,CLDN16,PRL,PCDHB2,IFNA13,DUSP21,CCL3,A2M,DEFA5,CSN3,KR…
TF	Factor: Sox-8; motif: NNATNWATTGTTNNNNN	TF:M02808	0.0190364	1.72041	3353	94	31	21833	KRTAP8-1,CNGB3,CDKN2A,TNFAIP6,JCHAIN,TNMD,RGS21,GNRHR,UBD,SLC10A2,MMP7,GFRAL,CSN2,LGALS3BP,FPR1,IAPP,PCDHB6,MPEG1,CRISP3,ZPLD1,GPR34,PRP2,KLRD1,SPINT4,CLDN16,PRL,PCDHB2,DUSP21,DEFA5,CSN3,KRTAP19-5
TF	Factor: Oct-4; motif: ATTGWSWTGCWAAWN; match class: 1	TF:M01124_1	0.0191456	1.71793	2532	78	23	21833	CNGB3,CDKN2A,ASPA,TNMD,RGS21,CYP7A1,GNRHR,SLC10A2,MROH9,F9,GFRAL,CSN2,CFHR1,FPR1,EDDM3B,CRISP3,POF1B,ZPLD1,GSTA1,SPINT4,PLSCR5,TRF,SPRR1B
TF	Factor: Isl2; motif: CTAATKR	TF:M02079	0.022206	1.65353	7382	70	41	21833	KRTAP8-1,DNAJB7,CNGB3,CCDC68,TEX28,TNFAIP6,TM4SF20,ASPA,JCHAIN,TNMD,SELL,CENPW,GNRHR,UBD,CGA,SLC10A2,CYBB,KLK6,YIPF7,GFRAL,LGALS3BP,CFHR1,IAPP,PCDHB6,CER1,PRPS1L1,HELLS,MPEG1,CRISP3,FAM162B,CXCR3,CXCL2,POF1B,CCL8,BSPH1,ZPLD1,SPAG11A,PRP2,VSIG4,PCDHB4,GSTA1
TF	Factor: HNF4A; motif: NNNNAAAGTCCAMTNN; match class: 1	TF:M02868_1	0.0228387	1.64133	2816	86	26	21833	FYB,LALBA,IFNA4,CCDC68,TEX28,TNFAIP6,CYP7A1,GNRHR,SLC10A2,KLK6,LGALS3BP,EDDM3B,PRPS1L1,HELLS,ARL14,TEX12,BSPH1,GPR34,SPAG11A,PRP2,GSTA1,PLSCR5,TRF,RPL39L,PCDHB2,IFNA13
TF	Factor: HOXA13; motif: AMRTAAAMC; match class: 1	TF:M01297_1	0.024174	1.61665	156	78	6	21833	GFRAL,EDDM3B,ARL14,GPR34,HSPB9,SPRR1B
[truncated: 7 more rows]

## Sheet: KEGG Old v Young Mice
Increased
[truncated: 51 more rows]

## Sheet: GO Older3TC v Older Mice
Older3TC vs Older Decreased
[truncated: 187 more rows]

[truncated: 11 more sheets: KEGG Older v Older3TC Mice, GO Older 3TC v Younger Mice,  KEGG Older3TC v Younger Mice, 4mo rtg4510 v LM TE, 8mo rtg4510 v LM TE, NABEC Matched Old v Young TE, NABEC Matched Old v Young GENES, NABEC GO Terms, ROSMAP Matched AD v Con. TE , ROSMAP Matched AD v Con. GENES, ROSMAP GO Terms]
